# Supplementary material for: Crystal structure of (1R,5S)-endo-(8-methyl-8-azoniabi­cyclo­[3.2.1]oct-3-yl)ammonium aqua­tri­chlorido­nitratocopper(II)
Source: Acta Crystallogr E Crystallogr Commun. 2017 Oct 20;73(Pt 11):1712–5. doi: 10.1107/S2056989017014633 (PMC5683497; doi:10.1107/S2056989017014633)
Supplement: Supplementary file 1 [file e-73-01712-sup1.cif]

##############################################################################
#                                                                            #
# This CIF contains the data in a paper accepted for publication in          #
# Acta Crystallographica Section E. It conforms to the requirements of       #
# Notes for Authors for Acta Crystallographica Section E, and has been       #
# peer reviewed under the auspices of the IUCr Commission on Journals.       #
#                                                                            #
# Full details of the Crystallographic Information File format               #
# are given in the paper "The Crystallographic Information File (CIF):       #
# a New Standard Archive File for Crystallography" by S. R. Hall, F. H.      #
# Allen and I. D. Brown [Acta Cryst. (1991), A47, 655-685].                  #
#                                                                            #
# The current version of the core CIF dictionary is obtainable from          #
# ftp://ftp.iucr.org/pub/cif_core.dic.                                       #
#                                                                            #
# Software is freely available for graphical display of the structure(s)     #
# in this CIF. For information consult the CIF software page                 #
# http://www.iucr.org/resources/cif/software.                                #
#                                                                            #
# This file may be used for bona fide research purposes within the           #
# scientific community so long as proper attribution is given to the journal # 
# article from which it was obtained.                                        #
#                                                                            #
##############################################################################
data_I
_audit_creation_method
;
Olex2 1.2
(compiled 2015.09.30 svn.r3233 for OlexSys, GUI svn.r5103)
;
_journal_date_recd_electronic     2017-09-04
_journal_date_accepted     2017-10-10
_journal_name_full     'Acta Crystallographica, Section E'
_journal_year     2017
_journal_volume     73
_journal_issue     11
_journal_page_first     1712
_journal_page_last     1715
_journal_paper_category     GM
_journal_paper_doi     10.1107/S2056989017014633
_journal_coeditor_code     CQ2021
_publ_contact_author_name     'Sergey Britvin'
_publ_contact_author_address
;
Department of Crystallography
Saint Petersburg State University
Universitetskaya Nab. 7/9
199034 St. Petersburg
Russian Federation
;
_publ_contact_author_email     'sergei.britvin@spbu.ru'
_publ_section_title
;\
Crystal structure of
(1<i>R</i>,5<i>S</i>)-<i>endo</i>-(8-methyl-8-azoniabicyclo[3.2.1]oct-3-yl)\
ammonium aquatrichloridonitratocopper(II)
;
_publ_section_title_footnote     .
loop_
    _publ_author_name
    _publ_author_footnote
    _publ_author_address
    'Britvin, Sergey N.' .
;
Department of Crystallography
Saint-Petersburg State University
Universitetskaya Nab. 7/9
199034 St. Petersburg
Russian Federation
;
    'Rumyantsev, Andrey M.' .
;
Department of Genetics and Biotechnology
Saint Petersburg State University
Universitetskaya Nab. 7/9
199034 St. Petersburg
Russian Federation
;
_publ_section_synopsis
;
The title compound is a salt containing a protonated <i>endo</i>-3-aminotropane
cage and a novel anionic copper(II) complex, [CuCl~3~(NO~3~)(H~2~O)]^2-^.
;
_chemical_name_systematic
;
(1<i>R</i>,5<i>S</i>)-<i>endo</i>-(8-Methyl-8-azoniabicyclo[3.2.1]oct-\
3-yl)ammonium aquatrichloridonitratocopper(II)
;
_chemical_formula_moiety     'C8 H18 N2 +, Cl3 Cu H2 N O4 -'
_chemical_formula_sum     'C8 H20 Cl3 Cu N3 O4'
_chemical_formula_iupac     '(C8 H18 N2) [Cu Cl3 (N O3) (H2 O)]'
_chemical_formula_weight     392.16
_shelx_space_group_comment
;
The symmetry employed for this shelxl refinement is uniquely defined
by the following loop, which should always be used as a source of
symmetry information in preference to the above space-group names.
They are only intended as comments.
;
_space_group_crystal_system     monoclinic
_space_group_name_H-M_alt     'P 1 21/n 1'
_space_group_name_Hall     '-P 2yn'
loop_
    _space_group_symop_operation_xyz
    'x, y, z'
    '-x+1/2, y+1/2, -z+1/2'
    '-x, -y, -z'
    'x-1/2, -y-1/2, z-1/2'
_cell_length_a     6.2464(3)
_cell_length_b     13.5674(6)
_cell_length_c     17.4584(8)
_cell_angle_alpha     90
_cell_angle_beta     100.1280(10)
_cell_angle_gamma     90
_cell_volume     1456.50(12)
_cell_formula_units_Z     4
_cell_measurement_reflns_used     9865
_cell_measurement_theta_min     2.81
_cell_measurement_theta_max     34.97
_cell_measurement_temperature     150(2)
_exptl_crystal_description     'block'
_exptl_crystal_colour     'green'
_exptl_crystal_size_max     0.25
_exptl_crystal_size_mid     0.20
_exptl_crystal_size_min     0.15
_exptl_crystal_density_diffrn     1.788
_exptl_crystal_density_meas     .
_exptl_crystal_density_method     ?
_exptl_crystal_F_000     804
_exptl_absorpt_coefficient_mu     2.062
_exptl_absorpt_correction_type     multi-scan
_exptl_absorpt_process_details
;
SADABS (Sheldrick, 2015)
;
_exptl_absorpt_correction_T_min     ?
_exptl_absorpt_correction_T_max     ?
_diffrn_ambient_temperature     150(2)
_diffrn_radiation_type     MoK\a
_diffrn_radiation_wavelength     0.71073
_diffrn_radiation_monochromator     'graphite'
_diffrn_measurement_device_type     'Bruker APEX-II CCD'
_diffrn_measurement_method     '\f and \w scans'
_diffrn_reflns_number     16933
_diffrn_reflns_av_R_equivalents     0.0121
_diffrn_reflns_theta_min     1.912
_diffrn_reflns_theta_max     27.999
_diffrn_reflns_theta_full     26.000
_diffrn_measured_fraction_theta_max     1.000
_diffrn_measured_fraction_theta_full     1.000
_diffrn_reflns_limit_h_min     -8
_diffrn_reflns_limit_h_max     8
_diffrn_reflns_limit_k_min     -17
_diffrn_reflns_limit_k_max     17
_diffrn_reflns_limit_l_min     -23
_diffrn_reflns_limit_l_max     22
_diffrn_standards_number     0
_refine_special_details     ?
_reflns_number_total     3523
_reflns_number_gt     3382
_reflns_threshold_expression     'I > 2\s(I)'
_refine_ls_structure_factor_coef     Fsqd
_refine_ls_matrix_type     full
_refine_ls_R_factor_all     0.0189
_refine_ls_R_factor_gt     0.0179
_refine_ls_wR_factor_gt     0.0487
_refine_ls_wR_factor_ref     0.0492
_refine_ls_goodness_of_fit_ref     1.052
_refine_ls_restrained_S_all     1.052
_refine_ls_number_reflns     3523
_refine_ls_number_parameters     197
_refine_ls_number_restraints     0
_refine_ls_hydrogen_treatment     mixed
_refine_ls_weighting_scheme     calc
_refine_ls_weighting_details
              'w=1/[\s^2^(Fo^2^)+(0.0249P)^2^+0.6170P] where P=(Fo^2^+2Fc^2^)/3'
_atom_sites_solution_hydrogens     mixed
_atom_sites_solution_primary     ?
_atom_sites_solution_secondary     ?
_refine_ls_shift/su_max     0.001
_refine_ls_shift/su_mean     0.000
_refine_diff_density_max     0.427
_refine_diff_density_min     -0.312
_refine_ls_extinction_method     none
_refine_ls_extinction_coef     .
loop_
    _atom_type_symbol
    _atom_type_description
    _atom_type_scat_dispersion_real
    _atom_type_scat_dispersion_imag
    _atom_type_scat_source
    'C' 'C' 0.0033 0.0016
                         'International Tables Vol C Tables 4.2.6.8 and 6.1.1.4'
    'H' 'H' 0.0000 0.0000
                         'International Tables Vol C Tables 4.2.6.8 and 6.1.1.4'
    'Cl' 'Cl' 0.1484 0.1585
                         'International Tables Vol C Tables 4.2.6.8 and 6.1.1.4'
    'Cu' 'Cu' 0.3201 1.2651
                         'International Tables Vol C Tables 4.2.6.8 and 6.1.1.4'
    'N' 'N' 0.0061 0.0033
                         'International Tables Vol C Tables 4.2.6.8 and 6.1.1.4'
    'O' 'O' 0.0106 0.0060
                         'International Tables Vol C Tables 4.2.6.8 and 6.1.1.4'
_computing_data_collection
;
Apex2 (Bruker, 2015)
;
_computing_cell_refinement
;
Saint (Bruker, 2015)
;
_computing_structure_solution
;
ShelXT (Sheldrick, 2015)
;
_computing_structure_refinement
;
ShelXL (Sheldrick, 2015)
;
_computing_molecular_graphics
;
Mercury (Macrae <i>et al.</i>,  2008)
Olex2-1.2 (Dolomanov <i>et al.</i>,  2009)
;
_computing_publication_material
;
publCIF (Westrip, 2010)
;
loop_
    _atom_site_type_symbol
    _atom_site_label
    _atom_site_fract_x
    _atom_site_fract_y
    _atom_site_fract_z
    _atom_site_U_iso_or_equiv
    _atom_site_adp_type
    _atom_site_calc_flag
    _atom_site_occupancy
    _atom_site_disorder_assembly
    _atom_site_disorder_group
    C C1 0.3006(2) 0.09472(10) 0.65317(7) 0.0272(3) Uani d 1 . .
    H H1 0.1897 0.0452 0.6581 0.033 Uiso calc 1 . .
    C C2 0.2156(2) 0.19808(10) 0.66403(8) 0.0296(3) Uani d 1 . .
    H H2A 0.1662 0.2008 0.7136 0.036 Uiso calc 1 . .
    H H2B 0.0906 0.2101 0.6236 0.036 Uiso calc 1 . .
    C C3 0.3811(2) 0.28074(9) 0.66170(7) 0.0255(2) Uani d 1 . .
    H H3 0.3426 0.3338 0.6949 0.031 Uiso calc 1 . .
    C C4 0.6143(2) 0.24969(10) 0.69599(7) 0.0273(2) Uani d 1 . .
    H H4A 0.7142 0.2906 0.6733 0.033 Uiso calc 1 . .
    H H4B 0.6397 0.2624 0.7515 0.033 Uiso calc 1 . .
    C C5 0.66665(19) 0.14187(10) 0.68295(7) 0.0253(2) Uani d 1 . .
    H H5 0.8146 0.1257 0.7089 0.030 Uiso calc 1 . .
    C C6 0.6311(2) 0.11169(11) 0.59713(8) 0.0323(3) Uani d 1 . .
    H H6A 0.7268 0.0578 0.5892 0.039 Uiso calc 1 . .
    H H6B 0.6579 0.1668 0.5647 0.039 Uiso calc 1 . .
    C C7 0.3908(3) 0.07923(11) 0.57794(8) 0.0347(3) Uani d 1 . .
    H H7A 0.3115 0.1189 0.5361 0.042 Uiso calc 1 . .
    H H7B 0.3798 0.0105 0.5624 0.042 Uiso calc 1 . .
    N N8 0.50100(18) 0.07935(8) 0.71434(6) 0.0239(2) Uani d 1 . .
    C C8 0.5664(3) -0.02653(10) 0.72557(9) 0.0375(3) Uani d 1 . .
    H H8A 0.4508 -0.0632 0.7418 0.056 Uiso calc 1 . .
    H H8B 0.6950 -0.0313 0.7646 0.056 Uiso calc 1 . .
    H H8C 0.5955 -0.0530 0.6774 0.056 Uiso calc 1 . .
    N N3 0.3612(2) 0.32304(9) 0.58084(7) 0.0285(2) Uani d 1 . .
    Cu Cu1 0.77174(2) 0.33409(2) 0.41227(2) 0.02287(5) Uani d 1 . .
    Cl Cl1 0.45571(5) 0.24722(2) 0.41328(2) 0.03028(7) Uani d 1 . .
    Cl Cl2 0.84844(5) 0.40007(2) 0.55338(2) 0.03060(7) Uani d 1 . .
    Cl Cl3 0.60443(6) 0.45734(2) 0.33880(2) 0.03453(8) Uani d 1 . .
    N N1 0.94979(18) 0.15675(8) 0.40161(7) 0.0286(2) Uani d 1 . .
    O O1 0.94479(15) 0.21792(7) 0.45717(5) 0.02895(19) Uani d 1 . .
    O O2 0.8758(2) 0.18232(10) 0.33464(7) 0.0465(3) Uani d 1 . .
    O O3 1.0312(2) 0.07521(9) 0.41756(10) 0.0614(4) Uani d 1 . .
    O OW1 1.05693(16) 0.38867(8) 0.38441(6) 0.02756(19) Uani d 1 . .
    H H8 0.484(3) 0.1001(12) 0.7547(10) 0.024(4) Uiso d 1 . .
    H H3A 0.374(3) 0.2818(15) 0.5454(11) 0.040(5) Uiso d 1 . .
    H HW1A 1.164(3) 0.3573(15) 0.3938(11) 0.042(5) Uiso d 1 . .
    H H3B 0.234(4) 0.3451(15) 0.5664(12) 0.050(6) Uiso d 1 . .
    H HW1B 1.080(3) 0.4426(17) 0.4001(12) 0.046(5) Uiso d 1 . .
    H H3C 0.451(4) 0.3683(17) 0.5810(12) 0.052(6) Uiso d 1 . .
loop_
    _atom_site_aniso_label
    _atom_site_aniso_U_11
    _atom_site_aniso_U_22
    _atom_site_aniso_U_33
    _atom_site_aniso_U_12
    _atom_site_aniso_U_13
    _atom_site_aniso_U_23
    C1 0.0225(6) 0.0289(6) 0.0282(6) -0.0064(5) -0.0009(5) 0.0005(5)
    C2 0.0210(6) 0.0344(7) 0.0346(7) 0.0010(5) 0.0081(5) 0.0051(5)
    C3 0.0302(6) 0.0244(6) 0.0232(5) 0.0014(5) 0.0080(5) 0.0003(4)
    C4 0.0276(6) 0.0269(6) 0.0261(6) -0.0073(5) 0.0010(5) 0.0004(5)
    C5 0.0187(5) 0.0295(6) 0.0271(6) -0.0010(5) 0.0021(4) 0.0046(5)
    C6 0.0343(7) 0.0362(7) 0.0287(6) 0.0089(6) 0.0116(5) 0.0015(5)
    C7 0.0431(8) 0.0345(7) 0.0241(6) -0.0017(6) -0.0006(5) -0.0059(5)
    N8 0.0271(5) 0.0236(5) 0.0206(5) -0.0025(4) 0.0031(4) 0.0005(4)
    C8 0.0471(8) 0.0242(6) 0.0394(7) 0.0014(6) 0.0029(6) 0.0052(5)
    N3 0.0303(6) 0.0289(6) 0.0267(6) 0.0020(5) 0.0059(5) 0.0035(4)
    Cu1 0.01998(8) 0.02360(8) 0.02488(8) 0.00238(5) 0.00351(6) 0.00206(5)
    Cl1 0.02233(14) 0.03309(16) 0.03568(16) -0.00169(11) 0.00582(11) 0.00026(12)
    Cl2 0.03173(16) 0.03230(16) 0.02900(15) -0.00508(12) 0.00873(12)
                                                                    -0.00633(12)
    Cl3 0.03283(16) 0.02662(15) 0.04061(18) 0.00540(12) -0.00329(13) 0.00498(13)
    N1 0.0203(5) 0.0242(5) 0.0404(6) -0.0028(4) 0.0033(4) -0.0055(4)
    O1 0.0292(5) 0.0287(5) 0.0280(4) 0.0026(4) 0.0024(4) 0.0006(4)
    O2 0.0488(7) 0.0601(8) 0.0312(5) -0.0034(6) 0.0087(5) -0.0084(5)
    O3 0.0518(7) 0.0272(6) 0.0952(11) 0.0092(5) -0.0145(7) -0.0147(6)
    OW1 0.0238(5) 0.0249(5) 0.0342(5) 0.0009(4) 0.0057(4) 0.0006(4)
_geom_special_details
;
 All esds (except the esd in the dihedral angle between two l.s. planes)
 are estimated using the full covariance matrix.  The cell esds are taken
 into account individually in the estimation of esds in distances, angles
 and torsion angles; correlations between esds in cell parameters are only
 used when they are defined by crystal symmetry.  An approximate (isotropic)
 treatment of cell esds is used for estimating esds involving l.s. planes.
;
loop_
    _geom_bond_atom_site_label_1
    _geom_bond_atom_site_label_2
    _geom_bond_site_symmetry_2
    _geom_bond_distance
    _geom_bond_publ_flag
    C1 H1 . 0.9800 ?
    C1 C2 . 1.5231(19) ?
    C1 C7 . 1.5318(19) ?
    C1 N8 . 1.5103(16) ?
    C2 H2A . 0.9700 ?
    C2 H2B . 0.9700 ?
    C2 C3 . 1.5305(18) ?
    C3 H3 . 0.9800 ?
    C3 C4 . 1.5333(18) ?
    C3 N3 . 1.5086(16) ?
    C4 H4A . 0.9700 ?
    C4 H4B . 0.9700 ?
    C4 C5 . 1.5247(18) ?
    C5 H5 . 0.9800 ?
    C5 C6 . 1.5313(18) ?
    C5 N8 . 1.5132(16) ?
    C6 H6A . 0.9700 ?
    C6 H6B . 0.9700 ?
    C6 C7 . 1.543(2) ?
    C7 H7A . 0.9700 ?
    C7 H7B . 0.9700 ?
    N8 C8 . 1.4970(17) ?
    N8 H8 . 0.783(17) ?
    C8 H8A . 0.9600 ?
    C8 H8B . 0.9600 ?
    C8 H8C . 0.9600 ?
    N3 H3A . 0.85(2) ?
    N3 H3B . 0.85(2) ?
    N3 H3C . 0.83(2) ?
    Cu1 Cl1 . 2.3019(3) ?
    Cu1 Cl2 . 2.5856(4) ?
    Cu1 Cl3 . 2.2499(3) ?
    Cu1 O1 . 1.9923(9) ?
    Cu1 OW1 . 2.0646(10) ?
    N1 O1 . 1.2811(15) ?
    N1 O2 . 1.2292(17) ?
    N1 O3 . 1.2289(16) ?
    OW1 HW1A . 0.79(2) ?
    OW1 HW1B . 0.79(2) ?
loop_
    _geom_angle_atom_site_label_1
    _geom_angle_atom_site_label_2
    _geom_angle_atom_site_label_3
    _geom_angle_site_symmetry_1
    _geom_angle_site_symmetry_3
    _geom_angle
    _geom_angle_publ_flag
    C2 C1 H1 . . 110.7 ?
    C2 C1 C7 . . 114.95(11) ?
    C7 C1 H1 . . 110.7 ?
    N8 C1 H1 . . 110.7 ?
    N8 C1 C2 . . 107.63(10) ?
    N8 C1 C7 . . 101.74(10) ?
    C1 C2 H2A . . 108.6 ?
    C1 C2 H2B . . 108.6 ?
    C1 C2 C3 . . 114.80(10) ?
    H2A C2 H2B . . 107.5 ?
    C3 C2 H2A . . 108.6 ?
    C3 C2 H2B . . 108.6 ?
    C2 C3 H3 . . 106.6 ?
    C2 C3 C4 . . 112.83(10) ?
    C4 C3 H3 . . 106.6 ?
    N3 C3 C2 . . 111.03(11) ?
    N3 C3 H3 . . 106.6 ?
    N3 C3 C4 . . 112.70(10) ?
    C3 C4 H4A . . 108.6 ?
    C3 C4 H4B . . 108.6 ?
    H4A C4 H4B . . 107.5 ?
    C5 C4 C3 . . 114.79(10) ?
    C5 C4 H4A . . 108.6 ?
    C5 C4 H4B . . 108.6 ?
    C4 C5 H5 . . 110.8 ?
    C4 C5 C6 . . 113.86(11) ?
    C6 C5 H5 . . 110.8 ?
    N8 C5 C4 . . 107.79(10) ?
    N8 C5 H5 . . 110.8 ?
    N8 C5 C6 . . 102.33(10) ?
    C5 C6 H6A . . 110.8 ?
    C5 C6 H6B . . 110.8 ?
    C5 C6 C7 . . 104.90(11) ?
    H6A C6 H6B . . 108.8 ?
    C7 C6 H6A . . 110.8 ?
    C7 C6 H6B . . 110.8 ?
    C1 C7 C6 . . 105.36(10) ?
    C1 C7 H7A . . 110.7 ?
    C1 C7 H7B . . 110.7 ?
    C6 C7 H7A . . 110.7 ?
    C6 C7 H7B . . 110.7 ?
    H7A C7 H7B . . 108.8 ?
    C1 N8 C5 . . 101.59(9) ?
    C1 N8 H8 . . 110.9(12) ?
    C5 N8 H8 . . 109.7(12) ?
    C8 N8 C1 . . 113.48(10) ?
    C8 N8 C5 . . 113.39(11) ?
    C8 N8 H8 . . 107.7(12) ?
    N8 C8 H8A . . 109.5 ?
    N8 C8 H8B . . 109.5 ?
    N8 C8 H8C . . 109.5 ?
    H8A C8 H8B . . 109.5 ?
    H8A C8 H8C . . 109.5 ?
    H8B C8 H8C . . 109.5 ?
    C3 N3 H3A . . 115.4(13) ?
    C3 N3 H3B . . 109.3(15) ?
    C3 N3 H3C . . 109.5(15) ?
    H3A N3 H3B . . 102.9(18) ?
    H3A N3 H3C . . 109.8(19) ?
    H3B N3 H3C . . 110(2) ?
    Cl1 Cu1 Cl2 . . 100.684(12) ?
    Cl3 Cu1 Cl1 . . 94.122(14) ?
    Cl3 Cu1 Cl2 . . 105.990(13) ?
    O1 Cu1 Cl1 . . 89.92(3) ?
    O1 Cu1 Cl2 . . 84.38(3) ?
    O1 Cu1 Cl3 . . 167.91(3) ?
    O1 Cu1 OW1 . . 86.88(4) ?
    OW1 Cu1 Cl1 . . 164.17(3) ?
    OW1 Cu1 Cl2 . . 94.43(3) ?
    OW1 Cu1 Cl3 . . 86.14(3) ?
    O2 N1 O1 . . 118.83(11) ?
    O3 N1 O1 . . 118.42(13) ?
    O3 N1 O2 . . 122.75(13) ?
    N1 O1 Cu1 . . 107.35(8) ?
    Cu1 OW1 HW1A . . 119.7(15) ?
    Cu1 OW1 HW1B . . 111.5(15) ?
    HW1A OW1 HW1B . . 109(2) ?
loop_
    _geom_torsion_atom_site_label_1
    _geom_torsion_atom_site_label_2
    _geom_torsion_atom_site_label_3
    _geom_torsion_atom_site_label_4
    _geom_torsion_site_symmetry_1
    _geom_torsion_site_symmetry_2
    _geom_torsion_site_symmetry_3
    _geom_torsion_site_symmetry_4
    _geom_torsion
    _geom_torsion_publ_flag
    C1 C2 C3 C4 . . . . -33.81(15) ?
    C1 C2 C3 N3 . . . . 93.81(13) ?
    C2 C1 C7 C6 . . . . 86.42(13) ?
    C2 C1 N8 C5 . . . . -74.06(12) ?
    C2 C1 N8 C8 . . . . 163.87(11) ?
    C2 C3 C4 C5 . . . . 33.45(15) ?
    C3 C4 C5 C6 . . . . 57.78(14) ?
    C3 C4 C5 N8 . . . . -55.00(13) ?
    C4 C5 C6 C7 . . . . -88.46(13) ?
    C4 C5 N8 C1 . . . . 73.74(12) ?
    C4 C5 N8 C8 . . . . -164.13(11) ?
    C5 C6 C7 C1 . . . . 1.22(14) ?
    C6 C5 N8 C1 . . . . -46.59(12) ?
    C6 C5 N8 C8 . . . . 75.54(13) ?
    C7 C1 C2 C3 . . . . -56.77(15) ?
    C7 C1 N8 C5 . . . . 47.14(12) ?
    C7 C1 N8 C8 . . . . -74.93(13) ?
    N8 C1 C2 C3 . . . . 55.76(14) ?
    N8 C1 C7 C6 . . . . -29.54(13) ?
    N8 C5 C6 C7 . . . . 27.56(13) ?
    N3 C3 C4 C5 . . . . -93.28(13) ?
    O2 N1 O1 Cu1 . . . . 7.68(14) ?
    O3 N1 O1 Cu1 . . . . -173.23(11) ?
loop_
    _geom_hbond_atom_site_label_D
    _geom_hbond_atom_site_label_H
    _geom_hbond_atom_site_label_A
    _geom_hbond_site_symmetry_A
    _geom_hbond_distance_DH
    _geom_hbond_distance_HA
    _geom_hbond_distance_DA
    _geom_hbond_angle_DHA
    N8 H8 OW1 4_566 0.783(17) 2.236(17) 2.9600(15) 154.0(15)
    OW1 HW1A Cl1 1_655 0.79(2) 2.33(2) 3.1145(11) 172.4(19)
    OW1 HW1B Cl2 3_766 0.79(2) 2.30(2) 3.0851(11) 179(2)
_shelx_hkl_file
;
  -1   0   0    0.15    0.01
  -1   0   0    0.06    0.02
  -2   0   0    2.20    0.07
   2   0   0    2.07    0.05
  -2   0   0    2.31    0.06
   3   0   0    0.05    0.02
  -3   0   0    0.25    0.04
  -3   0   0    0.01    0.02
  -4   0   0    0.26    0.05
  -4   0   0    0.24    0.04
   4   0   0    0.28    0.04
   4   0   0    0.29    0.04
   5   0   0    0.01    0.04
  -5   0   0    0.06    0.06
  -5   0   0    0.05    0.04
  -6   0   0   16.18    0.27
  -6   0   0   15.01    0.32
  -7   0   0   -0.02    0.08
  -8   0   0    1.69    0.14
  -9   0   0   -0.03    0.10
   0  -1   0   -0.06    0.01
   0  -1   0   -0.14    0.01
  -1  -1   0   29.62    0.43
  -1  -1   0   31.18    0.55
   1  -1   0   30.13    0.42
  -1  -1   0   30.71    0.43
  -1   1   0   30.36    0.42
   1   1   0   30.25    0.55
  -1   1   0   30.36    0.43
  -1   1   0   30.14    0.42
  -2  -1   0  203.05    2.85
  -2  -1   0  208.42    2.85
   2   1   0  203.78    3.72
  -2   1   0  202.06    2.78
  -2   1   0  207.27    2.83
  -2   1   0  205.31    2.88
   3  -1   0   36.04    0.66
  -3  -1   0   35.90    0.52
  -3  -1   0   35.24    0.54
   3  -1   0   36.63    0.65
  -3   1   0   36.20    0.51
  -3   1   0   35.86    0.54
  -3   1   0   35.10    0.52
   3   1   0   36.18    0.67
   4  -1   0    0.07    0.03
  -4  -1   0    0.09    0.04
   4  -1   0    0.02    0.03
  -4  -1   0    0.00    0.04
  -4   1   0    0.03    0.05
   4   1   0    0.13    0.04
  -4   1   0    0.03    0.03
  -5  -1   0   37.87    0.61
   5  -1   0   38.80    0.72
  -5  -1   0   38.06    0.57
   5  -1   0   38.15    0.72
  -5   1   0   37.82    0.61
  -5   1   0   38.16    0.56
   5   1   0   37.76    0.73
  -6  -1   0   35.94    0.60
  -6  -1   0   35.35    0.55
  -6   1   0   34.79    0.59
  -6   1   0   35.37    0.53
  -7  -1   0    0.10    0.08
  -7   1   0    0.01    0.08
  -8  -1   0    0.13    0.09
  -8   1   0    0.04    0.09
  -9  -1   0   -0.14    0.10
  -9   1   0   -0.01    0.11
   0  -2   0  234.46    3.23
   0  -2   0  234.68    4.26
   0   2   0  224.94    3.17
   0   2   0  240.95    4.27
  -1  -2   0  294.04    5.34
  -1  -2   0  292.81    4.07
   1  -2   0  294.49    5.30
   1  -2   0  293.23    4.03
  -1  -2   0  295.48    4.10
   1  -2   0  286.99    4.02
   1   2   0  296.92    3.99
  -1   2   0  296.83    4.10
   1   2   0  291.02    5.34
  -1   2   0  296.03    4.00
  -2  -2   0   22.66    0.40
  -2  -2   0   22.15    0.33
  -2  -2   0   21.47    0.34
  -2   2   0   22.01    0.34
   2   2   0   21.55    0.42
  -2   2   0   22.18    0.33
  -2   2   0   22.79    0.31
  -3  -2   0  161.45    2.28
   3  -2   0  162.96    2.92
  -3  -2   0  165.19    2.24
   3  -2   0  161.78    2.91
  -3   2   0  163.13    2.22
  -3   2   0  163.45    2.28
   3   2   0  159.21    2.93
  -3   2   0  159.78    2.21
   4  -2   0   40.46    0.74
  -4  -2   0   39.52    0.62
  -4  -2   0   40.81    0.60
   4  -2   0   39.60    0.74
   4   2   0   40.38    0.76
  -4   2   0   39.41    0.60
  -4   2   0   40.05    0.62
  -4   2   0   40.09    0.57
  -5  -2   0    9.18    0.21
  -5  -2   0    8.96    0.18
   5  -2   0    8.24    0.20
   5  -2   0    8.43    0.20
  -5   2   0    8.40    0.20
   5   2   0    9.12    0.22
  -5   2   0    8.92    0.16
  -6  -2   0    4.84    0.15
  -6  -2   0    4.91    0.17
  -6   2   0    4.98    0.17
  -7  -2   0    9.03    0.25
  -7  -2   0    9.25    0.21
  -7   2   0    9.05    0.25
  -8  -2   0    0.25    0.10
  -8   2   0    0.28    0.10
  -9  -2   0    0.19    0.12
  -9   2   0    0.02    0.11
  -1  -3   0    4.36    0.09
  -1  -3   0    4.32    0.11
   1  -3   0    4.34    0.08
   1  -3   0    4.28    0.11
  -1  -3   0    4.29    0.10
  -1   3   0    4.50    0.09
   1   3   0    4.45    0.12
  -1   3   0    4.49    0.09
   1   3   0    4.52    0.09
  -2  -3   0   26.32    0.39
   2  -3   0   26.35    0.37
  -2  -3   0   25.90    0.40
  -2  -3   0   26.86    0.49
   2  -3   0   26.22    0.48
   2   3   0   25.87    0.50
  -2   3   0   26.70    0.39
  -2   3   0   26.11    0.39
  -3  -3   0   43.62    0.65
  -3  -3   0   43.46    0.64
   3  -3   0   42.52    0.79
   3   3   0   43.17    0.82
  -3   3   0   43.11    0.63
  -3   3   0   44.41    0.60
  -3   3   0   43.58    0.64
  -4  -3   0  136.68    1.98
   4  -3   0  142.59    2.50
  -4  -3   0  138.58    1.94
   4   3   0  139.66    2.53
  -4   3   0  137.53    1.90
  -4   3   0  134.65    1.91
  -4   3   0  139.93    1.97
   5  -3   0   16.93    0.34
  -5  -3   0   16.92    0.30
  -5  -3   0   16.94    0.33
  -5   3   0   16.56    0.26
  -5   3   0   17.18    0.32
  -6  -3   0    9.12    0.23
  -6  -3   0    9.13    0.20
  -6   3   0    8.96    0.23
  -7  -3   0    6.07    0.21
  -7  -3   0    6.07    0.17
  -7   3   0    5.96    0.20
  -8  -3   0    0.70    0.12
  -8   3   0    0.80    0.12
  -9  -3   0    5.53    0.24
  -9   3   0    5.44    0.23
   0  -4   0  102.63    1.41
   0  -4   0  102.89    1.86
   0   4   0  102.81    1.39
   0   4   0  101.21    1.86
  -1  -4   0   24.34    0.37
   1  -4   0   24.64    0.35
  -1  -4   0   24.44    0.37
  -1  -4   0   24.82    0.47
   1  -4   0   23.97    0.47
   1   4   0   24.25    0.48
  -1   4   0   24.73    0.36
   1   4   0   24.51    0.36
  -1   4   0   25.87    0.36
  -1   4   0   25.14    0.46
   2  -4   0  177.75    3.25
  -2  -4   0  179.70    3.22
   2  -4   0  178.66    2.46
  -2  -4   0  179.63    2.49
  -2  -4   0  178.52    2.46
   2   4   0  179.83    2.42
  -2   4   0  179.93    2.42
  -2   4   0  179.56    2.48
   2   4   0  172.56    3.23
  -3  -4   0  437.27    5.99
  -3  -4   0  437.98    6.10
   3  -4   0  429.79    7.84
  -3  -4   0  439.59    8.00
   3  -4   0  434.21    5.93
   3   4   0  416.84    7.84
  -3   4   0  439.19    6.12
  -3   4   0  431.43    5.92
   4  -4   0    4.70    0.09
  -4  -4   0    4.58    0.14
   4  -4   0    4.63    0.12
  -4  -4   0    4.62    0.13
  -4   4   0    4.66    0.13
   4   4   0    4.75    0.14
  -4   4   0    4.74    0.14
  -5  -4   0   59.10    0.88
  -5  -4   0   59.84    0.91
   5  -4   0   59.66    1.11
  -5   4   0   59.23    0.88
  -5   4   0   59.73    0.90
  -6  -4   0    4.33    0.14
  -6  -4   0    4.71    0.17
  -6   4   0    4.72    0.16
  -7  -4   0    2.15    0.15
  -7  -4   0    2.07    0.13
  -7   4   0    2.22    0.14
  -8  -4   0    0.86    0.13
  -8   4   0    0.94    0.12
  -9  -4   0    0.24    0.12
  -9   4   0    0.18    0.11
   0  -5   0    0.00    0.03
   0  -5   0   -0.01    0.03
   0   5   0   -0.03    0.03
   0   5   0   -0.02    0.02
   0   5   0   -0.03    0.03
  -1  -5   0  298.89    4.12
   1  -5   0  301.04    5.43
   1  -5   0  304.16    4.10
  -1  -5   0  285.16    5.37
  -1  -5   0  293.57    4.16
  -1   5   0  293.58    5.38
  -1   5   0  293.97    4.00
   1   5   0  295.66    4.02
  -1   5   0  299.17    4.14
   1   5   0  294.53    5.41
  -2  -5   0   28.18    0.43
   2  -5   0   27.87    0.40
   2  -5   0   26.87    0.53
  -2  -5   0   28.36    0.43
  -2  -5   0   27.84    0.54
   2   5   0   28.44    0.42
   2   5   0   28.70    0.55
  -2   5   0   28.58    0.42
  -2   5   0   27.78    0.42
   3  -5   0   57.53    1.06
  -3  -5   0   58.55    1.06
  -3  -5   0   57.80    0.85
  -3  -5   0   57.75    0.84
   3  -5   0   57.53    0.80
   3   5   0   57.96    0.83
  -3   5   0   59.00    0.83
   3   5   0   56.77    1.09
  -3   5   0   57.34    0.84
  -4  -5   0   21.70    0.37
   4  -5   0   20.48    0.30
   4  -5   0   21.19    0.42
  -4  -5   0   20.80    0.36
   4   5   0   21.10    0.44
  -4   5   0   21.53    0.35
  -4   5   0   21.44    0.36
  -5  -5   0    7.30    0.20
  -5  -5   0    7.01    0.18
  -5   5   0    7.63    0.19
  -5   5   0    7.41    0.18
  -6  -5   0    1.12    0.11
  -6  -5   0    1.17    0.09
  -6   5   0    1.17    0.10
  -7  -5   0    8.71    0.25
  -7  -5   0    8.82    0.22
  -7   5   0    8.91    0.24
  -8  -5   0   22.68    0.48
   8   5   0   22.68    0.45
  -8   5   0   22.73    0.46
  -9  -5   0    0.85    0.14
  -9   5   0    0.72    0.12
   9   5   0    0.91    0.14
   0  -6   0   17.87    0.29
   0  -6   0   17.79    0.37
   0   6   0   18.73    0.27
   0   6   0   17.95    0.28
   0   6   0   18.37    0.37
  -1  -6   0   11.55    0.26
   1  -6   0   11.89    0.19
  -1  -6   0   11.66    0.21
   1  -6   0   11.45    0.25
  -1  -6   0   11.49    0.19
   1   6   0   11.96    0.20
  -1   6   0   11.97    0.18
  -1   6   0   12.12    0.20
  -1   6   0   11.48    0.24
  -2  -6   0  349.89    4.84
  -2  -6   0  343.95    4.75
   2  -6   0  351.51    4.73
   2  -6   0  335.15    6.24
  -2  -6   0  340.08    6.28
   2   6   0  346.53    4.67
  -2   6   0  348.18    4.69
   2   6   0  335.41    6.24
  -2   6   0  352.15    4.82
   3  -6   0   11.60    0.18
  -3  -6   0   11.99    0.22
   3  -6   0   11.54    0.25
  -3  -6   0   11.61    0.22
  -3  -6   0   11.23    0.25
   3   6   0   11.45    0.27
  -3   6   0   11.59    0.22
  -3   6   0   11.52    0.21
   3   6   0   11.72    0.22
  -4  -6   0   32.13    0.52
  -4  -6   0   32.54    0.52
   4  -6   0   32.06    0.62
  -4   6   0   32.52    0.51
   4   6   0   31.85    0.65
  -4   6   0   32.61    0.51
   4   6   0   32.15    0.51
  -5  -6   0    6.54    0.18
  -5  -6   0    6.94    0.19
  -5   6   0    6.46    0.17
   5   6   0    6.58    0.18
  -5   6   0    6.78    0.18
  -6  -6   0   20.79    0.40
  -6  -6   0   20.33    0.38
  -6   6   0   20.59    0.38
  -6   6   0   19.94    0.38
   6   6   0   20.22    0.38
  -7  -6   0    0.98    0.10
  -7  -6   0    0.87    0.11
   7   6   0    0.94    0.11
  -7   6   0    1.00    0.11
  -8  -6   0    2.68    0.18
  -8  -6   0    3.30    0.17
  -8   6   0    2.83    0.18
   8   6   0    2.89    0.18
  -9  -6   0    0.43    0.13
  -9   6   0    0.50    0.12
   9   6   0    0.59    0.13
   0  -7   0   -0.03    0.04
   0  -7   0    0.18    0.04
   0   7   0    0.05    0.04
   0   7   0   -0.06    0.02
   0   7   0   -0.07    0.03
  -1  -7   0   15.25    0.33
   1  -7   0   15.55    0.25
   1  -7   0   15.90    0.33
  -1  -7   0   15.73    0.26
  -1   7   0   15.17    0.31
  -1   7   0   15.46    0.25
   1   7   0   15.74    0.25
   1   7   0   15.71    0.33
  -1   7   0   15.40    0.24
   2  -7   0    5.16    0.10
  -2  -7   0    5.03    0.15
  -2  -7   0    5.17    0.12
   2  -7   0    5.14    0.14
  -2  -7   0    5.32    0.13
   2   7   0    4.95    0.15
  -2   7   0    5.18    0.11
   2   7   0    5.16    0.13
  -2   7   0    5.16    0.13
   3  -7   0    9.30    0.15
  -3  -7   0    9.55    0.22
  -3  -7   0    9.83    0.20
   3  -7   0    9.61    0.22
  -3  -7   0    9.54    0.20
   3   7   0    9.35    0.19
   3   7   0    9.68    0.24
  -3   7   0    9.77    0.18
  -3   7   0    9.35    0.19
  -4  -7   0    6.27    0.17
   4  -7   0    6.59    0.18
  -4  -7   0    6.41    0.17
  -4  -7   0    6.77    0.15
  -4   7   0    6.64    0.16
   4   7   0    6.48    0.20
   4   7   0    6.59    0.17
  -4   7   0    6.60    0.16
  -5  -7   0    0.44    0.08
  -5  -7   0    0.58    0.09
  -5   7   0    0.67    0.08
  -5   7   0    0.71    0.09
   5   7   0    0.70    0.09
  -6  -7   0    3.23    0.16
  -6  -7   0    2.79    0.14
   6   7   0    3.15    0.15
  -6   7   0    3.17    0.15
  -6   7   0    3.17    0.15
  -7  -7   0    6.62    0.21
  -7  -7   0    6.95    0.23
  -7   7   0    7.03    0.21
   7   7   0    6.98    0.22
  -8  -7   0    7.15    0.25
  -8  -7   0    7.41    0.23
   8   7   0    7.31    0.24
  -8   7   0    7.33    0.24
  -9  -7   0    1.16    0.15
   9   7   0    1.40    0.16
  -9   7   0    1.23    0.14
   0  -8   0   19.13    0.31
   0  -8   0   18.90    0.40
   0   8   0   19.05    0.31
   0   8   0   18.72    0.39
   0   8   0   19.40    0.29
  -1  -8   0   28.68    0.58
   1  -8   0   29.16    0.58
  -1  -8   0   29.16    0.45
   1  -8   0   29.25    0.44
  -1   8   0   28.82    0.42
  -1   8   0   29.12    0.56
   1   8   0   28.82    0.44
  -1   8   0   29.39    0.44
   1   8   0   28.54    0.58
   2  -8   0   38.89    0.56
  -2  -8   0   39.18    0.60
  -2  -8   0   38.88    0.59
  -2  -8   0   38.37    0.76
   2  -8   0   38.48    0.75
  -2   8   0   39.60    0.58
  -2   8   0   39.75    0.57
   2   8   0   38.79    0.58
   2   8   0   38.44    0.76
   3  -8   0    8.31    0.14
  -3  -8   0    8.05    0.18
   3  -8   0    8.15    0.20
  -3  -8   0    8.08    0.20
  -3  -8   0    8.08    0.19
   3   8   0    8.10    0.18
  -3   8   0    8.18    0.16
   3   8   0    7.98    0.22
  -3   8   0    8.16    0.18
  -4  -8   0    4.22    0.15
  -4  -8   0    4.18    0.12
  -4  -8   0    4.18    0.14
  -4   8   0    4.39    0.13
  -4   8   0    4.14    0.14
   4   8   0    4.28    0.14
  -5  -8   0   36.06    0.61
  -5  -8   0   35.86    0.60
  -5   8   0   36.84    0.59
  -5   8   0   37.30    0.59
   5   8   0   36.73    0.59
  -6  -8   0    4.84    0.19
  -6  -8   0    4.48    0.17
   6   8   0    4.94    0.18
  -6   8   0    4.75    0.18
  -6   8   0    4.79    0.16
  -7  -8   0   19.39    0.39
  -7  -8   0   19.48    0.41
   7   8   0   19.15    0.40
  -7   8   0   19.64    0.39
  -8  -8   0    4.35    0.21
  -8  -8   0    4.78    0.19
  -8   8   0    4.11    0.19
   8   8   0    4.78    0.21
  -9  -8   0    0.08    0.12
   9   8   0    0.13    0.12
   0  -9   0    0.03    0.04
   0  -9   0    0.08    0.05
   0   9   0    0.03    0.04
   0   9   0   -0.03    0.04
   0   9   0    0.01    0.03
   1  -9   0   40.12    0.59
  -1  -9   0   40.87    0.61
   1  -9   0   39.31    0.78
  -1  -9   0   39.15    0.78
  -1   9   0   39.11    0.57
  -1   9   0   40.01    0.59
  -1   9   0   38.50    0.75
   1   9   0   39.85    0.59
   1   9   0   39.27    0.78
  -2  -9   0   27.60    0.44
  -2  -9   0   27.16    0.57
   2  -9   0   27.81    0.42
   2  -9   0   27.29    0.56
  -2  -9   0   28.04    0.46
   2   9   0   28.05    0.57
   2   9   0   27.89    0.44
  -2   9   0   27.24    0.43
  -2   9   0   28.12    0.42
   3  -9   0    0.19    0.04
   3  -9   0    0.25    0.06
  -3  -9   0    0.19    0.05
  -3  -9   0    0.10    0.05
  -3  -9   0    0.08    0.06
   3   9   0    0.21    0.06
  -3   9   0    0.18    0.04
  -3   9   0    0.14    0.06
   3   9   0    0.13    0.06
  -4  -9   0   18.63    0.35
  -4  -9   0   19.73    0.39
  -4  -9   0   18.74    0.35
   4   9   0   18.53    0.34
  -4   9   0   19.01    0.35
  -4   9   0   19.09    0.33
  -5  -9   0   23.54    0.43
  -5  -9   0   22.55    0.42
  -5   9   0   22.90    0.41
  -5   9   0   23.33    0.40
   5   9   0   22.75    0.41
  -6  -9   0   31.83    0.57
  -6  -9   0   32.00    0.57
   6   9   0   32.61    0.56
  -6   9   0   33.92    0.55
  -6   9   0   32.26    0.56
  -7  -9   0   11.58    0.29
  -7  -9   0   11.53    0.30
   7   9   0   11.32    0.29
  -7   9   0   11.38    0.29
  -7   9   0   11.67    0.28
  -8  -9   0    0.31    0.10
  -8  -9   0    0.49    0.12
   8   9   0    0.33    0.12
  -9  -9   0    4.60    0.23
   9   9   0    4.62    0.23
   0 -10   0   29.02    0.61
   0 -10   0   30.03    0.47
   0  10   0   29.54    0.46
   0  10   0   30.28    0.60
   0  10   0   30.11    0.44
   1 -10   0   44.46    0.88
  -1 -10   0   45.20    0.69
   1 -10   0   45.20    0.67
  -1 -10   0   44.44    0.88
   1  10   0   44.49    0.67
  -1  10   0   45.41    0.85
  -1  10   0   43.92    0.64
  -1  10   0   44.40    0.67
   1  10   0   46.01    0.88
   2 -10   0    1.70    0.08
   2 -10   0    1.77    0.11
  -2 -10   0    1.67    0.10
  -2 -10   0    1.64    0.10
  -2  10   0    1.58    0.10
   2  10   0    1.56    0.10
  -2  10   0    1.62    0.07
  -3 -10   0   33.90    0.54
   3 -10   0   33.65    0.68
  -3 -10   0   33.63    0.55
   3 -10   0   33.90    0.49
  -3 -10   0   33.18    0.67
  -3  10   0   33.40    0.53
  -3  10   0   34.02    0.51
   3  10   0   33.34    0.53
   3  10   0   33.30    0.69
  -4 -10   0   10.49    0.25
  -4 -10   0   10.52    0.24
   4  10   0   10.24    0.24
  -4  10   0   10.89    0.21
  -4  10   0   10.63    0.24
  -5 -10   0   14.25    0.31
  -5 -10   0   14.39    0.30
  -5  10   0   14.27    0.30
   5  10   0   13.71    0.29
  -5  10   0   14.20    0.28
  -6 -10   0   12.59    0.30
  -6 -10   0   11.78    0.29
  -6  10   0   12.41    0.29
  -6  10   0   12.14    0.27
   6  10   0   11.94    0.29
  -7 -10   0    0.61    0.11
  -7 -10   0    0.49    0.11
   7  10   0    0.43    0.11
  -7  10   0    0.26    0.10
  -8 -10   0    0.02    0.10
  -8 -10   0    0.05    0.11
   8  10   0   -0.01    0.11
   0 -11   0   -0.03    0.06
   0 -11   0    0.03    0.05
   0  11   0    0.10    0.05
   0  11   0   -0.02    0.05
   0  11   0    0.05    0.03
   1 -11   0   25.16    0.40
   1 -11   0   25.27    0.53
  -1 -11   0   25.38    0.42
  -1 -11   0   24.79    0.53
  -1  11   0   24.34    0.37
  -1  11   0   24.58    0.41
  -1  11   0   24.76    0.50
   1  11   0   25.13    0.53
   1  11   0   24.82    0.41
  -2 -11   0    5.72    0.18
   2 -11   0    5.86    0.19
   2 -11   0    5.79    0.14
  -2 -11   0    5.67    0.17
  -2  11   0    5.47    0.12
  -2  11   0    5.62    0.16
   2  11   0    5.72    0.16
   2  11   0    5.82    0.20
  -3 -11   0    7.91    0.19
  -3 -11   0    8.69    0.21
  -3  11   0    8.33    0.20
   3  11   0    8.32    0.20
  -3  11   0    8.34    0.17
   3  11   0    8.69    0.26
  -4 -11   0    0.18    0.07
  -4 -11   0    0.10    0.07
   4  11   0    0.06    0.07
  -4  11   0    0.04    0.07
  -5 -11   0    0.61    0.10
  -5 -11   0    0.36    0.09
   5  11   0    0.49    0.09
  -5  11   0    0.53    0.09
  -6 -11   0   22.01    0.43
  -6 -11   0   21.79    0.44
  -6  11   0   22.02    0.42
   6  11   0   21.92    0.42
  -7 -11   0    0.66    0.11
  -7 -11   0    0.64    0.12
   7  11   0    0.67    0.12
  -7  11   0    0.76    0.12
  -8 -11   0    1.97    0.17
  -8 -11   0    2.07    0.16
   8  11   0    2.04    0.16
   0 -12   0   80.09    1.14
   0 -12   0   76.43    1.48
   0  12   0   76.41    1.12
   0  12   0   77.89    1.10
  -1 -12   0    7.20    0.19
   1 -12   0    7.18    0.17
   1 -12   0    6.92    0.22
  -1 -12   0    7.00    0.22
   1  12   0    7.03    0.18
   1  12   0    7.30    0.15
   1  12   0    7.08    0.21
  -1  12   0    6.84    0.18
  -2 -12   0   13.01    0.27
   2 -12   0   12.52    0.23
  -2 -12   0   12.52    0.32
   2 -12   0   12.46    0.32
   2  12   0   12.04    0.25
  -2  12   0   11.55    0.25
   2  12   0   12.99    0.32
  -3 -12   0    0.10    0.08
  -3  12   0    0.16    0.07
   3  12   0    0.06    0.07
   3  12   0   -0.01    0.06
  -4 -12   0   40.34    0.68
  -4 -12   0   42.09    0.66
  -4  12   0   40.05    0.65
   4  12   0   40.58    0.65
  -5 -12   0    2.40    0.14
  -5 -12   0    2.64    0.14
  -5  12   0    2.45    0.15
   5  12   0    2.70    0.15
  -6 -12   0    0.10    0.10
  -6 -12   0    0.08    0.10
  -6  12   0    0.23    0.09
   6  12   0    0.14    0.10
  -7 -12   0    0.17    0.11
  -7 -12   0    0.43    0.11
   7  12   0    0.27    0.11
  -7  12   0    0.35    0.11
  -8 -12   0    0.15    0.12
  -8 -12   0    0.05    0.11
   8  12   0    0.21    0.12
   0 -13   0    0.03    0.07
   0 -13   0    0.01    0.06
   0  13   0    0.07    0.06
  -1 -13   0    0.48    0.08
   1 -13   0    0.42    0.08
   1 -13   0    0.44    0.07
  -1 -13   0    0.47    0.08
  -1  13   0    0.62    0.08
   1  13   0    0.46    0.07
   2 -13   0   35.60    0.54
  -2 -13   0   35.03    0.58
   2  13   0   34.48    0.56
  -2  13   0   34.13    0.56
  -3 -13   0    7.89    0.23
  -3  13   0    8.14    0.21
   3  13   0    8.03    0.21
  -4 -13   0    3.98    0.17
  -4  13   0    4.20    0.16
   4  13   0    4.29    0.17
  -5 -13   0    1.14    0.12
  -5 -13   0    1.15    0.11
  -5  13   0    1.03    0.11
   5  13   0    1.21    0.12
  -6 -13   0    7.66    0.24
  -6 -13   0    8.14    0.24
   6  13   0    7.82    0.24
  -6  13   0    8.14    0.24
  -7 -13   0    0.82    0.13
  -7 -13   0    0.88    0.13
   7  13   0    0.78    0.13
  -7  13   0    0.78    0.12
   0 -14   0   64.64    0.97
   0 -14   0   65.59    1.27
   0  14   0   63.35    0.95
   1 -14   0   28.08    0.46
  -1 -14   0   27.81    0.48
   1 -14   0   27.09    0.61
   1  14   0   26.99    0.46
  -1  14   0   26.46    0.46
  -2 -14   0    1.93    0.12
   2 -14   0    1.91    0.11
  -2  14   0    1.75    0.12
   2  14   0    1.76    0.12
  -3 -14   0   13.99    0.31
   3  14   0   13.58    0.29
  -3  14   0   13.56    0.29
  -4 -14   0    2.21    0.15
  -4  14   0    2.44    0.14
   4  14   0    2.70    0.15
  -5 -14   0    1.54    0.13
  -5  14   0    1.78    0.13
   5  14   0    1.63    0.13
  -6 -14   0    2.43    0.18
  -6  14   0    2.77    0.17
   6  14   0    2.54    0.17
  -7 -14   0   -0.03    0.11
  -7 -14   0    0.13    0.11
  -7  14   0    0.08    0.10
   7  14   0   -0.09    0.11
   0 -15   0    0.31    0.08
   0  15   0    0.21    0.08
   1 -15   0    1.99    0.12
  -1 -15   0    1.91    0.13
   1  15   0    1.95    0.13
  -1  15   0    1.99    0.12
  -2 -15   0    6.83    0.21
  -2  15   0    6.66    0.19
   2  15   0    7.21    0.20
  -3 -15   0    3.58    0.17
  -3  15   0    3.68    0.16
   3  15   0    4.07    0.16
  -4 -15   0    0.20    0.10
  -4  15   0    0.24    0.09
   4  15   0    0.30    0.09
  -5 -15   0   10.42    0.29
   5  15   0   10.20    0.27
  -5  15   0    9.93    0.27
  -6 -15   0    0.67    0.13
   6  15   0    0.64    0.12
  -6  15   0    0.55    0.12
  -7 -15   0    2.51    0.19
  -7  15   0    2.95    0.20
   0 -16   0   16.30    0.33
   0  16   0   16.18    0.33
  -1 -16   0   14.75    0.32
   1 -16   0   15.51    0.31
  -1  16   0   14.74    0.31
   1  16   0   14.94    0.31
  -2 -16   0    7.96    0.23
   2  16   0    7.80    0.22
  -2  16   0    8.71    0.23
  -3 -16   0    3.12    0.17
  -3  16   0    3.06    0.15
   3  16   0    3.08    0.16
  -4 -16   0    0.14    0.10
  -4  16   0    0.15    0.09
   4  16   0    0.20    0.09
  -5 -16   0    0.67    0.13
   5  16   0    0.80    0.12
  -5  16   0    0.88    0.12
  -6 -16   0    0.11    0.12
   6  16   0    0.21    0.11
  -6  16   0    0.29    0.11
   0 -17   0    0.02    0.08
   0  17   0    0.10    0.08
  -1 -17   0   -0.02    0.09
   1 -17   0    0.11    0.08
   1  17   0    0.04    0.08
  -1  17   0    0.18    0.08
  -2 -17   0    0.72    0.11
  -2  17   0    0.69    0.10
   2  17   0    0.81    0.10
  -3 -17   0    0.40    0.11
  -3  17   0    0.52    0.10
   3  17   0    0.34    0.10
  -4 -17   0   10.65    0.30
  -4  17   0   10.82    0.28
   4  17   0   10.62    0.28
  -5 -17   0    0.02    0.11
  -5  17   0    0.03    0.10
   5  17   0   -0.01    0.11
  -6  17   0    1.51    0.15
   6  17   0    1.59    0.15
   0 -18   0    3.32    0.16
   0  18   0    3.03    0.15
  -1 -18   0    5.93    0.21
  -1  18   0    6.11    0.20
   1  18   0    5.91    0.20
  -2 -18   0    9.91    0.28
  -2  18   0    9.31    0.25
   2  18   0    9.73    0.25
  -3 -18   0    0.07    0.10
   3  18   0    0.11    0.10
  -3  18   0    0.10    0.09
  -4 -18   0    0.81    0.13
  -4  18   0    0.87    0.12
   4  18   0    0.87    0.12
  -5 -18   0    2.99    0.20
   5  18   0    3.08    0.19
  -5  18   0    3.03    0.18
   0 -19   0    0.14    0.10
   0  19   0   -0.01    0.08
  -1 -19   0    0.62    0.11
   1  19   0    0.49    0.10
  -1  19   0    0.56    0.10
  -2 -19   0    1.76    0.15
  -2  19   0    1.76    0.14
   2  19   0    1.78    0.14
  -3 -19   0    3.25    0.20
  -3  19   0    3.31    0.17
   3  19   0    3.94    0.18
  -4 -19   0    0.51    0.13
  -4  19   0    0.59    0.11
   4  19   0    0.48    0.12
   0  20   0    0.63    0.11
  -1 -20   0    0.67    0.12
   1  20   0    0.63    0.11
  -1  20   0    0.51    0.11
  -2 -20   0    0.30    0.12
   2  20   0    0.08    0.09
  -2  20   0    0.30    0.10
  -3 -20   0   10.98    0.32
  -3  20   0   10.77    0.29
  -1 -21   0   -0.14    0.10
  -2 -21   0    0.27    0.12
  -9   0   1    0.14    0.11
  -8   0   1    0.05    0.09
  -7   0   1   58.71    0.94
  -6   0   1   -0.02    0.07
  -6   0   1   -0.03    0.05
   5   0  -1   66.46    1.22
  -5   0   1   65.28    0.99
  -5   0   1   66.51    0.95
   4   0  -1    0.01    0.02
   4   0  -1    0.02    0.02
  -4   0   1    0.06    0.03
  -4   0   1    0.04    0.04
  -3   0   1   77.28    1.07
  -3   0   1   75.81    1.10
  -2   0   1    0.10    0.03
  -2   0   1    0.07    0.02
  -1   0   1  177.77    2.42
  -1   0   1  173.81    2.48
   0   0  -1   -0.14    0.00
  -1   0  -1  196.19    2.72
  -1   0  -1  193.34    2.69
  -1   0  -1  196.66    2.75
   1   0   1  194.58    3.58
  -1   0  -1  203.43    3.57
  -1   0  -1  197.51    3.57
  -2   0  -1    0.10    0.03
  -2   0  -1   -0.04    0.02
  -2   0  -1    0.04    0.02
   2   0   1    0.01    0.02
  -3   0  -1   11.98    0.19
   3   0   1   11.23    0.24
  -3   0  -1   11.79    0.21
  -4   0  -1   -0.03    0.04
  -4   0  -1    0.05    0.03
   4   0   1    0.04    0.04
  -5   0  -1   23.74    0.37
   5   0   1   23.96    0.48
  -5   0  -1   23.73    0.41
  -6   0  -1   -0.01    0.07
  -6   0  -1    0.04    0.05
  -7   0  -1    3.92    0.18
  -8   0  -1    0.01    0.09
  -9   0  -1    2.96    0.19
  -9  -1   1    0.89    0.14
  -9   1   1    0.92    0.13
  -8  -1   1    0.22    0.10
  -8   1   1    0.36    0.09
  -7  -1   1    8.33    0.24
  -7  -1   1    9.00    0.20
  -7   1   1    8.80    0.24
  -6  -1   1    2.37    0.14
  -6  -1   1    2.11    0.11
  -6   1   1    2.56    0.10
  -6   1   1    2.06    0.13
  -5  -1   1    0.58    0.07
  -5  -1   1    0.55    0.06
   5  -1  -1    0.61    0.06
  -5   1   1    0.49    0.05
  -5   1   1    0.71    0.08
   5   1  -1    0.45    0.05
  -4  -1   1   25.77    0.42
  -4  -1   1   26.15    0.39
   4   1  -1   25.65    0.49
  -4   1   1   26.03    0.42
  -4   1   1   24.80    0.38
  -3  -1   1    8.84    0.15
  -3  -1   1    8.25    0.17
  -3   1   1    8.28    0.16
  -3   1   1    8.71    0.14
   3   1  -1    8.49    0.17
  -2  -1   1  498.41    6.87
  -2  -1   1  488.79    6.98
  -2   1   1  494.22    6.94
  -2   1   1  506.65    6.83
  -2   1   1  490.84    6.76
  -1  -1   1    3.51    0.07
  -1  -1   1    3.18    0.07
  -1   1   1    3.12    0.07
  -1   1   1    3.06    0.07
   1   1  -1    3.08    0.07
  -1   1   1    3.25    0.07
   0  -1   1   63.20    1.12
   0  -1  -1   60.28    0.85
   0  -1   1   61.71    0.85
   0  -1  -1   61.84    0.84
   0   1   1   60.01    0.83
   0   1   1   58.71    0.85
   0   1  -1   60.97    0.83
   0   1  -1   61.75    0.85
   1  -1   1  520.69   10.40
  -1  -1  -1  513.95    7.26
  -1  -1  -1  532.60    7.17
  -1  -1  -1  524.80   10.68
   1  -1   1  520.28    7.29
   1   1   1  512.42    9.42
  -1   1  -1  532.89    9.90
  -1   1  -1  533.70    7.26
  -1   1  -1  532.69    7.05
  -1   1  -1  510.95   10.07
  -1   1  -1  499.49    7.38
   2  -1   1   23.91    0.44
  -2  -1  -1   23.48    0.36
  -2  -1  -1   23.70    0.35
   2  -1   1   23.93    0.44
  -2  -1  -1   24.12    0.44
  -2  -1  -1   24.09    0.44
  -2   1  -1   24.51    0.34
  -2   1  -1   23.74    0.36
   2   1   1   24.02    0.45
  -2   1  -1   23.42    0.35
  -3  -1  -1  186.01    2.62
   3  -1   1  187.37    3.38
  -3  -1  -1  187.93    2.57
   3  -1   1  189.06    3.42
  -3   1  -1  186.36    2.62
  -3   1  -1  188.36    2.58
   3   1   1  187.43    3.38
  -3   1  -1  184.21    2.54
   4  -1   1    6.86    0.17
  -4  -1  -1    7.11    0.17
   4  -1   1    6.96    0.17
  -4  -1  -1    7.44    0.15
  -4   1  -1    7.24    0.13
   4   1   1    7.32    0.18
  -4   1  -1    7.08    0.16
  -5  -1  -1    1.38    0.10
  -5  -1  -1    1.66    0.08
  -5   1  -1    1.49    0.10
  -5   1  -1    1.50    0.07
  -6  -1  -1   19.37    0.38
  -6  -1  -1   19.59    0.33
  -6   1  -1   19.23    0.37
  -7  -1  -1   11.81    0.29
  -7   1  -1   11.93    0.29
  -8  -1  -1    3.19    0.17
  -8   1  -1    3.38    0.18
  -9  -1  -1    3.50    0.20
  -9   1  -1    3.31    0.20
  -9  -2   1    6.95    0.26
  -9   2   1    6.50    0.24
  -8  -2   1    1.21    0.12
  -8   2   1    1.21    0.13
  -7  -2   1    6.99    0.22
  -7  -2   1    7.53    0.19
  -7   2   1    7.41    0.22
  -6  -2   1    8.13    0.19
  -6  -2   1    8.03    0.21
  -6   2   1    8.09    0.22
  -5  -2   1    1.22    0.07
   5  -2  -1    1.05    0.06
   5  -2  -1    1.07    0.06
  -5  -2   1    1.01    0.09
   5   2  -1    1.08    0.08
  -5   2   1    0.99    0.07
  -5   2   1    1.09    0.08
  -4  -2   1  221.70    3.15
  -4  -2   1  226.69    3.09
  -4   2   1  224.02    3.07
   4   2  -1  224.37    4.04
  -4   2   1  224.30    3.15
  -3  -2   1   90.94    1.29
  -3  -2   1   92.07    1.27
  -3   2   1   87.90    1.25
  -3   2   1   90.84    1.29
  -3   2   1   89.96    1.25
   3   2  -1   89.49    1.64
  -2  -2   1  183.94    2.59
  -2  -2   1  183.76    2.56
  -2   2   1  187.22    2.51
  -2   2   1  187.76    2.56
  -2   2   1  184.73    2.61
   2   2  -1  186.06    3.38
  -1  -2   1    4.65    0.10
  -1  -2   1    4.45    0.09
  -1  -2   1    4.44    0.09
   1  -2  -1    4.57    0.08
  -1   2   1    4.64    0.08
   1   2  -1    4.52    0.09
  -1   2   1    4.67    0.08
   1   2  -1    4.66    0.10
   0  -2  -1  219.91    3.12
   0  -2   1  230.53    4.12
   0  -2   1  233.63    3.12
   0  -2  -1  234.91    4.12
   0  -2  -1  229.93    3.13
   0   2   1  230.10    4.11
   0   2  -1  225.89    3.06
   0   2  -1  199.85    4.10
   0   2  -1  227.06    3.15
   0   2   1  221.95    3.05
   1  -2   1   43.11    0.80
  -1  -2  -1   45.10    0.81
  -1  -2  -1   43.91    0.62
  -1  -2  -1   43.83    0.62
  -1   2  -1   43.14    0.80
  -1   2  -1   44.39    0.61
   1   2   1   43.67    0.81
  -1   2  -1   43.92    0.62
  -2  -2  -1    3.04    0.08
  -2  -2  -1    2.89    0.08
   2  -2   1    3.05    0.08
  -2  -2  -1    2.91    0.08
   2   2   1    2.88    0.09
  -2   2  -1    3.21    0.08
  -2   2  -1    3.08    0.08
  -2   2  -1    2.85    0.05
  -3  -2  -1    3.72    0.09
  -3  -2  -1    3.59    0.10
   3  -2   1    3.70    0.10
  -3   2  -1    3.98    0.07
   3   2   1    3.49    0.11
  -3   2  -1    3.67    0.10
  -3   2  -1    3.74    0.10
   4  -2   1   24.55    0.47
  -4  -2  -1   24.68    0.38
  -4  -2  -1   24.20    0.41
  -4   2  -1   24.97    0.41
   4   2   1   24.81    0.49
  -4   2  -1   23.84    0.39
  -4   2  -1   23.99    0.36
  -5  -2  -1    0.97    0.08
   5  -2   1    0.91    0.07
  -5  -2  -1    0.94    0.07
  -5   2  -1    0.89    0.06
  -5   2  -1    0.99    0.09
  -6  -2  -1    2.40    0.14
  -6  -2  -1    1.82    0.11
  -6   2  -1    1.86    0.13
  -7  -2  -1    4.51    0.19
  -7   2  -1    4.69    0.18
  -8  -2  -1   -0.02    0.09
  -8   2  -1    0.13    0.09
  -9  -2  -1    3.53    0.20
  -9   2  -1    3.93    0.20
  -9  -3   1    5.74    0.24
  -9   3   1    5.50    0.23
  -8  -3   1    0.82    0.11
  -8   3   1    0.76    0.11
  -7  -3   1    5.32    0.16
  -7  -3   1    5.38    0.20
  -7   3   1    5.10    0.18
  -6  -3   1    0.19    0.07
  -6  -3   1    0.08    0.06
  -6   3   1    0.01    0.07
  -5  -3   1   62.37    0.95
   5  -3  -1   60.51    1.14
   5  -3  -1   63.32    1.14
  -5  -3   1   62.19    0.91
  -5   3   1   63.18    0.94
  -5   3   1   62.17    0.88
  -4  -3   1   31.20    0.50
  -4  -3   1   32.39    0.49
  -4   3   1   31.54    0.49
  -4   3   1   31.73    0.50
  -4   3   1   31.15    0.45
   4   3  -1   31.03    0.61
  -3  -3   1   22.97    0.36
  -3  -3   1   23.56    0.37
  -3   3   1   22.84    0.36
  -3   3   1   22.61    0.35
   3   3  -1   22.21    0.44
  -3   3   1   23.29    0.33
  -2  -3   1  273.92    3.74
  -2  -3   1  275.01    4.90
  -2  -3   1  268.47    3.76
   2  -3  -1  270.47    3.74
  -2   3   1  272.93    3.65
   2   3  -1  264.19    4.94
  -2   3   1  272.82    3.80
   2   3  -1  271.01    3.69
  -1  -3   1   17.74    0.34
  -1  -3   1   17.42    0.27
   1  -3  -1   17.21    0.25
   1  -3  -1   17.16    0.32
  -1   3   1   17.64    0.26
  -1   3   1   17.79    0.25
   1   3  -1   17.57    0.34
   0  -3  -1   84.91    1.55
   0  -3  -1   84.98    1.18
   0  -3   1   84.57    1.18
   0  -3   1   85.03    1.55
   0   3  -1   85.96    1.19
   0   3   1   84.56    1.16
   0   3   1   86.09    1.54
   0   3  -1   86.51    1.16
   0   3  -1   85.69    1.55
   1  -3   1  111.61    1.53
  -1  -3  -1  110.42    1.53
   1  -3   1  111.96    2.00
  -1  -3  -1  109.17    2.01
  -1  -3  -1  109.07    1.54
   1   3   1  111.87    1.50
  -1   3  -1  108.78    1.52
  -1   3  -1  109.52    2.02
  -1   3  -1  112.38    1.51
  -1   3  -1  111.11    1.54
   1   3   1  111.78    2.02
  -2  -3  -1   97.50    1.37
  -2  -3  -1   99.58    1.78
   2  -3   1   99.71    1.78
  -2  -3  -1   97.60    1.39
  -2   3  -1   98.49    1.38
  -2   3  -1   97.98    1.35
   2   3   1   95.91    1.79
  -3  -3  -1   95.06    1.68
  -3  -3  -1   92.31    1.68
  -3  -3  -1   92.25    1.34
   3  -3   1   94.69    1.69
  -3  -3  -1   93.74    1.31
   3   3   1   92.85    1.71
  -3   3  -1   93.19    1.28
  -3   3  -1   94.13    1.33
  -3   3  -1   90.96    1.29
  -4  -3  -1   52.67    0.79
   4  -3   1   51.74    0.97
  -4  -3  -1   53.14    0.77
   4   3   1   52.12    0.99
  -4   3  -1   52.64    0.79
  -4   3  -1   52.01    0.77
  -4   3  -1   52.79    0.73
  -5  -3  -1    7.79    0.20
  -5  -3  -1    8.11    0.18
   5  -3   1    7.94    0.20
  -5   3  -1    7.88    0.14
  -5   3  -1    8.15    0.19
  -5   3  -1    7.84    0.20
  -6  -3  -1   13.06    0.29
  -6  -3  -1   12.67    0.25
  -6   3  -1   12.51    0.28
  -7  -3  -1    0.04    0.08
  -7  -3  -1    0.03    0.06
  -7   3  -1    0.12    0.08
  -8  -3  -1   19.88    0.43
  -8   3  -1   20.34    0.43
  -9  -3  -1    0.16    0.11
  -9   3  -1    0.12    0.11
  -9  -4   1   -0.06    0.11
  -9   4   1    0.08    0.10
   9   4  -1    0.12    0.11
  -8  -4   1   13.15    0.33
  -8   4   1   13.17    0.32
  -7  -4   1    1.07    0.09
  -7  -4   1    1.11    0.12
  -7   4   1    1.18    0.11
  -6  -4   1    4.06    0.14
  -6  -4   1    3.95    0.16
  -6   4   1    3.82    0.15
  -5  -4   1   37.48    0.58
   5  -4  -1   37.34    0.69
  -5  -4   1   37.16    0.60
  -5   4   1   36.53    0.53
  -5   4   1   36.70    0.59
  -5   4   1   36.56    0.58
  -4  -4   1  127.57    1.77
  -4  -4   1  126.49    1.81
   4  -4  -1  127.04    2.27
   4  -4  -1  124.59    1.73
  -4   4   1  126.60    1.73
   4   4  -1  124.70    2.30
  -4   4   1  126.86    1.79
  -4   4   1  123.90    1.75
  -3  -4   1   12.49    0.22
  -3  -4   1   12.34    0.23
   3  -4  -1   11.90    0.19
   3   4  -1   12.37    0.26
  -3   4   1   12.14    0.21
   3   4  -1   12.51    0.22
  -3   4   1   12.10    0.21
   2  -4  -1  193.48    2.67
  -2  -4   1  194.74    2.70
   2  -4  -1  189.01    3.49
  -2  -4   1  190.89    2.66
  -2  -4   1  199.45    3.52
  -2   4   1  195.56    2.68
   2   4  -1  194.15    2.62
   2   4  -1  189.25    3.51
  -2   4   1  193.01    2.62
   1  -4  -1  198.55    3.63
  -1  -4   1  195.70    2.78
  -1  -4   1  195.08    3.60
   1  -4  -1  198.05    2.72
  -1  -4   1  198.65    2.72
   1   4  -1  198.36    2.68
  -1   4   1  202.18    2.70
   1   4  -1  199.31    3.65
  -1   4   1  199.54    2.77
   0  -4  -1   43.80    0.81
   0  -4   1   43.11    0.62
   0  -4   1   42.93    0.81
   0  -4  -1   43.60    0.62
   0   4  -1   44.37    0.81
   0   4   1   45.78    0.81
   0   4   1   43.88    0.61
   0   4  -1   45.32    0.62
   0   4  -1   42.71    0.61
   1  -4   1  141.50    2.59
  -1  -4  -1  144.96    1.98
  -1  -4  -1  143.46    2.00
  -1  -4  -1  143.79    2.60
   1  -4   1  144.48    1.98
  -1   4  -1  143.19    2.62
  -1   4  -1  142.26    2.00
   1   4   1  145.83    1.94
  -1   4  -1  143.76    1.95
   1   4   1  143.20    2.60
  -2  -4  -1   39.98    0.59
  -2  -4  -1   40.93    0.58
   2  -4   1   39.73    0.74
   2  -4   1   37.31    0.54
  -2  -4  -1   39.75    0.75
  -2   4  -1   39.21    0.57
   2   4   1   39.67    0.75
  -2   4  -1   40.58    0.58
   2   4   1   40.15    0.57
   3  -4   1    5.28    0.13
  -3  -4  -1    5.24    0.13
  -3  -4  -1    5.22    0.13
  -3  -4  -1    5.20    0.13
  -3   4  -1    5.17    0.13
   3   4   1    5.58    0.15
  -3   4  -1    5.34    0.13
   4  -4   1    9.22    0.21
  -4  -4  -1    9.03    0.20
  -4  -4  -1    8.89    0.19
   4   4   1    8.71    0.22
  -4   4  -1    8.76    0.19
  -4   4  -1    9.28    0.19
  -5  -4  -1   12.07    0.24
  -5  -4  -1   11.95    0.26
  -5   4  -1   12.06    0.25
  -5   4  -1   11.88    0.25
  -6  -4  -1    1.03    0.08
  -6  -4  -1    0.90    0.10
  -6   4  -1    1.04    0.10
  -7  -4  -1    3.67    0.15
  -7  -4  -1    3.58    0.16
  -7   4  -1    3.49    0.16
  -8  -4  -1   17.08    0.40
  -8   4  -1   17.40    0.38
  -9  -4  -1    0.19    0.11
  -9   4  -1    0.12    0.10
  -9  -5   1    2.09    0.17
  -9   5   1    2.02    0.16
   9   5  -1    2.24    0.17
  -8  -5   1    4.26    0.21
  -8  -5   1    4.54    0.18
   8   5  -1    4.44    0.19
  -8   5   1    4.26    0.19
  -7  -5   1   13.59    0.32
  -7  -5   1   13.68    0.29
  -7   5   1   14.15    0.31
   7   5  -1   13.59    0.31
  -6  -5   1    3.24    0.14
  -6  -5   1    3.35    0.14
  -6   5   1    3.31    0.14
   5  -5  -1   48.24    0.90
  -5  -5   1   47.89    0.76
  -5  -5   1   48.53    0.73
  -5   5   1   47.59    0.73
  -5   5   1   47.78    0.74
  -4  -5   1    5.19    0.14
   4  -5  -1    5.30    0.10
  -4  -5   1    5.18    0.15
   4  -5  -1    5.22    0.13
  -4   5   1    5.03    0.14
   4   5  -1    5.29    0.15
   4   5  -1    5.28    0.16
  -4   5   1    5.28    0.14
   3  -5  -1    1.95    0.06
  -3  -5   1    1.91    0.09
   3  -5  -1    2.03    0.06
  -3  -5   1    2.37    0.09
  -3  -5   1    2.05    0.06
   3   5  -1    1.99    0.08
  -3   5   1    2.12    0.09
  -3   5   1    1.80    0.08
   3   5  -1    1.87    0.09
   2  -5  -1   95.79    1.31
   2  -5  -1   93.11    1.72
  -2  -5   1   95.59    1.73
  -2  -5   1   95.06    1.33
  -2  -5   1   94.34    1.34
   2   5  -1   94.98    1.31
   2   5  -1   92.17    1.73
  -2   5   1   95.97    1.33
  -2   5   1   94.64    1.30
  -1  -5   1    0.99    0.05
  -1  -5   1    1.01    0.06
  -1  -5   1    0.98    0.05
   1  -5  -1    1.05    0.05
   1  -5  -1    1.00    0.05
  -1   5   1    1.07    0.05
  -1   5   1    1.13    0.04
   1   5  -1    1.25    0.06
   0  -5  -1    1.02    0.05
   0  -5   1    0.92    0.05
   0  -5   1    0.87    0.06
   0  -5  -1    0.89    0.06
   0   5   1    1.00    0.06
   0   5  -1    0.94    0.05
   0   5   1    0.95    0.05
   0   5  -1    0.79    0.06
   0   5  -1    0.88    0.04
   1  -5   1  405.55    5.49
  -1  -5  -1  393.55    5.59
  -1  -5  -1  397.88    5.54
   1  -5   1  394.99    7.28
  -1  -5  -1  395.64    7.28
  -1   5  -1  403.01    7.23
  -1   5  -1  395.34    5.59
   1   5   1  395.09    5.44
  -1   5  -1  405.36    5.47
   2  -5   1    1.62    0.04
   2  -5   1    1.68    0.07
  -2  -5  -1    1.52    0.07
  -2  -5  -1    1.63    0.07
  -2  -5  -1    1.34    0.07
   2   5   1    1.54    0.07
  -2   5  -1    1.55    0.07
  -2   5  -1    1.75    0.07
   2   5   1    1.27    0.07
  -3  -5  -1   63.80    1.17
   3  -5   1   65.03    1.17
  -3  -5  -1   62.99    0.93
  -3  -5  -1   61.70    0.92
   3   5   1   63.67    0.90
  -3   5  -1   63.04    0.91
   3   5   1   63.84    1.19
  -3   5  -1   63.32    0.92
   4  -5   1   24.91    0.48
  -4  -5  -1   24.34    0.41
  -4  -5  -1   24.17    0.40
   4   5   1   24.56    0.50
  -4   5  -1   24.10    0.40
  -4   5  -1   23.80    0.40
  -5  -5  -1   43.22    0.69
  -5  -5  -1   43.17    0.67
  -5   5  -1   42.93    0.67
  -5   5  -1   43.09    0.68
  -6  -5  -1    7.79    0.19
  -6  -5  -1    7.24    0.21
  -6   5  -1    7.89    0.21
  -7  -5  -1    2.44    0.14
  -7  -5  -1    2.25    0.15
  -7   5  -1    2.37    0.15
  -8  -5  -1    1.46    0.14
  -8   5  -1    1.37    0.13
  -9  -5  -1    2.08    0.17
   9   5   1    2.09    0.16
  -9   5  -1    2.62    0.18
  -9  -6   1   12.61    0.35
  -9   6   1   12.43    0.33
   9   6  -1   12.82    0.33
  -8  -6   1    1.55    0.12
  -8  -6   1    1.59    0.15
   8   6  -1    1.29    0.14
  -8   6   1    1.84    0.14
  -7  -6   1   28.20    0.49
  -7  -6   1   28.63    0.53
  -7   6   1   27.71    0.50
   7   6  -1   26.84    0.50
  -6  -6   1    8.51    0.23
  -6  -6   1    8.26    0.21
  -6   6   1    8.22    0.21
   6   6  -1    8.01    0.22
  -5  -6   1   49.99    0.77
  -5  -6   1   50.79    0.79
  -5   6   1   50.76    0.77
   5   6  -1   49.55    0.77
  -5   6   1   50.14    0.76
  -4  -6   1    0.88    0.08
   4  -6  -1    0.76    0.05
  -4  -6   1    0.63    0.07
   4  -6  -1    0.85    0.07
   4   6  -1    0.71    0.07
   4   6  -1    0.64    0.07
  -4   6   1    0.83    0.07
  -4   6   1    0.76    0.07
   3  -6  -1    0.74    0.04
   3  -6  -1    0.76    0.05
  -3  -6   1    0.79    0.06
  -3  -6   1    0.73    0.06
  -3  -6   1    0.78    0.06
  -3   6   1    0.73    0.06
  -3   6   1    0.72    0.05
   3   6  -1    0.71    0.06
   3   6  -1    0.69    0.06
  -2  -6   1   20.38    0.33
  -2  -6   1   20.53    0.33
   2  -6  -1   20.11    0.40
  -2  -6   1   20.12    0.41
   2  -6  -1   20.40    0.31
  -2   6   1   20.61    0.32
  -2   6   1   20.89    0.31
   2   6  -1   20.40    0.42
   2   6  -1   20.86    0.33
   1  -6  -1  193.66    2.63
  -1  -6   1  192.33    3.47
  -1  -6   1  191.38    2.65
   1  -6  -1  185.85    3.46
  -1   6   1  191.21    2.66
   1   6  -1  191.34    3.47
   1   6  -1  192.94    2.60
  -1   6   1  194.63    2.60
   0  -6  -1    5.81    0.15
   0  -6   1    5.82    0.12
   0  -6   1    5.73    0.15
   0  -6  -1    5.99    0.12
   0   6  -1    5.90    0.15
   0   6   1    5.96    0.12
   0   6   1    5.89    0.15
   0   6   1    6.07    0.10
   0   6  -1    5.87    0.13
   0   6  -1    6.05    0.11
  -1  -6  -1   43.75    0.83
   1  -6   1   41.82    0.82
  -1  -6  -1   44.32    0.64
  -1  -6  -1   43.32    0.63
   1  -6   1   43.56    0.62
  -1   6  -1   43.81    0.62
   1   6   1   43.33    0.62
  -1   6  -1   43.58    0.62
  -1   6  -1   43.61    0.81
   1   6   1   42.45    0.82
  -2  -6  -1   48.34    0.71
  -2  -6  -1   48.44    0.92
   2  -6   1   49.11    0.91
   2  -6   1   48.69    0.68
  -2  -6  -1   47.41    0.72
  -2   6  -1   48.86    0.70
  -2   6  -1   49.06    0.71
   2   6   1   49.25    0.93
   2   6   1   48.82    0.70
  -3  -6  -1    1.34    0.08
   3  -6   1    1.10    0.07
  -3  -6  -1    1.36    0.09
  -3  -6  -1    1.17    0.07
  -3   6  -1    1.22    0.08
  -3   6  -1    1.17    0.08
   3   6   1    1.21    0.09
   3   6   1    1.34    0.08
  -4  -6  -1    1.94    0.10
  -4  -6  -1    1.86    0.10
  -4  -6  -1    2.05    0.07
   4  -6   1    2.03    0.10
   4   6   1    2.10    0.11
  -4   6  -1    1.91    0.11
  -4   6  -1    1.92    0.10
   4   6   1    1.93    0.11
  -5  -6  -1    0.48    0.07
  -5  -6  -1    0.27    0.08
  -5   6  -1    0.52    0.07
   5   6   1    0.41    0.08
  -5   6  -1    0.35    0.08
  -6  -6  -1    0.45    0.08
  -6  -6  -1    0.45    0.09
  -6   6  -1    0.49    0.09
   6   6   1    0.43    0.09
  -6   6  -1    0.49    0.08
  -7  -6  -1   18.37    0.35
  -7  -6  -1   17.71    0.39
  -7   6  -1   18.34    0.37
   7   6   1   17.63    0.36
  -8  -6  -1    0.14    0.11
  -8   6  -1    0.33    0.10
   8   6   1    0.24    0.11
  -9  -6  -1    0.24    0.12
   9   6   1    0.30    0.11
  -9   6  -1    0.23    0.11
  -9  -7   1    0.60    0.14
  -9   7   1    0.55    0.11
   9   7  -1    0.83    0.14
  -8  -7   1    1.48    0.15
  -8  -7   1    1.48    0.13
  -8   7   1    1.55    0.13
   8   7  -1    1.46    0.14
  -7  -7   1    0.15    0.08
  -7  -7   1    0.16    0.09
  -7   7   1    0.14    0.08
   7   7  -1    0.18    0.09
  -6  -7   1    2.43    0.13
  -6  -7   1    2.41    0.15
  -6   7   1    2.42    0.14
   6   7  -1    2.48    0.14
  -6   7   1    2.72    0.14
  -5  -7   1   38.48    0.62
  -5  -7   1   39.09    0.64
  -5   7   1   38.80    0.61
  -5   7   1   38.73    0.61
   5   7  -1   38.19    0.62
   4  -7  -1   18.78    0.28
  -4  -7   1   18.50    0.34
  -4  -7   1   18.80    0.34
   4  -7  -1   18.82    0.38
  -4   7   1   18.67    0.33
  -4   7   1   18.82    0.32
   4   7  -1   19.11    0.41
   4   7  -1   18.72    0.33
  -3  -7   1    1.97    0.10
   3  -7  -1    1.97    0.08
  -3  -7   1    1.86    0.09
  -3  -7   1    1.94    0.08
   3  -7  -1    2.21    0.06
  -3   7   1    1.95    0.09
  -3   7   1    2.09    0.08
   3   7  -1    1.94    0.10
   3   7  -1    1.81    0.09
   2  -7  -1    0.06    0.04
  -2  -7   1    0.02    0.04
  -2  -7   1    0.04    0.04
  -2  -7   1    0.08    0.04
   2  -7  -1    0.10    0.03
  -2   7   1    0.13    0.03
  -2   7   1    0.06    0.03
   2   7  -1    0.08    0.05
   2   7  -1    0.21    0.05
   1  -7  -1  110.25    1.52
  -1  -7   1  109.97    1.54
   1  -7  -1  111.11    2.00
  -1  -7   1  107.72    2.01
  -1   7   1  110.82    1.52
   1   7  -1  109.98    1.51
  -1   7   1  111.03    1.50
  -1   7   1  104.72    1.98
   0  -7  -1   65.75    0.94
   0  -7  -1   67.38    1.23
   0  -7   1   63.53    1.22
   0  -7   1   65.46    0.93
   0   7  -1   65.98    0.93
   0   7   1   65.62    0.92
   0   7   1   66.75    0.92
   0   7  -1   65.22    1.22
   0   7   1   64.65    1.21
   0   7  -1   64.80    0.92
  -1  -7  -1   11.66    0.21
   1  -7   1   11.50    0.19
  -1  -7  -1   10.84    0.19
  -1  -7  -1   11.63    0.26
   1  -7   1   11.30    0.26
  -1   7  -1   11.46    0.19
   1   7   1   11.71    0.20
   1   7   1   11.42    0.26
  -1   7  -1   11.13    0.24
  -1   7  -1   11.31    0.20
  -2  -7  -1    6.38    0.17
   2  -7   1    6.44    0.17
   2  -7   1    6.42    0.12
  -2  -7  -1    6.36    0.15
  -2  -7  -1    6.61    0.14
  -2   7  -1    6.24    0.15
   2   7   1    6.61    0.14
   2   7   1    6.53    0.18
  -2   7  -1    6.52    0.13
  -3  -7  -1    4.12    0.12
  -3  -7  -1    3.94    0.12
   3  -7   1    3.85    0.13
  -3  -7  -1    3.91    0.13
   3   7   1    3.79    0.14
   3   7   1    3.93    0.12
  -3   7  -1    3.92    0.11
  -3   7  -1    4.01    0.13
  -4  -7  -1   38.09    0.70
   4  -7   1   37.34    0.72
  -4  -7  -1   37.32    0.59
  -4  -7  -1   35.99    0.58
  -4   7  -1   36.39    0.57
   4   7   1   36.33    0.57
   4   7   1   35.90    0.74
  -4   7  -1   37.35    0.58
  -5  -7  -1  172.88    2.45
  -5  -7  -1  170.94    2.41
  -5   7  -1  169.75    2.43
  -5   7  -1  171.59    2.38
   5   7   1  168.94    2.38
  -6  -7  -1    3.64    0.16
  -6  -7  -1    3.90    0.15
  -6   7  -1    4.14    0.15
   6   7   1    3.97    0.15
  -6   7  -1    3.92    0.16
  -7  -7  -1    1.21    0.13
  -7  -7  -1    1.22    0.11
  -7   7  -1    1.22    0.11
   7   7   1    1.35    0.12
  -8  -7  -1    3.11    0.18
  -8  -7  -1    3.28    0.17
  -8   7  -1    3.03    0.17
   8   7   1    3.13    0.18
  -9  -7  -1    0.61    0.13
  -9   7  -1    0.40    0.11
   9   7   1    0.38    0.13
  -9  -8   1    0.66    0.14
   9   8  -1    0.49    0.13
  -8  -8   1   12.78    0.31
  -8  -8   1   12.63    0.34
   8   8  -1   12.30    0.32
  -8   8   1   12.16    0.31
  -7  -8   1    6.98    0.23
  -7  -8   1    6.87    0.22
  -7   8   1    7.28    0.22
   7   8  -1    6.91    0.23
  -6  -8   1   37.42    0.63
  -6  -8   1   39.10    0.66
  -6   8   1   38.08    0.63
   6   8  -1   38.59    0.64
  -6   8   1   39.15    0.63
  -5  -8   1   19.11    0.37
  -5  -8   1   19.28    0.37
  -5   8   1   19.15    0.36
   5   8  -1   19.30    0.36
  -5   8   1   20.04    0.35
  -4  -8   1    0.86    0.08
   4  -8  -1    0.78    0.07
  -4  -8   1    0.77    0.06
  -4  -8   1    0.78    0.08
  -4   8   1    0.94    0.07
  -4   8   1    0.84    0.08
   4   8  -1    0.92    0.08
   3  -8  -1   30.15    0.44
   3  -8  -1   30.47    0.59
  -3  -8   1   30.02    0.48
  -3  -8   1   29.76    0.59
  -3  -8   1   29.45    0.48
   3   8  -1   30.25    0.61
  -3   8   1   30.26    0.46
  -3   8   1   29.67    0.47
   3   8  -1   30.09    0.47
   2  -8  -1    7.04    0.19
  -2  -8   1    7.04    0.17
   2  -8  -1    7.27    0.14
  -2  -8   1    7.65    0.19
  -2  -8   1    7.36    0.16
  -2   8   1    7.26    0.13
   2   8  -1    7.17    0.20
   2   8  -1    7.18    0.16
  -2   8   1    7.74    0.16
   1  -8  -1  166.63    2.99
   1  -8  -1  165.93    2.27
  -1  -8   1  165.53    2.29
  -1  -8   1  163.46    3.00
   1   8  -1  164.98    2.25
  -1   8   1  164.92    2.28
  -1   8   1  162.81    2.24
  -1   8   1  159.92    2.97
   1   8  -1  164.33    3.00
   0  -8   1   28.42    0.44
   0  -8  -1   27.09    0.57
   0  -8  -1   28.38    0.44
   0  -8   1   28.02    0.57
   0   8  -1   28.64    0.43
   0   8   1   29.25    0.56
   0   8   1   27.88    0.43
   0   8   1   28.42    0.41
   0   8  -1   28.68    0.56
   0   8  -1   28.95    0.42
   1  -8   1   45.15    0.64
  -1  -8  -1   44.41    0.66
   1  -8   1   44.01    0.85
  -1  -8  -1   44.96    0.86
  -1   8  -1   44.51    0.64
   1   8   1   44.47    0.85
  -1   8  -1   43.20    0.83
  -1   8  -1   44.31    0.65
   1   8   1   44.14    0.64
  -2  -8  -1   55.37    1.06
   2  -8   1   55.94    0.79
   2  -8   1   55.17    1.06
  -2  -8  -1   56.03    0.83
  -2  -8  -1   55.49    0.82
   2   8   1   56.44    0.81
  -2   8  -1   55.33    0.81
  -2   8  -1   56.02    0.81
   2   8   1   56.80    1.07
   3  -8   1    2.58    0.11
  -3  -8  -1    2.60    0.11
   3  -8   1    2.45    0.06
  -3  -8  -1    2.33    0.11
  -3  -8  -1    2.42    0.11
  -3   8  -1    2.55    0.09
   3   8   1    2.65    0.11
   3   8   1    2.40    0.13
  -3   8  -1    2.52    0.10
  -4  -8  -1    6.79    0.18
  -4  -8  -1    6.63    0.18
  -4  -8  -1    6.83    0.17
  -4   8  -1    6.63    0.18
  -4   8  -1    6.81    0.16
   4   8   1    6.45    0.17
  -5  -8  -1    2.87    0.14
  -5  -8  -1    2.92    0.14
  -5   8  -1    2.98    0.15
  -5   8  -1    3.04    0.13
   5   8   1    3.14    0.14
  -6  -8  -1   10.17    0.26
  -6  -8  -1    9.71    0.24
  -6   8  -1    9.97    0.25
  -6   8  -1    9.80    0.24
   6   8   1    9.51    0.25
  -7  -8  -1    1.41    0.12
  -7  -8  -1    1.08    0.13
   7   8   1    1.33    0.12
  -7   8  -1    1.22    0.12
  -8  -8  -1    0.97    0.13
  -8  -8  -1    0.78    0.12
   8   8   1    0.81    0.13
  -8   8  -1    0.91    0.12
  -9  -8  -1    0.07    0.12
   9   8   1    0.13    0.12
  -9  -9   1    0.30    0.13
   9   9  -1    0.34    0.13
  -8  -9   1    0.59    0.11
  -8  -9   1    0.59    0.13
   8   9  -1    0.56    0.12
  -7  -9   1    3.46    0.17
  -7  -9   1    3.57    0.18
   7   9  -1    3.49    0.18
  -7   9   1    3.81    0.17
  -6  -9   1    3.29    0.16
  -6  -9   1    3.15    0.16
  -6   9   1    3.21    0.14
  -6   9   1    3.36    0.16
   6   9  -1    3.48    0.16
  -5  -9   1    5.66    0.18
  -5  -9   1    5.54    0.18
  -5   9   1    5.81    0.16
  -5   9   1    5.80    0.18
   5   9  -1    5.78    0.18
  -4  -9   1   10.14    0.23
  -4  -9   1   10.29    0.24
  -4  -9   1   10.34    0.23
  -4   9   1   10.28    0.22
  -4   9   1   10.51    0.20
   4   9  -1    9.94    0.23
   3  -9  -1    4.50    0.11
  -3  -9   1    4.54    0.14
  -3  -9   1    4.55    0.15
  -3  -9   1    4.46    0.14
   3  -9  -1    4.64    0.15
   3   9  -1    4.75    0.14
   3   9  -1    4.38    0.16
  -3   9   1    4.50    0.14
  -3   9   1    4.57    0.11
  -2  -9   1   43.10    0.85
   2  -9  -1   44.37    0.64
   2  -9  -1   42.97    0.85
  -2  -9   1   44.82    0.68
   2   9  -1   44.06    0.86
  -2   9   1   44.57    0.63
  -2   9   1   44.06    0.65
   2   9  -1   43.68    0.66
   1  -9  -1   47.75    0.93
   1  -9  -1   49.92    0.71
  -1  -9   1   48.13    0.94
  -1  -9   1   47.80    0.72
  -1   9   1   48.13    0.69
  -1   9   1   48.16    0.90
   1   9  -1   48.61    0.94
   1   9  -1   49.52    0.71
  -1   9   1   48.36    0.70
   0  -9   1   42.91    0.85
   0  -9  -1   44.01    0.65
   0  -9  -1   41.90    0.85
   0  -9   1   44.04    0.65
   0   9   1   42.91    0.64
   0   9   1   44.22    0.62
   0   9  -1   43.65    0.84
   0   9  -1   45.04    0.64
   0   9   1   44.13    0.84
   0   9  -1   43.50    0.65
  -1  -9  -1   28.39    0.58
   1  -9   1   27.92    0.58
  -1  -9  -1   29.00    0.46
   1  -9   1   28.87    0.43
  -1   9  -1   28.38    0.42
   1   9   1   28.39    0.44
  -1   9  -1   28.00    0.56
  -1   9  -1   28.34    0.45
   1   9   1   28.64    0.58
  -2  -9  -1   49.96    0.97
   2  -9   1   51.03    0.72
  -2  -9  -1   50.57    0.75
   2  -9   1   50.27    0.97
  -2  -9  -1   50.63    0.76
  -2   9  -1   50.48    0.74
   2   9   1   49.94    0.74
  -2   9  -1   50.49    0.73
  -3  -9  -1   11.10    0.23
  -3  -9  -1   11.50    0.28
  -3  -9  -1   11.59    0.24
   3  -9   1   11.48    0.18
   3  -9   1   11.73    0.28
   3   9   1   11.38    0.29
  -3   9  -1   11.69    0.21
   3   9   1   11.74    0.23
  -3   9  -1   11.58    0.24
  -4  -9  -1   46.26    0.72
  -4  -9  -1   45.87    0.73
  -4  -9  -1   46.99    0.88
   4   9   1   45.44    0.70
  -4   9  -1   45.80    0.71
  -4   9  -1   46.53    0.70
  -5  -9  -1    0.04    0.07
  -5  -9  -1    0.01    0.07
  -5   9  -1    0.11    0.07
  -5   9  -1    0.22    0.06
   5   9   1    0.06    0.07
  -6  -9  -1   29.43    0.53
  -6  -9  -1   29.70    0.54
   6   9   1   30.51    0.52
  -6   9  -1   30.66    0.52
  -6   9  -1   28.65    0.52
  -7  -9  -1    2.66    0.17
  -7  -9  -1    2.55    0.16
   7   9   1    2.48    0.16
  -7   9  -1    2.52    0.16
  -7   9  -1    2.58    0.16
  -8  -9  -1    1.62    0.15
  -8  -9  -1    1.64    0.14
   8   9   1    1.47    0.15
  -8 -10   1    2.81    0.19
  -8 -10   1    2.69    0.19
   8  10  -1    3.07    0.19
  -7 -10   1    8.98    0.26
  -7 -10   1    9.36    0.27
   7  10  -1    9.07    0.26
  -7  10   1    9.36    0.26
  -6 -10   1   17.62    0.37
  -6 -10   1   17.56    0.37
   6  10  -1   17.32    0.36
  -6  10   1   18.35    0.36
  -5 -10   1    5.43    0.18
  -5 -10   1    5.59    0.19
  -5  10   1    5.91    0.16
  -5  10   1    5.70    0.18
   5  10  -1    5.33    0.18
  -4 -10   1   19.89    0.38
  -4 -10   1   20.72    0.38
  -4 -10   1   21.27    0.43
  -4  10   1   21.17    0.34
   4  10  -1   20.76    0.38
  -4  10   1   20.73    0.37
  -3 -10   1    0.00    0.05
   3 -10  -1    0.04    0.06
  -3 -10   1    0.00    0.06
  -3 -10   1    0.03    0.05
   3 -10  -1    0.05    0.04
   3  10  -1    0.06    0.06
   3  10  -1    0.12    0.06
  -3  10   1    0.11    0.04
  -3  10   1    0.18    0.06
   2 -10  -1   25.05    0.51
  -2 -10   1   23.95    0.51
   2 -10  -1   24.91    0.38
  -2 -10   1   24.70    0.42
  -2  10   1   24.62    0.36
  -2  10   1   24.74    0.40
   2  10  -1   24.04    0.40
   2  10  -1   22.17    0.51
  -1 -10   1   16.34    0.37
  -1 -10   1   16.69    0.30
   1 -10  -1   16.11    0.37
   1 -10  -1   16.98    0.29
   1  10  -1   16.39    0.37
  -1  10   1   16.73    0.29
   1  10  -1   17.10    0.30
  -1  10   1   16.54    0.25
   0 -10  -1    7.10    0.17
   0 -10   1    6.77    0.20
   0 -10   1    7.16    0.16
   0 -10  -1    7.15    0.20
   0  10   1    7.29    0.19
   0  10   1    7.22    0.13
   0  10  -1    7.18    0.14
   0  10  -1    6.91    0.17
   0  10  -1    7.34    0.20
   0  10   1    7.15    0.16
  -1 -10  -1   59.23    1.15
   1 -10   1   59.98    1.15
   1 -10   1   60.90    0.87
  -1 -10  -1   60.38    0.89
   1  10   1   60.47    0.87
  -1  10  -1   59.70    0.87
   1  10   1   61.32    1.15
  -1  10  -1   59.43    0.86
  -1  10  -1   58.24    1.12
   2 -10   1    0.05    0.06
  -2 -10  -1    0.08    0.05
  -2 -10  -1    0.03    0.05
   2 -10   1    0.03    0.04
  -2 -10  -1    0.15    0.06
   2  10   1    0.10    0.06
  -2  10  -1    0.07    0.04
   2  10   1    0.13    0.05
  -2  10  -1    0.11    0.06
  -3 -10  -1    0.22    0.07
  -3 -10  -1    0.09    0.06
  -3 -10  -1    0.16    0.06
  -3  10  -1    0.26    0.05
   3  10   1    0.16    0.06
  -3  10  -1    0.29    0.07
   3  10   1    0.10    0.07
  -4 -10  -1   11.88    0.27
  -4 -10  -1   12.15    0.26
  -4  10  -1   11.71    0.26
   4  10   1   12.14    0.26
  -4  10  -1   11.91    0.23
  -5 -10  -1    4.24    0.17
  -5 -10  -1    4.59    0.17
  -5  10  -1    4.39    0.15
   5  10   1    4.20    0.16
  -5  10  -1    4.28    0.17
  -6 -10  -1    3.68    0.17
  -6 -10  -1    4.01    0.18
  -6  10  -1    4.14    0.16
  -6  10  -1    4.26    0.18
   6  10   1    4.41    0.18
  -7 -10  -1    0.06    0.10
  -7 -10  -1    0.00    0.09
  -7  10  -1    0.02    0.09
   7  10   1    0.16    0.10
  -8 -10  -1    0.19    0.11
  -8 -10  -1    0.57    0.13
   8  10   1    0.49    0.12
  -8 -11   1    0.75    0.13
  -8 -11   1    0.62    0.12
   8  11  -1    0.76    0.14
  -7 -11   1    2.46    0.17
  -7 -11   1    2.54    0.17
   7  11  -1    2.58    0.17
  -7  11   1    2.17    0.16
  -6 -11   1    1.19    0.12
  -6 -11   1    1.19    0.12
  -6  11   1    1.36    0.12
   6  11  -1    1.43    0.13
  -5 -11   1    2.11    0.14
  -5 -11   1    2.19    0.13
   5  11  -1    2.10    0.14
  -5  11   1    1.93    0.13
  -4 -11   1    7.44    0.21
  -4 -11   1    7.45    0.20
  -4  11   1    7.66    0.20
   4  11  -1    7.33    0.20
   3 -11  -1   17.57    0.29
  -3 -11   1   16.79    0.34
  -3  11   1   17.15    0.32
   3  11  -1   17.55    0.33
   3  11  -1   17.21    0.41
  -2 -11   1    0.04    0.06
   2 -11  -1    0.09    0.06
   2 -11  -1    0.09    0.05
  -2 -11   1    0.07    0.06
  -2  11   1    0.10    0.06
   2  11  -1    0.18    0.06
   2  11  -1    0.16    0.07
   1 -11  -1    2.68    0.11
  -1 -11   1    2.31    0.12
  -1 -11   1    2.48    0.13
   1 -11  -1    2.41    0.13
   1  11  -1    2.55    0.13
  -1  11   1    2.70    0.11
   1  11  -1    2.70    0.10
   1  11  -1    2.62    0.12
   0 -11  -1   13.55    0.33
   0 -11   1   13.32    0.33
   0 -11   1   13.56    0.26
   0 -11  -1   13.76    0.26
   0  11   1   13.75    0.25
   0  11  -1   13.72    0.32
   0  11  -1   13.73    0.23
   0  11   1   14.16    0.32
   0  11  -1   13.95    0.26
   0  11   1   13.59    0.22
  -1 -11  -1   26.00    0.44
   1 -11   1   26.11    0.55
  -1 -11  -1   25.93    0.55
   1 -11   1   26.42    0.42
  -1  11  -1   25.81    0.40
  -1  11  -1   25.61    0.43
  -1  11  -1   25.81    0.52
   1  11   1   26.22    0.42
   1  11   1   26.17    0.55
   2 -11   1   41.16    0.61
   2 -11   1   41.19    0.82
  -2 -11  -1   40.43    0.82
  -2  11  -1   40.25    0.60
   2  11   1   41.03    0.62
   2  11   1   40.82    0.82
  -2  11  -1   41.17    0.63
  -3 -11  -1   89.59    1.29
  -3 -11  -1   85.26    1.30
   3  11   1   88.58    1.68
  -3  11  -1   89.64    1.26
  -3  11  -1   87.06    1.27
   3  11   1   87.57    1.26
  -4 -11  -1    0.98    0.09
  -4 -11  -1    1.03    0.10
  -4  11  -1    1.10    0.09
  -4  11  -1    1.20    0.09
   4  11   1    0.95    0.09
  -5 -11  -1   15.61    0.32
  -5 -11  -1   15.07    0.33
   5  11   1   15.31    0.32
  -5  11  -1   15.81    0.33
  -6 -11  -1    0.06    0.09
  -6 -11  -1    0.21    0.10
  -6  11  -1    0.18    0.09
   6  11   1    0.29    0.10
  -7 -11  -1    5.20    0.21
  -7 -11  -1    4.59    0.20
   7  11   1    5.03    0.20
  -7  11  -1    4.77    0.20
  -8 -11  -1    1.17    0.15
  -8 -11  -1    0.98    0.13
   8  11   1    1.09    0.14
  -8 -12   1    1.16    0.15
  -8 -12   1    1.34    0.15
   8  12  -1    1.58    0.16
  -7 -12   1    0.94    0.13
  -7 -12   1    0.95    0.13
   7  12  -1    0.85    0.13
  -7  12   1    0.94    0.12
  -6 -12   1   -0.06    0.09
  -6 -12   1   -0.05    0.09
  -6  12   1    0.05    0.09
   6  12  -1   -0.10    0.09
  -5 -12   1    4.81    0.19
  -5 -12   1    4.97    0.18
   5  12  -1    4.64    0.17
  -5  12   1    5.03    0.18
  -4 -12   1    2.27    0.13
  -4  12   1    2.18    0.13
   4  12  -1    2.19    0.14
  -3 -12   1   84.24    1.25
   3  12  -1   83.78    1.22
  -3  12   1   83.95    1.21
   2 -12  -1    3.21    0.14
  -2 -12   1    2.90    0.14
   2 -12  -1    3.25    0.11
  -2 -12   1    3.20    0.14
   2  12  -1    3.32    0.15
  -2  12   1    3.06    0.12
   2  12  -1    3.30    0.13
   1 -12  -1    1.58    0.12
  -1 -12   1    1.49    0.11
   1 -12  -1    1.51    0.09
  -1 -12   1    1.36    0.11
  -1  12   1    1.46    0.10
   1  12  -1    1.47    0.11
   1  12  -1    1.60    0.11
   1  12  -1    1.44    0.08
   0 -12  -1    0.13    0.06
   0 -12   1    0.07    0.06
   0 -12   1    0.06    0.07
   0 -12  -1    0.08    0.07
   0  12  -1    0.10    0.06
   0  12  -1    0.16    0.04
   0  12   1    0.13    0.06
   0  12  -1    0.21    0.06
   1 -12   1    3.32    0.15
   1 -12   1    3.21    0.12
  -1 -12  -1    3.17    0.13
  -1 -12  -1    3.35    0.15
   1  12   1    3.45    0.10
  -1  12  -1    3.13    0.09
  -1  12  -1    3.44    0.13
   1  12   1    3.40    0.15
   1  12   1    3.22    0.12
   2 -12   1   10.58    0.29
   2 -12   1   10.89    0.21
  -2 -12  -1   10.27    0.28
  -2 -12  -1   10.63    0.25
  -2  12  -1   10.34    0.23
   2  12   1   10.29    0.22
   2  12   1   10.88    0.29
  -3 -12  -1    1.95    0.12
   3  12   1    2.01    0.12
  -3  12  -1    1.98    0.12
   3  12   1    1.89    0.13
  -4 -12  -1    1.56    0.12
  -4 -12  -1    1.73    0.12
  -4  12  -1    1.63    0.12
   4  12   1    1.68    0.12
  -5 -12  -1    0.00    0.08
  -5 -12  -1    0.00    0.09
   5  12   1    0.07    0.09
  -5  12  -1   -0.01    0.08
  -6 -12  -1    1.95    0.15
  -6 -12  -1    1.99    0.14
   6  12   1    2.19    0.15
  -6  12  -1    2.01    0.15
  -7 -12  -1    1.07    0.14
  -7 -12  -1    1.15    0.13
   7  12   1    1.12    0.13
  -7  12  -1    1.03    0.13
  -8 -12  -1    0.64    0.13
  -8 -12  -1    0.56    0.14
   8  12   1    0.66    0.13
  -8 -13   1    0.57    0.13
  -8 -13   1    0.54    0.14
   8  13  -1    0.72    0.14
  -7 -13   1    0.51    0.12
  -7 -13   1    0.71    0.13
  -7  13   1    0.77    0.12
   7  13  -1    0.61    0.12
  -6 -13   1    0.43    0.10
  -6 -13   1    0.42    0.11
  -6  13   1    0.45    0.10
   6  13  -1    0.46    0.11
  -5 -13   1    1.76    0.14
  -5  13   1    1.63    0.13
   5  13  -1    1.72    0.13
  -4 -13   1    4.86    0.19
  -4  13   1    5.31    0.17
   4  13  -1    5.02    0.18
  -3 -13   1   10.44    0.25
   3  13  -1    9.93    0.24
  -3  13   1    9.86    0.23
   2 -13  -1    2.48    0.11
  -2 -13   1    2.48    0.14
   2  13  -1    2.40    0.13
  -2  13   1    2.51    0.12
   1 -13  -1   21.00    0.37
  -1 -13   1   21.13    0.38
   1 -13  -1   20.74    0.48
  -1 -13   1   20.87    0.48
   1  13  -1   21.68    0.35
  -1  13   1   20.39    0.36
   1  13  -1   20.86    0.37
   0 -13  -1    4.96    0.16
   0 -13   1    5.25    0.16
   0 -13   1    4.98    0.19
   0 -13  -1    5.07    0.19
   0  13  -1    5.12    0.16
   0  13   1    5.01    0.15
  -1 -13  -1   18.14    0.43
   1 -13   1   18.61    0.33
   1 -13   1   18.12    0.44
  -1 -13  -1   18.70    0.35
  -1  13  -1   17.85    0.34
   1  13   1   18.60    0.33
   2 -13   1   79.68    1.13
  -2 -13  -1   77.78    1.17
  -2  13  -1   76.90    1.14
   2  13   1   78.80    1.14
  -3 -13  -1   36.47    0.62
   3  13   1   37.34    0.59
  -3  13  -1   36.48    0.60
  -4 -13  -1    4.31    0.18
  -4 -13  -1    4.30    0.16
  -4  13  -1    4.04    0.17
   4  13   1    4.18    0.17
  -5 -13  -1    0.43    0.10
  -5 -13  -1    0.45    0.09
   5  13   1    0.36    0.09
  -5  13  -1    0.46    0.10
  -6 -13  -1    0.12    0.10
  -6 -13  -1    0.05    0.09
   6  13   1    0.24    0.10
  -6  13  -1    0.13    0.10
  -7 -13  -1    9.66    0.29
  -7 -13  -1    9.75    0.28
   7  13   1    9.25    0.27
  -7  13  -1    9.42    0.28
  -7 -14   1    0.12    0.11
  -7  14   1    0.42    0.11
   7  14  -1    0.53    0.12
  -6 -14   1    0.22    0.11
  -6  14   1    0.03    0.09
   6  14  -1    0.15    0.10
  -5 -14   1   -0.05    0.09
  -5  14   1    0.15    0.09
   5  14  -1    0.14    0.10
  -4 -14   1   19.45    0.40
   4  14  -1   19.55    0.38
  -4  14   1   19.53    0.38
  -3 -14   1   22.15    0.43
   3  14  -1   22.86    0.41
  -3  14   1   22.58    0.41
   2 -14  -1   22.94    0.39
  -2 -14   1   22.56    0.42
  -2  14   1   22.19    0.40
   2  14  -1   22.65    0.41
   1 -14  -1    1.54    0.13
   1 -14  -1    1.48    0.10
  -1 -14   1    1.38    0.11
   1  14  -1    1.47    0.11
  -1  14   1    1.45    0.10
   0 -14   1    0.39    0.09
   0 -14  -1    0.37    0.08
   0 -14   1    0.40    0.08
   0 -14  -1    0.31    0.09
   0  14   1    0.42    0.07
   0  14  -1    0.36    0.08
   1 -14   1   11.73    0.25
  -1 -14  -1   11.65    0.26
   1 -14   1   11.95    0.33
  -1  14  -1   11.50    0.25
   1  14   1   11.69    0.25
  -2 -14  -1    0.95    0.10
  -2  14  -1    0.79    0.09
   2  14   1    0.85    0.09
  -3 -14  -1    0.35    0.10
  -3  14  -1    0.38    0.09
   3  14   1    0.47    0.08
  -4 -14  -1    0.13    0.09
   4  14   1    0.08    0.08
  -4  14  -1    0.21    0.08
  -5 -14  -1    1.40    0.14
  -5  14  -1    1.81    0.13
   5  14   1    1.60    0.13
  -6 -14  -1    0.32    0.11
  -6 -14  -1    0.15    0.11
  -6  14  -1    0.36    0.11
   6  14   1    0.27    0.11
  -7 -14  -1    1.80    0.16
  -7 -14  -1    1.74    0.16
  -7  14  -1    1.94    0.16
   7  14   1    1.67    0.15
  -7 -15   1    4.32    0.22
  -7  15   1    4.34    0.20
   7  15  -1    4.07    0.21
  -6 -15   1    0.98    0.14
   6  15  -1    1.23    0.14
  -6  15   1    1.25    0.13
  -5 -15   1    2.61    0.18
   5  15  -1    2.72    0.17
  -5  15   1    2.96    0.17
  -4 -15   1    3.32    0.18
  -4  15   1    3.12    0.16
   4  15  -1    3.39    0.17
  -3 -15   1    0.13    0.08
   3  15  -1    0.18    0.09
  -3  15   1    0.15    0.08
  -2 -15   1   31.64    0.55
   2 -15  -1   32.42    0.52
  -2  15   1   31.05    0.52
   2  15  -1   31.38    0.53
   1 -15  -1    6.44    0.18
  -1 -15   1    6.43    0.20
  -1  15   1    6.14    0.18
   1  15  -1    6.06    0.19
   0 -15   1   44.80    0.70
   0 -15  -1   44.11    0.71
   0  15  -1   43.83    0.69
   0  15   1   43.81    0.69
   1 -15   1    7.77    0.26
   1 -15   1    7.38    0.19
  -1 -15  -1    7.69    0.21
   1  15   1    7.26    0.20
  -1  15  -1    7.25    0.20
  -2 -15  -1    5.41    0.19
  -2  15  -1    5.36    0.18
   2  15   1    5.02    0.17
  -3 -15  -1    0.42    0.09
  -3  15  -1    0.37    0.09
   3  15   1    0.50    0.09
  -4 -15  -1    8.57    0.26
  -4  15  -1    8.39    0.24
   4  15   1    8.63    0.23
  -5 -15  -1    4.40    0.21
   5  15   1    4.56    0.19
  -5  15  -1    4.40    0.19
  -6 -15  -1    5.51    0.23
  -6  15  -1    5.64    0.22
   6  15   1    5.90    0.22
  -7 -15  -1    2.29    0.18
   7  15   1    2.34    0.18
  -7  15  -1    2.12    0.17
  -6 -16   1    3.19    0.20
  -6  16   1    3.21    0.18
   6  16  -1    3.27    0.19
  -5 -16   1    4.37    0.20
  -5  16   1    4.74    0.20
   5  16  -1    4.38    0.19
  -4 -16   1    6.24    0.23
   4  16  -1    6.42    0.22
  -4  16   1    6.32    0.21
  -3 -16   1    0.08    0.09
  -3  16   1    0.01    0.08
   3  16  -1    0.07    0.09
  -2 -16   1    2.10    0.15
   2  16  -1    2.03    0.14
  -2  16   1    2.07    0.14
   1 -16  -1   19.98    0.37
  -1 -16   1   20.28    0.40
  -1  16   1   19.46    0.37
   1  16  -1   20.27    0.38
   0 -16  -1    3.91    0.16
   0 -16   1    4.42    0.16
   0  16  -1    3.90    0.16
   0  16   1    3.87    0.16
  -1 -16  -1    0.13    0.08
   1 -16   1    0.26    0.08
   1  16   1    0.17    0.08
  -1  16  -1    0.26    0.08
  -2 -16  -1   -0.11    0.08
  -2  16  -1    0.05    0.08
   2  16   1    0.00    0.08
  -3 -16  -1    0.75    0.12
  -3  16  -1    0.89    0.11
   3  16   1    0.88    0.11
  -4 -16  -1    3.71    0.19
  -4  16  -1    4.34    0.18
   4  16   1    4.12    0.19
  -5 -16  -1    0.06    0.11
  -5  16  -1    0.10    0.10
   5  16   1   -0.16    0.09
  -6 -16  -1    4.78    0.23
   6  16   1    4.46    0.21
  -6  16  -1    4.60    0.22
  -6  17   1    0.53    0.12
   6  17  -1    0.59    0.13
  -5 -17   1    0.09    0.12
  -5  17   1    0.24    0.10
   5  17  -1    0.06    0.10
  -4 -17   1    0.11    0.11
  -4  17   1    0.27    0.10
   4  17  -1    0.28    0.10
  -3 -17   1    0.04    0.10
  -3  17   1   -0.05    0.08
   3  17  -1    0.01    0.09
  -2 -17   1    0.43    0.11
   2  17  -1    0.42    0.10
  -2  17   1    0.45    0.09
  -1 -17   1   26.04    0.48
   1 -17  -1   26.08    0.46
   1  17  -1   26.20    0.47
  -1  17   1   25.52    0.46
   0 -17   1    2.58    0.16
   0 -17  -1    2.29    0.14
   0  17  -1    2.59    0.14
   0  17   1    2.35    0.14
  -1 -17  -1   15.73    0.34
   1  17   1   15.70    0.32
  -1  17  -1   15.20    0.32
  -2 -17  -1    1.23    0.13
  -2  17  -1    1.16    0.11
   2  17   1    1.40    0.12
  -3 -17  -1    0.64    0.12
  -3  17  -1    0.71    0.11
   3  17   1    0.82    0.11
  -4 -17  -1    1.80    0.15
  -4  17  -1    2.00    0.15
   4  17   1    2.14    0.15
  -5 -17  -1   10.29    0.31
   5  17   1   10.80    0.28
  -5  17  -1   10.31    0.29
  -6  17  -1    1.38    0.14
   6  17   1    1.03    0.14
  -5 -18   1    5.69    0.23
  -5  18   1    5.67    0.22
   5  18  -1    5.73    0.22
  -4 -18   1    0.32    0.12
   4  18  -1    0.27    0.11
  -4  18   1    0.24    0.10
  -3 -18   1    0.06    0.11
   3  18  -1   -0.05    0.10
  -3  18   1    0.05    0.09
  -2 -18   1    0.02    0.10
   2  18  -1    0.02    0.09
  -2  18   1    0.02    0.08
  -1 -18   1   17.01    0.37
  -1  18   1   16.79    0.34
   1  18  -1   16.46    0.35
   0 -18   1    2.61    0.16
   0 -18  -1    2.44    0.15
   0  18   1    2.53    0.14
   0  18  -1    2.46    0.15
  -1 -18  -1    0.17    0.10
  -1  18  -1    0.01    0.08
   1  18   1    0.15    0.09
  -2 -18  -1    0.04    0.10
   2  18   1    0.01    0.08
  -2  18  -1   -0.13    0.08
  -3 -18  -1    0.12    0.11
   3  18   1    0.08    0.10
  -3  18  -1   -0.12    0.09
  -4 -18  -1    2.08    0.17
   4  18   1    2.29    0.16
  -4  18  -1    1.81    0.14
  -5 -18  -1    0.15    0.12
   5  18   1   -0.04    0.11
  -5  18  -1    0.07    0.10
  -4 -19   1    0.23    0.12
   4  19  -1    0.56    0.12
  -4  19   1    0.39    0.11
  -3 -19   1    2.19    0.17
  -3  19   1    2.33    0.16
   3  19  -1    2.61    0.18
  -2 -19   1    1.10    0.14
  -2  19   1    1.34    0.12
   2  19  -1    1.36    0.13
  -1 -19   1    0.70    0.12
  -1  19   1    0.57    0.10
   1  19  -1    0.66    0.11
   0 -19   1    8.15    0.25
   0 -19  -1    7.87    0.24
   0  19  -1    7.97    0.23
   0  19   1    7.92    0.23
  -1 -19  -1    8.11    0.26
   1  19   1    7.25    0.22
  -1  19  -1    7.34    0.23
  -2 -19  -1    0.04    0.10
   2  19   1    0.16    0.09
  -2  19  -1    0.10    0.09
  -3 -19  -1    3.96    0.21
  -3  19  -1    4.36    0.19
  -4 -19  -1    1.25    0.15
  -4  19  -1    1.46    0.14
   4  20  -1    4.59    0.21
  -3 -20   1    0.82    0.14
   3  20  -1    1.17    0.13
  -2 -20   1    3.14    0.19
   2  20  -1    3.35    0.18
  -1 -20   1    1.43    0.14
   1  20  -1    1.13    0.12
   0 -20  -1    0.09    0.11
   0  20  -1    0.00    0.09
  -1 -20  -1    0.01    0.10
  -1  20  -1   -0.01    0.09
  -2 -20  -1    0.09    0.11
  -2  20  -1   -0.10    0.09
  -3 -20  -1    1.77    0.17
  -3  20  -1    1.62    0.15
  -2 -21   1    1.28    0.15
   2  21  -1    1.15    0.13
  -1 -21   1    0.14    0.11
   1  21  -1    0.20    0.11
   0  21  -1    0.44    0.11
  -1 -21  -1    0.05    0.11
  -1  21  -1    0.02    0.10
  -2 -21  -1    6.34    0.26
 -10   0   2   -0.04    0.12
  -9   0   2    0.13    0.11
  -8   0   2    2.60    0.17
  -7   0   2   -0.10    0.08
  -6   0   2   76.00    1.16
  -6   0   2   77.40    1.10
  -5   0   2    0.01    0.04
   5   0  -2    0.02    0.03
   5   0  -2    0.00    0.03
  -5   0   2   -0.02    0.05
  -4   0   2    3.91    0.12
  -4   0   2    3.88    0.10
  -3   0   2   -0.15    0.03
  -3   0   2   -0.14    0.03
  -2   0   2   38.32    0.53
  -2   0   2   36.89    0.55
  -1   0   2    0.15    0.02
  -1   0   2    0.11    0.02
   0   0  -2   94.68    1.31
   0   0  -2   94.39    1.35
   0   0   2   93.70    1.33
  -2   0  -2    0.27    0.04
  -2   0  -2    0.35    0.03
  -2   0  -2    0.22    0.03
  -2   0  -2    0.31    0.03
  -2   0  -2    0.30    0.03
  -3   0  -2    0.04    0.02
  -3   0  -2    0.04    0.03
   3   0   2    0.07    0.03
  -4   0  -2   30.70    0.49
  -4   0  -2   30.63    0.45
  -5   0  -2    0.00    0.06
  -5   0  -2    0.06    0.04
  -6   0  -2   85.43    1.20
  -6   0  -2   83.61    1.28
  -7   0  -2    0.05    0.09
  -8   0  -2    0.49    0.11
  -9   0  -2    0.10    0.11
 -10  -1   2    6.02    0.26
 -10   1   2    5.78    0.25
  -9  -1   2    1.01    0.14
  -9   1   2    1.07    0.14
  -8  -1   2    1.72    0.14
  -8   1   2    1.65    0.14
  -7  -1   2   10.84    0.23
  -7  -1   2   10.87    0.28
  -7   1   2   10.91    0.27
  -6  -1   2   80.52    1.22
  -6  -1   2   81.34    1.17
  -6   1   2   80.62    1.22
  -6   1   2   81.02    1.15
   5  -1  -2    0.45    0.04
  -5  -1   2    0.46    0.05
  -5  -1   2    0.41    0.07
  -5   1   2    0.56    0.05
   5   1  -2    0.44    0.04
  -5   1   2    0.55    0.07
  -4  -1   2  143.57    2.09
  -4  -1   2  149.54    2.04
  -4   1   2  145.38    2.09
  -4   1   2  147.59    2.03
   4   1  -2  149.43    2.64
  -3  -1   2  141.13    1.94
  -3  -1   2  138.37    1.98
  -3   1   2  140.27    1.93
  -3   1   2  140.98    1.97
  -2  -1   2   27.25    0.41
  -2  -1   2   27.37    0.40
  -2   1   2   26.91    0.40
  -2   1   2   27.55    0.39
  -1  -1   2   30.61    0.44
  -1  -1   2   30.76    0.44
  -1   1   2   30.85    0.44
   1   1  -2   30.68    0.43
  -1   1   2   30.99    0.43
   0  -1  -2  176.81    2.54
   0  -1   2  188.74    2.53
   0  -1  -2  183.59    2.54
   0   1  -2  182.38    2.56
   0   1  -2  180.98    2.50
   0   1  -2  181.29    3.32
  -1  -1  -2   39.13    0.56
   1  -1   2   39.78    0.54
  -1  -1  -2   39.77    0.57
  -1  -1  -2   39.24    0.73
   1  -1   2   39.39    0.73
  -1   1  -2   40.31    0.57
  -1   1  -2   39.98    0.54
  -1   1  -2   39.73    0.73
  -2  -1  -2  289.40    5.22
  -2  -1  -2  286.64    5.22
   2  -1   2  276.56    5.23
  -2  -1  -2  287.55    4.05
  -2  -1  -2  287.69    4.00
  -2   1  -2  287.24    4.07
   2   1   2  291.54    5.27
  -2   1  -2  284.59    3.95
  -2   1  -2  289.67    5.19
  -2   1  -2  285.27    3.92
  -2   1  -2  292.50    5.18
  -3  -1  -2   48.66    0.70
   3  -1   2   47.64    0.91
  -3  -1  -2   49.32    0.73
   3   1   2   51.24    0.92
  -3   1  -2   50.11    0.69
  -3   1  -2   48.79    0.71
  -3   1  -2   49.31    0.73
  -4  -1  -2  114.29    1.66
  -4  -1  -2  116.47    1.61
   4   1   2  115.69    2.11
  -4   1  -2  117.98    1.60
  -4   1  -2  112.55    1.66
  -5  -1  -2   13.26    0.27
  -5  -1  -2   13.69    0.24
  -5   1  -2   13.65    0.28
  -5   1  -2   13.87    0.22
  -6  -1  -2    9.29    0.19
  -6  -1  -2    8.97    0.24
  -6   1  -2    9.07    0.24
  -7  -1  -2    9.91    0.26
  -7   1  -2    9.63    0.25
  -8  -1  -2    0.72    0.11
  -8   1  -2    0.78    0.12
  -9  -1  -2    0.25    0.12
  -9   1  -2    0.18    0.11
  -9  -2   2    0.97    0.14
  -9   2   2    0.67    0.13
  -8  -2   2    2.21    0.16
  -8   2   2    2.13    0.16
  -7  -2   2   18.84    0.39
  -7  -2   2   19.23    0.34
  -7   2   2   18.17    0.38
  -6  -2   2    5.67    0.18
  -6  -2   2    5.47    0.16
  -6   2   2    5.78    0.17
  -6   2   2    6.03    0.14
  -5  -2   2   32.78    0.55
  -5  -2   2   34.35    0.52
  -5   2   2   33.30    0.54
  -5   2   2   33.85    0.50
   5   2  -2   33.20    0.64
  -4  -2   2   70.66    1.05
  -4  -2   2   71.83    1.02
   4   2  -2   70.56    1.30
  -4   2   2   71.05    1.04
  -4   2   2   70.96    1.00
  -3  -2   2   34.04    0.50
  -3  -2   2   32.67    0.51
   3   2  -2   33.81    0.62
  -3   2   2   33.48    0.51
  -3   2   2   34.36    0.48
  -2  -2   2  493.91    7.06
  -2  -2   2  510.27    6.98
  -2   2   2  504.76    6.93
  -2   2   2  495.22    7.07
   2   2  -2  520.23    9.09
  -2   2   2  501.76    6.83
  -1  -2   2  415.69    5.95
  -1  -2   2  437.09    7.68
   1  -2  -2  421.02    5.86
  -1  -2   2  429.25    5.91
   1   2  -2  426.73    7.71
   1   2  -2  426.58    5.79
  -1   2   2  423.38    5.76
  -1   2   2  432.92    5.93
   0  -2  -2  104.10    1.49
   0  -2   2  109.16    1.46
   0  -2  -2  108.38    1.47
   0  -2   2  106.20    1.93
   0   2   2  105.82    1.45
   0   2  -2  105.45    1.45
   0   2  -2  108.84    1.50
   1  -2   2    4.04    0.10
  -1  -2  -2    3.90    0.08
  -1  -2  -2    4.03    0.08
  -1  -2  -2    3.83    0.10
   1   2   2    3.93    0.10
  -1   2  -2    3.92    0.08
  -1   2  -2    3.93    0.10
  -1   2  -2    3.90    0.08
  -2  -2  -2  103.97    1.51
  -2  -2  -2  106.42    1.94
   2  -2   2  106.94    1.94
  -2  -2  -2  107.53    1.48
  -2   2  -2  106.41    1.93
   2   2   2  110.09    1.95
  -2   2  -2  107.61    1.46
  -2   2  -2  106.70    1.51
  -3  -2  -2   10.32    0.18
  -3  -2  -2    9.73    0.19
  -3  -2  -2    9.92    0.19
  -3  -2  -2    9.58    0.19
   3  -2   2    9.46    0.21
  -3   2  -2   10.01    0.19
   3   2   2   10.03    0.22
  -3   2  -2    9.84    0.15
  -3   2  -2    9.84    0.18
  -4  -2  -2    0.22    0.04
   4  -2   2    0.35    0.05
  -4  -2  -2    0.17    0.05
  -4   2  -2    0.22    0.05
  -4   2  -2    0.24    0.05
   4   2   2    0.21    0.05
  -4   2  -2    0.24    0.03
  -5  -2  -2    9.43    0.19
  -5  -2  -2    9.57    0.22
  -5   2  -2    9.38    0.16
  -5   2  -2    9.35    0.21
  -6  -2  -2   40.34    0.61
  -6  -2  -2   39.13    0.66
  -6   2  -2   40.17    0.66
  -7  -2  -2   18.94    0.39
  -7   2  -2   19.15    0.39
  -8  -2  -2   -0.08    0.10
  -8   2  -2    0.17    0.10
  -9  -2  -2    8.19    0.28
  -9   2  -2    8.00    0.27
  -9  -3   2    6.30    0.25
  -9   3   2    6.08    0.23
  -8  -3   2    0.90    0.13
  -8   3   2    1.13    0.12
  -7  -3   2   10.84    0.28
  -7  -3   2   10.67    0.24
  -7   3   2   11.04    0.27
  -6  -3   2    0.27    0.07
  -6  -3   2    0.34    0.07
  -6   3   2    0.34    0.07
  -5  -3   2   30.68    0.48
  -5  -3   2   30.18    0.51
  -5   3   2   30.30    0.49
  -5   3   2   29.42    0.45
   5   3  -2   29.47    0.59
  -4  -3   2   11.44    0.23
  -4  -3   2   11.65    0.22
  -4   3   2   11.56    0.19
   4   3  -2   11.21    0.25
  -4   3   2   11.42    0.22
  -3  -3   2  310.38    4.29
  -3  -3   2  305.37    4.30
   3   3  -2  305.08    5.59
  -3   3   2  307.66    4.33
  -3   3   2  309.95    4.20
  -3   3   2  314.10    4.27
   2  -3  -2    0.02    0.02
  -2  -3   2   -0.01    0.03
  -2  -3   2   -0.01    0.03
  -2   3   2    0.03    0.02
   2   3  -2   -0.03    0.03
   2   3  -2   -0.02    0.03
  -2   3   2    0.03    0.03
  -2   3   2    0.17    0.03
  -1  -3   2   83.59    1.15
  -1  -3   2   80.63    1.16
   1  -3  -2   82.78    1.14
  -1  -3   2   83.06    1.50
  -1   3   2   81.84    1.15
   1   3  -2   81.56    1.13
   1   3  -2   82.64    1.50
  -1   3   2   84.09    1.12
   0  -3  -2   28.88    0.41
   0  -3  -2   29.80    0.55
   0  -3   2   29.78    0.42
   0  -3   2   28.89    0.55
   0  -3  -2   29.20    0.42
   0   3  -2   29.16    0.42
   0   3  -2   29.57    0.42
   0   3   2   28.74    0.40
  -1  -3  -2   48.26    0.69
  -1  -3  -2   48.16    0.69
   1  -3   2   49.39    0.67
   1  -3   2   49.74    0.90
  -1  -3  -2   48.78    0.90
  -1   3  -2   48.69    0.70
   1   3   2   49.41    0.67
   1   3   2   49.81    0.90
  -1   3  -2   46.94    0.67
  -1   3  -2   48.52    0.89
  -1   3  -2   48.18    0.68
   2  -3   2    8.97    0.19
  -2  -3  -2    8.89    0.19
  -2  -3  -2    8.74    0.16
  -2  -3  -2    8.55    0.16
  -2   3  -2    8.58    0.16
   2   3   2    8.77    0.20
  -2   3  -2    8.59    0.16
  -2   3  -2    8.67    0.17
  -3  -3  -2  124.43    2.20
  -3  -3  -2  121.04    1.70
   3  -3   2  121.93    2.21
  -3  -3  -2  119.38    1.73
  -3   3  -2  122.16    1.73
  -3   3  -2  121.30    1.68
   3   3   2  121.22    2.22
  -4  -3  -2   33.22    0.51
   4  -3   2   33.88    0.65
  -4  -3  -2   33.97    0.54
  -4   3  -2   33.04    0.52
   4   3   2   33.95    0.66
  -4   3  -2   34.08    0.47
  -4   3  -2   33.88    0.53
   5  -3   2    0.14    0.05
  -5  -3  -2    0.13    0.05
  -5  -3  -2    0.10    0.06
  -5   3  -2    0.08    0.06
  -5   3  -2    0.20    0.06
  -6  -3  -2   43.45    0.72
  -6  -3  -2   44.56    0.67
  -6   3  -2   43.70    0.71
  -7  -3  -2    0.02    0.08
  -7   3  -2    0.24    0.09
  -8  -3  -2    0.92    0.12
  -8   3  -2    1.11    0.13
  -9  -3  -2    0.00    0.11
  -9   3  -2   -0.04    0.10
  -9  -4   2   12.11    0.33
  -9   4   2   11.64    0.32
   9   4  -2   12.31    0.33
  -8  -4   2    1.85    0.15
  -8   4   2    1.79    0.14
  -7  -4   2    0.15    0.09
  -7  -4   2    0.21    0.07
  -7   4   2    0.25    0.08
  -6  -4   2    8.01    0.22
  -6  -4   2    8.31    0.20
  -6   4   2    8.37    0.21
  -5  -4   2    0.09    0.06
  -5  -4   2   -0.02    0.07
  -5   4   2    0.07    0.06
  -5   4   2    0.18    0.04
  -4  -4   2   79.84    1.17
  -4  -4   2   79.86    1.15
   4  -4  -2   79.03    1.11
  -4   4   2   80.89    1.16
   4   4  -2   79.21    1.47
  -4   4   2   80.00    1.11
  -4   4   2   78.78    1.13
   3  -4  -2   23.79    0.35
  -3  -4   2   24.69    0.39
  -3  -4   2   24.29    0.38
  -3   4   2   24.41    0.38
  -3   4   2   24.09    0.37
   3   4  -2   24.00    0.38
   3   4  -2   24.31    0.47
   2  -4  -2   93.30    1.29
  -2  -4   2   92.71    1.33
  -2  -4   2   91.73    1.31
  -2  -4   2   96.34    1.69
   2   4  -2   93.71    1.29
  -2   4   2   94.27    1.28
   2   4  -2   92.78    1.71
  -2   4   2   93.73    1.31
  -1  -4   2   52.67    0.74
   1  -4  -2   49.72    0.94
  -1  -4   2   51.88    0.95
   1  -4  -2   51.84    0.73
  -1   4   2   52.35    0.72
  -1   4   2   52.65    0.71
   1   4  -2   51.08    0.72
   1   4  -2   51.66    0.96
   0  -4  -2   94.04    1.32
   0  -4   2   95.97    1.73
   0  -4   2   95.92    1.31
   0  -4  -2   95.33    1.32
   0  -4  -2   94.59    1.73
   0   4  -2   96.54    1.73
   0   4  -2   96.00    1.33
   0   4   2   95.02    1.29
   0   4  -2   92.80    1.30
  -1  -4  -2  183.29    3.28
   1  -4   2  181.90    2.50
   1  -4   2  182.90    3.31
  -1  -4  -2  182.22    2.50
  -1  -4  -2  177.78    2.54
  -1   4  -2  178.45    2.55
  -1   4  -2  184.56    3.34
  -1   4  -2  184.22    2.46
   1   4   2  179.38    2.47
   2  -4   2    8.65    0.19
  -2  -4  -2    8.55    0.16
  -2  -4  -2    8.48    0.19
  -2  -4  -2    8.58    0.16
   2   4   2    8.52    0.20
  -2   4  -2    8.71    0.17
  -2   4  -2    8.48    0.16
  -2   4  -2    8.78    0.16
  -3  -4  -2  124.55    2.27
  -3  -4  -2  124.41    1.78
  -3  -4  -2  123.88    1.75
   3  -4   2  123.39    2.27
  -3   4  -2  124.80    1.77
  -3   4  -2  124.98    1.73
   3   4   2  129.55    2.29
   4  -4   2    2.93    0.11
  -4  -4  -2    2.77    0.11
  -4  -4  -2    2.74    0.11
  -4   4  -2    2.73    0.11
   4   4   2    2.99    0.12
  -4   4  -2    2.75    0.11
  -5  -4  -2   20.47    0.38
  -5  -4  -2   20.21    0.35
  -5   4  -2   20.40    0.36
  -5   4  -2   20.08    0.37
  -6  -4  -2    1.65    0.11
  -6  -4  -2    1.57    0.12
  -6   4  -2    1.57    0.11
  -7  -4  -2   15.51    0.30
  -7  -4  -2   15.28    0.34
  -7   4  -2   14.75    0.33
  -8  -4  -2   19.85    0.43
  -8   4  -2   19.34    0.42
  -9  -4  -2    8.81    0.29
  -9   4  -2    8.69    0.28
  -9  -5   2    5.71    0.23
   9   5  -2    5.85    0.23
  -8  -5   2    6.22    0.22
  -8  -5   2    5.78    0.20
  -8   5   2    5.86    0.21
   8   5  -2    6.07    0.22
  -7  -5   2    6.22    0.21
  -7  -5   2    6.36    0.19
   7   5  -2    6.70    0.21
  -7   5   2    6.24    0.20
  -6  -5   2   14.84    0.29
  -6  -5   2   14.83    0.32
  -6   5   2   14.75    0.30
   6   5  -2   14.57    0.30
  -5  -5   2    6.93    0.19
   5  -5  -2    7.05    0.16
   5  -5  -2    6.72    0.13
  -5  -5   2    6.79    0.17
  -5   5   2    7.16    0.18
   5   5  -2    7.33    0.18
  -5   5   2    7.11    0.18
  -4  -5   2  123.88    1.74
  -4  -5   2  123.11    1.77
   4  -5  -2  122.99    1.69
  -4   5   2  122.81    1.70
   4   5  -2  120.16    1.71
  -4   5   2  123.44    1.75
   4   5  -2  122.93    2.25
  -3  -5   2    1.71    0.09
  -3  -5   2    1.76    0.09
   3  -5  -2    1.93    0.06
  -3   5   2    1.75    0.07
  -3   5   2    1.96    0.08
   3   5  -2    1.59    0.08
   3   5  -2    1.82    0.09
  -2  -5   2  108.75    1.55
   2  -5  -2  107.36    1.98
  -2  -5   2  110.18    1.99
  -2  -5   2  110.04    1.54
   2  -5  -2  110.50    1.51
   2   5  -2  107.33    2.00
  -2   5   2  112.15    1.50
  -2   5   2  112.76    1.53
   2   5  -2  108.32    1.51
  -1  -5   2   60.37    0.86
  -1  -5   2   60.39    1.12
   1  -5  -2   61.07    0.85
   1  -5  -2   59.99    1.11
   1   5  -2   60.08    0.85
  -1   5   2   61.62    0.84
  -1   5   2   62.27    0.84
   1   5  -2   60.13    1.13
   0  -5   2    0.33    0.04
   0  -5  -2    0.32    0.04
   0  -5   2    0.33    0.03
   0  -5  -2    0.57    0.04
   0   5   2    0.36    0.03
   0   5   2    0.36    0.04
   0   5  -2    0.35    0.04
   0   5  -2    0.34    0.03
   0   5  -2    0.37    0.04
   1  -5   2  133.99    2.44
  -1  -5  -2  134.54    1.87
  -1  -5  -2  134.01    1.87
   1  -5   2  136.73    1.84
  -1  -5  -2  130.11    2.44
  -1   5  -2  133.79    1.88
  -1   5  -2  130.53    2.43
   1   5   2  137.51    2.45
   1   5   2  137.04    1.83
  -1   5  -2  135.33    1.84
  -2  -5  -2  239.83    3.33
   2  -5   2  236.49    4.34
  -2  -5  -2  236.17    4.35
  -2  -5  -2  239.96    3.30
   2   5   2  243.93    3.24
  -2   5  -2  234.60    4.33
   2   5   2  241.78    4.36
  -2   5  -2  239.87    3.25
  -2   5  -2  245.73    3.27
  -2   5  -2  237.00    3.33
   3  -5   2   17.21    0.35
  -3  -5  -2   17.01    0.29
  -3  -5  -2   16.87    0.29
  -3  -5  -2   16.87    0.35
   3   5   2   17.01    0.36
  -3   5  -2   16.40    0.29
  -3   5  -2   17.00    0.29
  -4  -5  -2    3.91    0.13
  -4  -5  -2    4.11    0.14
   4  -5   2    4.04    0.13
  -4  -5  -2    3.71    0.10
  -4  -5  -2    3.60    0.10
   4   5   2    4.02    0.15
  -4   5  -2    3.88    0.13
  -4   5  -2    3.87    0.13
  -5  -5  -2    4.02    0.14
  -5  -5  -2    4.22    0.16
  -5   5  -2    4.19    0.15
  -5   5  -2    4.42    0.15
  -6  -5  -2    0.33    0.09
  -6  -5  -2    0.41    0.07
  -6   5  -2    0.38    0.08
  -6   5  -2    0.44    0.08
  -7  -5  -2    0.11    0.09
  -7  -5  -2    0.06    0.07
  -7   5  -2    0.10    0.08
  -8  -5  -2    0.36    0.12
  -8   5  -2    0.31    0.10
  -9  -5  -2    0.80    0.14
  -9   5  -2    0.81    0.13
   9   5   2    0.85    0.14
  -9  -6   2    0.30    0.12
  -9   6   2    0.31    0.11
   9   6  -2    0.26    0.12
  -8  -6   2    2.39    0.16
  -8  -6   2    1.93    0.16
  -8   6   2    2.13    0.15
   8   6  -2    2.49    0.17
  -7  -6   2    1.92    0.13
  -7  -6   2    1.98    0.14
  -7   6   2    2.15    0.14
   7   6  -2    1.96    0.15
  -6  -6   2    0.09    0.08
  -6  -6   2    0.11    0.07
  -6   6   2    0.22    0.07
   6   6  -2    0.24    0.08
  -5  -6   2    3.91    0.15
  -5  -6   2    4.19    0.15
  -5   6   2    4.04    0.14
  -5   6   2    4.33    0.15
   5   6  -2    4.05    0.14
  -4  -6   2    3.31    0.12
   4  -6  -2    3.40    0.08
  -4  -6   2    3.48    0.13
   4  -6  -2    3.43    0.09
  -4   6   2    3.41    0.12
   4   6  -2    3.38    0.13
   4   6  -2    3.42    0.12
  -4   6   2    3.40    0.11
   3  -6  -2    1.61    0.06
  -3  -6   2    1.51    0.06
  -3  -6   2    1.43    0.08
   3  -6  -2    1.50    0.06
  -3  -6   2    1.79    0.09
   3   6  -2    1.55    0.09
  -3   6   2    1.41    0.07
  -3   6   2    1.49    0.07
   3   6  -2    1.45    0.09
   2  -6  -2    2.27    0.08
  -2  -6   2    2.32    0.09
  -2  -6   2    2.21    0.08
   2  -6  -2    2.39    0.07
  -2  -6   2    2.29    0.09
   2   6  -2    2.31    0.10
   2   6  -2    2.36    0.09
  -2   6   2    2.47    0.06
  -2   6   2    2.46    0.08
   1  -6  -2   11.95    0.26
   1  -6  -2   12.56    0.20
  -1  -6   2   12.13    0.21
  -1  -6   2   12.24    0.27
  -1   6   2   12.40    0.20
   1   6  -2   12.16    0.27
  -1   6   2   12.62    0.18
   1   6  -2   12.20    0.21
   0  -6  -2    0.42    0.04
   0  -6   2    0.37    0.04
   0  -6   2    0.46    0.05
   0   6  -2    0.38    0.04
   0   6   2    0.39    0.04
   0   6  -2    0.43    0.04
   0   6  -2    0.42    0.04
   0   6   2    0.43    0.04
   1  -6   2   80.34    1.12
   1  -6   2   83.55    1.49
  -1  -6  -2   81.00    1.15
  -1  -6  -2   80.56    1.50
  -1  -6  -2   80.87    1.14
  -1   6  -2   78.32    1.48
   1   6   2   81.16    1.49
  -1   6  -2   79.75    1.14
  -1   6  -2   81.45    1.13
   1   6   2   81.57    1.12
  -2  -6  -2  135.82    2.42
   2  -6   2  131.97    1.81
  -2  -6  -2  132.67    1.87
   2  -6   2  129.39    2.41
  -2  -6  -2  131.98    1.86
  -2   6  -2  132.73    1.86
   2   6   2  132.94    1.81
  -2   6  -2  129.06    2.39
  -2   6  -2  134.42    1.82
   2   6   2  133.94    2.42
  -3  -6  -2   33.62    0.52
  -3  -6  -2   33.29    0.65
  -3  -6  -2   32.82    0.52
   3  -6   2   33.54    0.65
   3   6   2   33.56    0.50
   3   6   2   33.96    0.67
  -3   6  -2   33.13    0.51
  -3   6  -2   32.84    0.51
  -4  -6  -2  109.14    1.95
   4  -6   2  109.33    1.97
  -4  -6  -2  104.55    1.55
  -4  -6  -2  104.13    1.53
   4   6   2  110.62    2.00
   4   6   2  105.81    1.50
  -4   6  -2  105.74    1.54
  -4   6  -2  107.21    1.51
  -5  -6  -2   11.74    0.25
  -5  -6  -2   11.97    0.27
  -5   6  -2   12.12    0.25
  -5   6  -2   12.33    0.26
   5   6   2   11.66    0.25
  -6  -6  -2   20.77    0.40
  -6  -6  -2   20.17    0.37
  -6   6  -2   20.67    0.39
  -6   6  -2   20.08    0.39
  -7  -6  -2    1.60    0.12
  -7  -6  -2    1.42    0.13
   7   6   2    1.51    0.13
  -7   6  -2    1.48    0.12
  -8  -6  -2   18.72    0.42
   8   6   2   18.99    0.40
  -8   6  -2   18.52    0.41
  -9  -6  -2    0.07    0.12
  -9   6  -2    0.11    0.11
   9   6   2    0.22    0.12
  -9  -7   2    0.41    0.13
  -9   7   2    0.32    0.11
   9   7  -2    0.41    0.13
  -8  -7   2   32.82    0.58
  -8  -7   2   33.47    0.63
  -8   7   2   34.04    0.60
   8   7  -2   32.91    0.60
  -7  -7   2    1.21    0.13
  -7  -7   2    1.38    0.12
  -7   7   2    1.53    0.12
   7   7  -2    1.37    0.13
  -6  -7   2   10.89    0.27
  -6  -7   2   11.33    0.26
  -6   7   2   11.51    0.25
   6   7  -2   11.08    0.27
  -6   7   2   11.48    0.26
  -5  -7   2    5.27    0.17
  -5  -7   2    5.46    0.18
  -5   7   2    5.41    0.15
   5   7  -2    5.40    0.17
  -5   7   2    5.58    0.17
  -4  -7   2    0.08    0.06
   4  -7  -2    0.21    0.03
  -4  -7   2    0.13    0.06
   4  -7  -2    0.15    0.04
   4   7  -2    0.13    0.06
  -4   7   2    0.16    0.05
   4   7  -2    0.30    0.06
  -4   7   2    0.26    0.06
  -3  -7   2   10.43    0.21
   3  -7  -2   10.50    0.23
  -3  -7   2   10.81    0.23
   3  -7  -2   10.55    0.18
  -3  -7   2   10.72    0.22
   3   7  -2   11.16    0.26
   3   7  -2   10.81    0.21
  -3   7   2   10.66    0.19
  -3   7   2   10.48    0.20
  -2  -7   2   75.97    1.07
   2  -7  -2   72.86    1.37
  -2  -7   2   73.26    1.38
   2  -7  -2   75.27    1.04
  -2  -7   2   73.64    1.07
  -2   7   2   75.44    1.04
   2   7  -2   75.54    1.05
   2   7  -2   72.72    1.39
  -2   7   2   73.77    1.04
   1  -7  -2   78.90    1.10
   1  -7  -2   79.46    1.44
  -1  -7   2   77.45    1.45
  -1  -7   2   77.58    1.11
  -1   7   2   78.71    1.08
   1   7  -2   76.52    1.45
   1   7  -2   77.85    1.10
   0  -7   2  194.79    2.67
   0  -7  -2  194.55    2.68
   0  -7  -2  190.20    3.52
   0  -7   2  195.17    3.52
   0   7  -2  197.20    2.70
   0   7   2  189.98    3.50
   0   7  -2  193.22    3.51
   0   7  -2  190.74    2.64
   0   7   2  194.52    2.63
   0   7   2  198.17    2.70
  -1  -7  -2   39.40    0.59
   1  -7   2   39.51    0.57
   1  -7   2   38.97    0.76
  -1  -7  -2   38.39    0.76
  -1  -7  -2   39.06    0.57
   1   7   2   39.58    0.57
  -1   7  -2   39.67    0.75
   1   7   2   39.94    0.76
  -1   7  -2   39.49    0.58
  -1   7  -2   39.63    0.58
  -2  -7  -2  172.15    3.15
   2  -7   2  173.35    3.14
  -2  -7  -2  173.53    2.42
   2  -7   2  173.31    2.36
  -2  -7  -2  171.45    2.41
  -2   7  -2  172.27    2.42
   2   7   2  175.07    2.36
  -2   7  -2  173.99    2.37
   2   7   2  174.70    3.15
  -2   7  -2  166.99    3.11
  -3  -7  -2   89.77    1.29
  -3  -7  -2   89.37    1.29
   3  -7   2   90.01    1.66
  -3  -7  -2   87.11    1.65
  -3   7  -2   89.34    1.28
  -3   7  -2   88.61    1.26
   3   7   2   90.24    1.26
   3   7   2   90.31    1.67
   4  -7   2   13.50    0.31
  -4  -7  -2   13.11    0.27
  -4  -7  -2   13.68    0.29
  -4  -7  -2   13.12    0.27
   4   7   2   13.60    0.33
  -4   7  -2   13.55    0.27
   4   7   2   13.59    0.26
  -4   7  -2   13.74    0.26
  -5  -7  -2    3.67    0.15
  -5  -7  -2    3.29    0.15
   5   7   2    4.09    0.15
  -5   7  -2    3.97    0.14
  -5   7  -2    4.02    0.16
  -6  -7  -2    2.16    0.13
  -6  -7  -2    2.13    0.13
  -6   7  -2    1.93    0.13
   6   7   2    1.72    0.12
  -6   7  -2    2.22    0.13
  -7  -7  -2    0.06    0.09
  -7  -7  -2    0.07    0.08
  -7   7  -2    0.05    0.08
   7   7   2    0.12    0.09
  -8  -7  -2    0.28    0.12
   8   7   2    0.25    0.11
  -8   7  -2    0.32    0.10
  -9  -7  -2    0.43    0.13
  -9   7  -2    0.57    0.12
   9   7   2    0.43    0.13
  -9  -8   2    2.36    0.18
   9   8  -2    2.78    0.19
  -8  -8   2    1.90    0.14
  -8  -8   2    1.73    0.16
  -8   8   2    1.98    0.15
   8   8  -2    1.83    0.16
  -7  -8   2    0.72    0.12
  -7  -8   2    0.82    0.11
   7   8  -2    0.88    0.12
  -7   8   2    0.87    0.10
  -6  -8   2    0.04    0.09
  -6  -8   2    0.04    0.07
   6   8  -2    0.04    0.07
  -6   8   2    0.03    0.07
  -6   8   2   -0.04    0.07
  -5  -8   2    2.40    0.14
  -5  -8   2    2.57    0.13
  -5   8   2    2.48    0.13
   5   8  -2    2.42    0.12
  -5   8   2    2.63    0.11
   4  -8  -2   16.31    0.35
   4  -8  -2   16.56    0.26
  -4  -8   2   16.75    0.31
  -4  -8   2   15.87    0.31
  -4   8   2   16.72    0.28
   4   8  -2   15.84    0.31
  -4   8   2   16.39    0.30
   3  -8  -2    3.70    0.12
   3  -8  -2    3.60    0.09
  -3  -8   2    3.69    0.12
  -3  -8   2    3.71    0.12
  -3  -8   2    3.74    0.13
  -3   8   2    3.73    0.10
   3   8  -2    3.86    0.14
   3   8  -2    3.73    0.13
  -3   8   2    3.80    0.12
   2  -8  -2   44.77    0.87
  -2  -8   2   45.21    0.88
  -2  -8   2   46.69    0.70
   2  -8  -2   46.70    0.67
   2   8  -2   45.91    0.68
  -2   8   2   46.74    0.65
   2   8  -2   45.89    0.89
  -2   8   2   46.28    0.67
   1  -8  -2    0.58    0.05
  -1  -8   2    0.56    0.06
  -1  -8   2    0.53    0.06
   1  -8  -2    0.49    0.06
  -1   8   2    0.60    0.05
   1   8  -2    0.55    0.05
   0  -8   2    1.60    0.08
   0  -8  -2    1.63    0.09
   0  -8  -2    1.92    0.08
   0  -8   2    1.75    0.10
   0   8  -2    1.85    0.09
   0   8   2    1.82    0.05
   0   8   2    1.64    0.08
   0   8  -2    1.79    0.08
   0   8   2    1.74    0.09
   0   8  -2    1.70    0.07
  -1  -8  -2    0.02    0.05
   1  -8   2    0.08    0.05
  -1  -8  -2    0.00    0.03
  -1  -8  -2    0.10    0.05
   1  -8   2    0.09    0.03
  -1   8  -2    0.11    0.04
   1   8   2    0.12    0.05
  -1   8  -2    0.20    0.04
  -1   8  -2    0.08    0.05
   1   8   2    0.10    0.04
  -2  -8  -2    0.18    0.05
  -2  -8  -2    0.22    0.06
   2  -8   2    0.14    0.05
   2  -8   2    0.20    0.03
  -2  -8  -2    0.50    0.05
  -2   8  -2    0.23    0.03
  -2   8  -2    0.23    0.05
   2   8   2    0.07    0.03
  -2   8  -2    0.46    0.05
   2   8   2    0.22    0.05
  -3  -8  -2   90.09    1.32
   3  -8   2   91.37    1.69
  -3  -8  -2   90.42    1.32
  -3  -8  -2   89.76    1.69
  -3   8  -2   89.73    1.29
   3   8   2   91.40    1.28
  -3   8  -2   91.18    1.31
   3   8   2   94.17    1.71
  -4  -8  -2   28.15    0.55
  -4  -8  -2   27.38    0.47
  -4  -8  -2   27.21    0.46
  -4   8  -2   27.65    0.45
   4   8   2   27.52    0.45
  -4   8  -2   27.66    0.46
  -5  -8  -2   71.10    1.09
  -5  -8  -2   70.57    1.07
  -5   8  -2   71.71    1.07
  -5   8  -2   72.21    1.06
   5   8   2   71.06    1.05
  -6  -8  -2    2.38    0.15
  -6  -8  -2    2.45    0.14
   6   8   2    2.51    0.14
  -6   8  -2    2.38    0.15
  -6   8  -2    2.66    0.14
  -7  -8  -2    1.87    0.15
  -7  -8  -2    1.94    0.14
  -7   8  -2    1.84    0.13
  -7   8  -2    1.92    0.14
   7   8   2    1.75    0.14
  -8  -8  -2    4.20    0.19
  -8  -8  -2    4.28    0.21
  -8   8  -2    4.41    0.20
   8   8   2    4.15    0.20
  -9  -8  -2    0.67    0.14
  -9   8  -2    0.75    0.13
   9   8   2    0.88    0.15
  -9  -9   2    2.19    0.18
   9   9  -2    2.32    0.18
  -8  -9   2    0.36    0.12
  -8  -9   2    0.48    0.11
   8   9  -2    0.40    0.12
  -7  -9   2   20.83    0.43
  -7  -9   2   19.82    0.41
   7   9  -2   20.22    0.41
  -6  -9   2    1.16    0.11
  -6  -9   2    1.21    0.12
   6   9  -2    1.13    0.11
  -6   9   2    1.28    0.10
  -6   9   2    1.33    0.11
  -5  -9   2   15.37    0.32
  -5  -9   2   15.67    0.32
  -5   9   2   15.47    0.30
  -5   9   2   16.13    0.29
   5   9  -2   15.04    0.31
  -4  -9   2    4.76    0.16
  -4  -9   2    4.69    0.16
  -4  -9   2    5.24    0.13
  -4   9   2    4.97    0.15
   4   9  -2    5.04    0.16
  -4   9   2    5.18    0.13
   3  -9  -2   15.73    0.26
  -3  -9   2   15.60    0.30
  -3  -9   2   15.59    0.34
  -3  -9   2   15.74    0.29
   3  -9  -2   15.80    0.34
   3   9  -2   15.65    0.29
  -3   9   2   15.94    0.25
  -3   9   2   15.49    0.28
   3   9  -2   15.14    0.36
   2  -9  -2    0.96    0.08
   2  -9  -2    1.24    0.07
  -2  -9   2    1.02    0.08
  -2  -9   2    1.14    0.09
  -2   9   2    1.24    0.05
   2   9  -2    1.02    0.09
  -2   9   2    1.23    0.08
   2   9  -2    1.34    0.09
  -1  -9   2  119.72    2.25
  -1  -9   2  122.78    1.72
   1  -9  -2  124.96    2.25
   1  -9  -2  123.37    1.71
   1   9  -2  119.88    2.25
  -1   9   2  121.18    1.68
   1   9  -2  122.56    1.70
   0  -9  -2   85.24    1.21
   0  -9   2   85.69    1.21
   0  -9  -2   85.34    1.59
   0  -9   2   82.57    1.59
   0   9  -2   86.57    1.58
   0   9   2   83.43    1.18
   0   9  -2   83.60    1.20
   0   9   2   86.10    1.57
   0   9   2   85.58    1.19
   0   9  -2   84.42    1.21
  -1  -9  -2  148.11    2.70
   1  -9   2  148.21    2.70
   1  -9   2  146.24    2.04
  -1  -9  -2  148.67    2.07
   1   9   2  152.55    2.69
  -1   9  -2  144.35    2.67
  -1   9  -2  143.39    2.06
   1   9   2  144.83    2.01
  -1   9  -2  145.21    2.03
  -2  -9  -2    6.64    0.17
   2  -9   2    6.71    0.19
  -2  -9  -2    6.58    0.19
  -2  -9  -2    6.48    0.14
   2  -9   2    6.76    0.13
  -2   9  -2    6.44    0.15
  -2   9  -2    6.55    0.14
   2   9   2    6.59    0.15
   2   9   2    6.61    0.20
  -2   9  -2    6.49    0.16
  -3  -9  -2   20.08    0.36
   3  -9   2   19.71    0.43
  -3  -9  -2   20.08    0.34
  -3  -9  -2   18.96    0.43
   3   9   2   20.08    0.34
  -3   9  -2   19.57    0.35
   3   9   2   20.54    0.45
  -3   9  -2   19.85    0.33
  -4  -9  -2    1.56    0.11
  -4  -9  -2    1.52    0.10
  -4  -9  -2    1.69    0.12
   4   9   2    1.64    0.11
  -4   9  -2    1.59    0.12
  -4   9  -2    1.58    0.10
  -5  -9  -2    6.88    0.20
  -5  -9  -2    6.86    0.20
  -5   9  -2    6.72    0.19
  -5   9  -2    6.80    0.18
   5   9   2    6.69    0.19
  -6  -9  -2   -0.02    0.09
  -6  -9  -2    0.03    0.08
  -6   9  -2    0.07    0.08
  -6   9  -2   -0.02    0.07
   6   9   2    0.06    0.08
  -7  -9  -2    0.80    0.11
  -7  -9  -2    0.57    0.12
  -7   9  -2    0.71    0.10
  -7   9  -2    0.68    0.11
   7   9   2    0.77    0.12
  -8  -9  -2    0.26    0.11
  -8  -9  -2    0.22    0.10
  -8   9  -2    0.37    0.11
   8   9   2    0.21    0.11
  -8 -10   2    0.59    0.13
  -8 -10   2    0.51    0.12
   8  10  -2    0.83    0.13
  -7 -10   2    0.17    0.10
  -7 -10   2    0.11    0.10
   7  10  -2    0.24    0.11
  -6 -10   2    8.60    0.24
  -6 -10   2    7.90    0.23
  -6  10   2    8.48    0.23
   6  10  -2    8.65    0.24
  -5 -10   2    1.38    0.11
  -5 -10   2    1.11    0.11
  -5  10   2    1.40    0.10
   5  10  -2    1.28    0.11
  -4 -10   2   22.52    0.41
  -4 -10   2   21.92    0.41
  -4 -10   2   23.55    0.45
  -4  10   2   22.56    0.39
   4  10  -2   21.83    0.40
  -4  10   2   23.51    0.37
   3 -10  -2   16.98    0.28
  -3 -10   2   17.27    0.37
  -3 -10   2   16.55    0.33
   3 -10  -2   17.09    0.38
   3  10  -2   16.98    0.32
  -3  10   2   17.09    0.31
  -3  10   2   17.44    0.27
   3  10  -2   17.34    0.40
  -2 -10   2   12.18    0.26
   2 -10  -2   12.47    0.30
  -2 -10   2   12.49    0.30
   2 -10  -2   12.39    0.23
  -2  10   2   12.38    0.23
   2  10  -2   12.32    0.25
   2  10  -2   12.80    0.31
  -2  10   2   12.55    0.19
  -1 -10   2   35.39    0.72
   1 -10  -2   36.02    0.55
   1 -10  -2   35.92    0.72
  -1 -10   2   35.52    0.56
   1  10  -2   35.70    0.55
  -1  10   2   35.01    0.54
   1  10  -2   36.38    0.54
   1  10  -2   35.75    0.72
   0 -10  -2    2.09    0.12
   0 -10   2    2.16    0.10
   0 -10   2    2.12    0.11
   0 -10  -2    1.96    0.10
   0  10  -2    2.08    0.11
   0  10   2    2.07    0.10
   0  10   2    2.05    0.09
   0  10   2    2.21    0.06
   0  10  -2    2.29    0.09
   0  10  -2    2.17    0.11
  -1 -10  -2    4.81    0.17
  -1 -10  -2    4.58    0.14
   1 -10   2    4.74    0.17
   1 -10   2    4.75    0.12
  -1  10  -2    4.65    0.11
  -1  10  -2    4.57    0.14
  -1  10  -2    4.81    0.14
   1  10   2    4.63    0.13
   1  10   2    4.83    0.16
  -2 -10  -2   17.53    0.29
   2 -10   2   17.31    0.39
  -2 -10  -2   16.90    0.39
  -2 -10  -2   16.41    0.32
   2 -10   2   16.86    0.27
  -2  10  -2   16.85    0.28
   2  10   2   16.61    0.29
  -2  10  -2   16.83    0.31
  -2  10  -2   16.77    0.34
   2  10   2   17.23    0.39
  -3 -10  -2   22.65    0.41
  -3 -10  -2   22.74    0.49
  -3 -10  -2   22.20    0.38
   3 -10   2   22.70    0.49
  -3  10  -2   22.88    0.40
   3  10   2   22.42    0.38
  -3  10  -2   22.42    0.37
   3  10   2   23.36    0.51
  -4 -10  -2   35.04    0.59
  -4 -10  -2   35.29    0.57
  -4  10  -2   35.39    0.56
   4  10   2   35.01    0.56
  -4  10  -2   34.45    0.57
  -5 -10  -2   13.28    0.30
  -5 -10  -2   13.39    0.29
  -5  10  -2   13.56    0.30
   5  10   2   13.36    0.29
  -5  10  -2   13.30    0.27
  -6 -10  -2   23.55    0.46
  -6 -10  -2   24.29    0.46
  -6  10  -2   24.17    0.44
   6  10   2   23.94    0.45
  -6  10  -2   24.24    0.46
  -7 -10  -2    3.94    0.19
  -7 -10  -2    3.18    0.17
  -7  10  -2    3.28    0.16
  -7  10  -2    3.43    0.18
   7  10   2    3.71    0.18
  -8 -10  -2    3.05    0.18
  -8 -10  -2    3.23    0.19
   8  10   2    3.42    0.19
  -8 -11   2    1.09    0.14
  -8 -11   2    1.11    0.14
   8  11  -2    1.10    0.14
  -7 -11   2    0.02    0.10
  -7 -11   2    0.12    0.10
  -7  11   2    0.06    0.09
   7  11  -2    0.19    0.11
  -6 -11   2   10.22    0.27
  -6 -11   2    9.81    0.27
   6  11  -2    9.84    0.26
  -6  11   2    9.75    0.26
  -5 -11   2   15.72    0.34
  -5 -11   2   16.76    0.34
  -5  11   2   16.21    0.32
   5  11  -2   16.13    0.33
  -4 -11   2   15.06    0.32
  -4 -11   2   15.81    0.31
  -4  11   2   15.92    0.30
   4  11  -2   15.10    0.31
   3 -11  -2   51.97    0.75
  -3 -11   2   51.80    0.81
   3  11  -2   51.10    1.02
   3  11  -2   51.38    0.78
  -3  11   2   51.60    0.77
  -2 -11   2   30.34    0.62
  -2 -11   2   30.68    0.50
   2 -11  -2   30.11    0.47
   2 -11  -2   30.28    0.63
   2  11  -2   30.05    0.49
  -2  11   2   30.13    0.48
  -1 -11   2    3.26    0.13
   1 -11  -2    3.34    0.14
  -1 -11   2    3.26    0.14
   1 -11  -2    3.28    0.11
  -1  11   2    3.13    0.11
   1  11  -2    3.41    0.11
   1  11  -2    3.25    0.14
   1  11  -2    3.11    0.13
   0 -11   2   88.95    1.71
   0 -11  -2   89.69    1.71
   0 -11   2   91.06    1.30
   0 -11  -2   91.64    1.31
   0  11  -2   92.15    1.30
   0  11   2   90.01    1.69
   0  11  -2   92.57    1.70
   0  11  -2   91.76    1.29
   0  11   2   90.22    1.28
  -1 -11  -2    5.20    0.18
  -1 -11  -2    5.09    0.16
   1 -11   2    4.92    0.18
   1 -11   2    4.88    0.13
   1  11   2    4.98    0.14
  -1  11  -2    5.02    0.15
   1  11   2    5.02    0.18
  -1  11  -2    5.06    0.12
  -1  11  -2    5.08    0.15
  -2 -11  -2    5.23    0.18
   2 -11   2    5.34    0.13
  -2 -11  -2    5.32    0.17
   2 -11   2    5.05    0.18
   2  11   2    5.43    0.19
  -2  11  -2    5.18    0.13
   2  11   2    5.21    0.15
  -2  11  -2    5.35    0.16
  -2  11  -2    5.00    0.13
  -3 -11  -2    7.62    0.19
  -3 -11  -2    7.78    0.21
  -3  11  -2    7.89    0.20
   3  11   2    7.79    0.19
  -3  11  -2    8.03    0.17
  -4 -11  -2   29.26    0.52
  -4 -11  -2   29.72    0.50
   4  11   2   29.25    0.49
  -4  11  -2   29.95    0.48
  -4  11  -2   29.16    0.50
  -5 -11  -2    3.82    0.16
  -5 -11  -2    3.96    0.17
   5  11   2    3.93    0.16
  -5  11  -2    3.72    0.14
  -5  11  -2    3.50    0.15
  -6 -11  -2    0.32    0.10
  -6 -11  -2    0.20    0.10
  -6  11  -2    0.23    0.10
   6  11   2    0.44    0.10
  -7 -11  -2    0.09    0.10
  -7 -11  -2    0.05    0.10
  -7  11  -2    0.06    0.10
   7  11   2   -0.04    0.10
  -8 -11  -2    0.31    0.12
  -8 -11  -2    0.46    0.12
   8  11   2    0.38    0.12
  -8 -12   2    2.47    0.19
  -8 -12   2    2.72    0.19
   8  12  -2    2.56    0.19
  -7 -12   2    0.67    0.12
  -7 -12   2    0.91    0.13
   7  12  -2    0.85    0.13
  -7  12   2    0.75    0.12
  -6 -12   2    0.80    0.11
  -6 -12   2    0.94    0.12
   6  12  -2    0.66    0.11
  -6  12   2    0.96    0.11
  -5 -12   2    0.87    0.11
  -5 -12   2    0.86    0.11
   5  12  -2    0.95    0.11
  -5  12   2    0.85    0.10
  -4 -12   2    7.41    0.22
  -4  12   2    7.20    0.20
   4  12  -2    7.17    0.21
  -3 -12   2    4.69    0.18
   3 -12  -2    4.91    0.14
  -3  12   2    5.08    0.16
   3  12  -2    5.02    0.16
  -2 -12   2    2.69    0.13
   2 -12  -2    2.72    0.11
   2 -12  -2    2.64    0.14
  -2  12   2    2.60    0.11
   2  12  -2    2.54    0.13
   2  12  -2    2.76    0.14
  -1 -12   2    0.06    0.06
   1 -12  -2    0.00    0.05
   1 -12  -2   -0.02    0.06
  -1 -12   2    0.01    0.06
   1  12  -2    0.01    0.04
  -1  12   2   -0.06    0.05
   1  12  -2    0.03    0.05
   1  12  -2    0.03    0.06
   0 -12   2   38.25    0.78
   0 -12   2   38.00    0.59
   0 -12  -2   38.43    0.78
   0 -12  -2   38.47    0.60
   0  12  -2   38.39    0.57
   0  12   2   37.34    0.58
   0  12  -2   37.74    0.60
   0  12  -2   38.27    0.76
  -1 -12  -2    0.59    0.08
   1 -12   2    0.70    0.07
   1 -12   2    0.53    0.08
  -1 -12  -2    0.49    0.08
  -1  12  -2    0.59    0.05
   1  12   2    0.70    0.07
  -1  12  -2    0.52    0.08
  -2 -12  -2   40.59    0.67
   2 -12   2   41.46    0.61
   2 -12   2   41.82    0.84
  -2 -12  -2   41.45    0.84
  -2  12  -2   40.60    0.65
   2  12   2   42.14    0.84
  -2  12  -2   40.93    0.62
   2  12   2   41.16    0.63
  -3 -12  -2   10.11    0.22
  -3 -12  -2    9.57    0.25
   3  12   2   10.08    0.23
  -3  12  -2    9.81    0.23
   3  12   2   10.11    0.29
  -4 -12  -2    1.58    0.12
  -4 -12  -2    1.31    0.11
   4  12   2    1.83    0.12
  -4  12  -2    1.68    0.12
  -5 -12  -2    0.58    0.10
  -5 -12  -2    0.61    0.09
  -5  12  -2    0.44    0.10
   5  12   2    0.65    0.10
  -6 -12  -2   11.45    0.29
  -6 -12  -2   11.37    0.30
  -6  12  -2   10.99    0.29
   6  12   2   11.48    0.28
  -7 -12  -2    0.87    0.13
  -7 -12  -2    0.94    0.13
   7  12   2    0.95    0.13
  -7  12  -2    1.07    0.13
  -8 -12  -2    3.74    0.22
  -8 -12  -2    3.28    0.20
   8  12   2    3.14    0.19
  -8 -13   2    0.18    0.12
   8  13  -2    0.01    0.12
  -7 -13   2    0.15    0.11
  -7  13   2    0.25    0.11
   7  13  -2    0.24    0.11
  -6 -13   2    4.13    0.20
  -6  13   2    4.53    0.19
   6  13  -2    3.89    0.19
  -5 -13   2    5.55    0.21
   5  13  -2    5.59    0.20
  -5  13   2    5.31    0.19
  -4 -13   2   35.62    0.62
   4  13  -2   36.34    0.60
  -4  13   2   36.29    0.59
  -3 -13   2   16.19    0.34
  -3  13   2   16.78    0.31
   3  13  -2   16.24    0.32
   2 -13  -2   15.30    0.28
  -2 -13   2   15.10    0.31
   2  13  -2   15.05    0.30
  -2  13   2   14.87    0.29
   1 -13  -2    0.05    0.07
  -1 -13   2   -0.02    0.07
   1 -13  -2    0.07    0.06
  -1 -13   2    0.11    0.07
  -1  13   2    0.06    0.06
   1  13  -2    0.09    0.05
   1  13  -2    0.04    0.06
   0 -13   2   15.39    0.30
   0 -13  -2   15.92    0.39
   0 -13  -2   15.70    0.31
   0 -13   2   15.78    0.39
   0  13   2   15.78    0.29
   0  13  -2   15.56    0.27
   0  13  -2   16.07    0.31
   1 -13   2   17.55    0.31
  -1 -13  -2   17.81    0.42
  -1 -13  -2   17.16    0.34
   1 -13   2   17.90    0.42
  -1  13  -2   17.96    0.33
   1  13   2   17.40    0.32
   2 -13   2    0.10    0.05
   2 -13   2    0.04    0.08
  -2 -13  -2   -0.03    0.08
   2  13   2    0.09    0.06
  -2  13  -2    0.14    0.07
  -3 -13  -2   10.60    0.26
   3  13   2   11.29    0.25
  -3  13  -2   11.23    0.26
  -4 -13  -2   10.09    0.24
  -4 -13  -2    9.48    0.25
  -4  13  -2    9.77    0.25
   4  13   2    9.58    0.24
  -5 -13  -2    1.50    0.12
  -5 -13  -2    1.51    0.13
  -5  13  -2    1.44    0.12
   5  13   2    1.37    0.12
  -6 -13  -2    3.91    0.19
  -6 -13  -2    3.76    0.19
  -6  13  -2    3.81    0.19
   6  13   2    3.56    0.18
  -7 -13  -2    2.62    0.19
  -7 -13  -2    2.37    0.17
  -7  13  -2    2.47    0.18
   7  13   2    2.62    0.17
  -7 -14   2    0.27    0.12
   7  14  -2    0.52    0.12
  -7  14   2    0.22    0.11
  -6 -14   2    7.01    0.25
   6  14  -2    7.00    0.24
  -6  14   2    7.61    0.24
  -5 -14   2    0.04    0.10
   5  14  -2   -0.01    0.09
  -5  14   2    0.09    0.09
  -4 -14   2    2.07    0.15
   4  14  -2    2.39    0.15
  -4  14   2    2.27    0.13
  -3 -14   2   -0.08    0.08
   3  14  -2    0.07    0.08
  -3  14   2    0.06    0.07
   2 -14  -2    6.47    0.17
  -2 -14   2    6.58    0.20
   2  14  -2    6.47    0.19
   2  14  -2    6.54    0.17
  -2  14   2    6.17    0.17
   1 -14  -2    9.21    0.28
   1 -14  -2    8.93    0.21
  -1 -14   2    9.13    0.23
  -1  14   2    9.16    0.21
   1  14  -2    9.08    0.22
   0 -14  -2    2.87    0.13
   0 -14   2    2.72    0.16
   0 -14  -2    2.67    0.15
   0 -14   2    2.74    0.13
   0  14  -2    2.75    0.13
   0  14   2    2.71    0.12
   1 -14   2   12.41    0.34
   1 -14   2   12.38    0.25
  -1 -14  -2   12.14    0.28
  -1  14  -2   12.23    0.27
   1  14   2   12.11    0.25
  -2 -14  -2    0.21    0.08
   2  14   2    0.28    0.08
  -2  14  -2    0.12    0.08
  -3 -14  -2    5.11    0.19
  -3  14  -2    4.84    0.17
   3  14   2    5.21    0.17
  -4 -14  -2    0.04    0.08
   4  14   2    0.09    0.08
  -4  14  -2    0.07    0.08
  -5 -14  -2    0.21    0.10
   5  14   2    0.02    0.09
  -5  14  -2    0.23    0.10
  -6 -14  -2    0.27    0.11
  -6 -14  -2    0.23    0.10
  -6  14  -2    0.23    0.10
   6  14   2    0.23    0.10
  -7 -14  -2    3.28    0.20
  -7  14  -2    3.38    0.21
   7  14   2    2.98    0.19
  -7 -15   2    3.47    0.21
  -7  15   2    3.41    0.19
   7  15  -2    3.23    0.20
  -6 -15   2    0.03    0.11
   6  15  -2    0.03    0.10
  -6  15   2    0.12    0.10
  -5 -15   2    7.43    0.25
   5  15  -2    7.81    0.24
  -5  15   2    8.05    0.23
  -4 -15   2    2.48    0.15
   4  15  -2    2.39    0.15
  -4  15   2    2.33    0.15
  -3 -15   2   16.57    0.36
   3  15  -2   16.06    0.34
  -3  15   2   16.34    0.32
   2 -15  -2    0.32    0.08
  -2 -15   2    0.29    0.09
  -2  15   2    0.26    0.08
   2  15  -2    0.26    0.08
   1 -15  -2   30.18    0.51
  -1 -15   2   30.14    0.52
  -1  15   2   29.84    0.49
   1  15  -2   29.73    0.51
   0 -15   2    8.73    0.22
   0 -15  -2    9.03    0.23
   0  15   2    9.06    0.21
   0  15  -2    8.69    0.22
  -1 -15  -2    3.95    0.17
   1 -15   2    4.29    0.15
   1  15   2    4.41    0.16
  -1  15  -2    3.97    0.16
  -2 -15  -2    6.90    0.22
  -2  15  -2    7.16    0.20
   2  15   2    6.95    0.20
  -3 -15  -2    0.42    0.10
  -3  15  -2    0.58    0.10
   3  15   2    0.37    0.08
  -4 -15  -2    0.30    0.10
  -4  15  -2    0.29    0.09
   4  15   2    0.43    0.09
  -5 -15  -2    1.91    0.16
  -5  15  -2    1.85    0.15
   5  15   2    1.52    0.13
  -6 -15  -2    0.77    0.13
  -6  15  -2    0.91    0.13
   6  15   2    1.04    0.13
  -6 -16   2    1.32    0.15
   6  16  -2    1.16    0.15
  -6  16   2    1.41    0.14
  -5 -16   2    2.11    0.16
  -5  16   2    2.35    0.16
   5  16  -2    2.36    0.17
  -4 -16   2    0.34    0.11
  -4  16   2    0.42    0.09
   4  16  -2    0.47    0.11
  -3 -16   2    6.22    0.22
  -3  16   2    6.32    0.19
   3  16  -2    6.40    0.21
  -2 -16   2   14.19    0.32
  -2  16   2   14.24    0.30
   2  16  -2   14.73    0.32
  -1 -16   2    0.51    0.10
   1 -16  -2    0.45    0.09
   1  16  -2    0.43    0.09
  -1  16   2    0.55    0.08
   0 -16  -2    1.23    0.11
   0 -16   2    1.15    0.11
   0  16  -2    1.25    0.11
   0  16   2    1.22    0.10
  -1 -16  -2    2.56    0.15
   1 -16   2    2.76    0.14
  -1  16  -2    2.54    0.14
   1  16   2    2.63    0.13
  -2 -16  -2    0.15    0.09
  -2  16  -2    0.14    0.08
   2  16   2    0.17    0.08
  -3 -16  -2    0.79    0.12
  -3  16  -2    0.60    0.10
   3  16   2    0.85    0.10
  -4 -16  -2    0.27    0.11
   4  16   2    0.27    0.10
  -4  16  -2    0.32    0.10
  -5 -16  -2    8.04    0.27
  -5  16  -2    8.52    0.26
   5  16   2    8.34    0.25
  -6 -16  -2    1.81    0.17
   6  16   2    1.59    0.15
  -6  16  -2    1.34    0.15
  -6 -17   2    4.19    0.22
   6  17  -2    4.77    0.22
  -6  17   2    4.38    0.21
  -5 -17   2    1.05    0.14
   5  17  -2    1.14    0.14
  -5  17   2    0.95    0.13
  -4 -17   2    3.21    0.19
   4  17  -2    3.27    0.18
  -4  17   2    3.10    0.17
  -3 -17   2    0.32    0.11
   3  17  -2    0.33    0.10
  -3  17   2    0.55    0.10
  -2 -17   2   12.90    0.32
   2  17  -2   13.30    0.30
  -2  17   2   13.65    0.29
   1 -17  -2    7.19    0.21
  -1 -17   2    7.09    0.22
  -1  17   2    7.00    0.20
   1  17  -2    7.23    0.22
   0 -17  -2    7.80    0.23
   0 -17   2    8.42    0.23
   0  17   2    7.96    0.21
   0  17  -2    7.70    0.22
  -1 -17  -2    1.14    0.12
   1  17   2    1.11    0.11
  -1  17  -2    1.27    0.12
  -2 -17  -2    1.06    0.12
   2  17   2    0.97    0.11
  -2  17  -2    0.97    0.11
  -3 -17  -2    4.09    0.19
   3  17   2    4.34    0.18
  -3  17  -2    4.05    0.18
  -4 -17  -2    0.30    0.11
   4  17   2    0.20    0.10
  -4  17  -2    0.36    0.11
  -5 -17  -2    0.16    0.12
   5  17   2    0.28    0.11
  -5  17  -2    0.29    0.11
  -6  17  -2    2.74    0.19
  -5 -18   2    3.29    0.21
   5  18  -2    3.19    0.19
  -4 -18   2    1.08    0.14
   4  18  -2    1.23    0.14
  -4  18   2    1.14    0.13
  -3 -18   2    1.95    0.16
   3  18  -2    1.94    0.14
  -3  18   2    1.94    0.14
  -2 -18   2    3.52    0.18
  -2  18   2    3.36    0.16
   2  18  -2    3.14    0.17
  -1 -18   2    4.86    0.20
   1 -18  -2    4.83    0.19
  -1  18   2    4.63    0.17
   1  18  -2    4.44    0.18
   0 -18   2    6.30    0.21
   0 -18  -2    6.10    0.21
   0  18  -2    5.82    0.20
   0  18   2    6.04    0.20
  -1 -18  -2    2.14    0.16
  -1  18  -2    2.14    0.15
   1  18   2    2.23    0.14
  -2 -18  -2    0.30    0.10
   2  18   2    0.30    0.09
  -2  18  -2    0.34    0.10
  -3 -18  -2    0.23    0.11
  -3  18  -2    0.05    0.10
   3  18   2    0.11    0.10
  -4 -18  -2    5.15    0.22
  -4  18  -2    5.14    0.21
  -5 -18  -2    0.01    0.12
  -5  18  -2   -0.07    0.10
   5  19  -2    0.33    0.12
  -4 -19   2    5.70    0.24
   4  19  -2    5.77    0.22
  -3 -19   2    4.46    0.21
   3  19  -2    4.27    0.20
  -2 -19   2    2.73    0.17
   2  19  -2    2.30    0.17
  -1 -19   2    3.47    0.18
   1  19  -2    3.31    0.17
   0 -19  -2    1.01    0.12
   0  19  -2    1.25    0.13
  -1 -19  -2    0.31    0.11
  -1  19  -2    0.27    0.10
  -2 -19  -2   15.45    0.37
  -2  19  -2   14.77    0.34
  -3 -19  -2    0.39    0.12
  -3  19  -2    0.47    0.11
  -4 -19  -2    2.68    0.18
  -4  19  -2    2.69    0.18
   4  20  -2    0.31    0.12
  -3 -20   2    0.62    0.13
   3  20  -2    0.62    0.12
  -2 -20   2    0.41    0.12
   2  20  -2    0.49    0.11
  -1 -20   2    0.08    0.11
   1  20  -2    0.03    0.10
   0 -20  -2    0.25    0.10
   0  20  -2   -0.06    0.10
  -1 -20  -2    3.15    0.19
  -1  20  -2    3.10    0.17
  -2 -20  -2    0.66    0.13
  -2  20  -2    0.65    0.12
  -3 -20  -2    4.26    0.22
  -3  20  -2    4.58    0.20
  -2 -21   2    0.04    0.11
   2  21  -2    0.09    0.11
   1  21  -2    0.48    0.12
   0  21  -2    0.08    0.10
  -1 -21  -2    8.39    0.28
  -1  21  -2    7.76    0.25
  -2 -21  -2    0.91    0.15
  -2  21  -2    1.02    0.13
 -10   0   3   -0.03    0.12
  -9   0   3    0.23    0.11
  -8   0   3   -0.14    0.09
  -7   0   3   15.43    0.34
  -7   0   3   15.32    0.28
  -6   0   3    0.01    0.07
  -6   0   3    0.05    0.05
  -5   0   3    4.15    0.13
  -5   0   3    3.86    0.11
  -4   0   3    0.04    0.05
  -4   0   3    0.03    0.04
  -3   0   3  313.64    4.44
  -3   0   3  317.99    4.36
  -1   0   3  910.26   14.22
   0   0  -3   -0.24    0.03
   0   0  -3   -0.16    0.02
   0   0   3   -0.23    0.02
  -1   0  -3    0.61    0.03
  -1   0  -3    0.62    0.04
  -1   0  -3    0.60    0.04
  -2   0  -3   -0.23    0.03
  -2   0  -3   -0.22    0.03
  -2   0  -3   -0.14    0.03
  -2   0  -3   -0.24    0.02
  -3   0  -3   55.05    0.81
  -3   0  -3   55.72    0.78
  -3   0  -3   56.29    1.00
  -3   0  -3   53.82    0.78
  -4   0  -3    0.04    0.03
  -4   0  -3    0.01    0.05
  -5   0  -3   55.82    0.86
  -5   0  -3   55.65    0.80
  -6   0  -3    0.01    0.07
  -7   0  -3   49.94    0.83
  -8   0  -3   -0.04    0.09
  -9   0  -3    0.86    0.14
 -10  -1   3    0.37    0.13
 -10   1   3    0.15    0.12
  -9  -1   3    9.00    0.28
  -9   1   3    8.56    0.28
  -8  -1   3   11.16    0.30
  -8   1   3   11.59    0.30
  -7  -1   3   28.85    0.47
  -7  -1   3   28.11    0.52
  -7   1   3   28.62    0.52
  -6  -1   3   52.98    0.84
  -6  -1   3   53.41    0.80
  -6   1   3   52.94    0.78
  -6   1   3   54.47    0.84
  -5  -1   3    1.53    0.08
  -5  -1   3    1.46    0.11
   5   1  -3    1.61    0.06
  -5   1   3    1.46    0.08
  -5   1   3    1.68    0.11
  -4  -1   3    0.18    0.04
  -4  -1   3    0.20    0.05
  -4   1   3    0.22    0.04
  -4   1   3    0.14    0.04
  -3  -1   3   20.52    0.32
  -3  -1   3   20.35    0.33
  -3   1   3   20.47    0.31
  -3   1   3   20.48    0.33
  -2  -1   3   84.70    1.21
  -2  -1   3   85.64    1.19
  -2   1   3   85.00    1.21
  -2   1   3   87.46    1.19
  -1  -1   3    3.03    0.07
   1   1  -3    3.33    0.07
  -1   1   3    3.34    0.07
  -1   1   3    3.37    0.07
   0  -1  -3   10.37    0.16
   0  -1  -3   10.44    0.15
   0  -1  -3   10.47    0.16
   0  -1   3   10.71    0.16
   0   1  -3   10.45    0.17
   0   1  -3   10.42    0.16
  -1  -1  -3    8.25    0.13
  -1  -1  -3    8.02    0.13
  -1  -1  -3    8.25    0.14
  -1   1  -3    8.24    0.14
  -1   1  -3    8.26    0.12
  -1   1  -3    8.30    0.17
  -1   1  -3    8.14    0.13
  -2  -1  -3    0.04    0.03
  -2  -1  -3    0.05    0.02
  -2  -1  -3    0.10    0.03
  -2   1  -3    0.05    0.03
  -2   1  -3    0.13    0.03
  -2   1  -3    0.01    0.02
  -2   1  -3    0.05    0.03
  -2   1  -3    0.13    0.03
  -3  -1  -3   32.49    0.47
  -3  -1  -3   31.90    0.59
  -3  -1  -3   32.44    0.59
  -3  -1  -3   32.40    0.50
  -3   1  -3   31.77    0.50
  -3   1  -3   31.95    0.48
  -3   1  -3   31.47    0.46
  -4  -1  -3   11.18    0.20
  -4  -1  -3   11.61    0.23
  -4   1  -3   11.26    0.22
  -4   1  -3   11.41    0.23
  -4   1  -3   11.41    0.19
  -5  -1  -3   14.17    0.29
  -5  -1  -3   14.53    0.25
  -5   1  -3   14.38    0.23
  -5   1  -3   14.70    0.29
  -6  -1  -3    0.39    0.06
  -6  -1  -3    0.32    0.08
  -6   1  -3    0.31    0.08
  -7  -1  -3    5.00    0.19
  -7   1  -3    4.96    0.19
  -8  -1  -3    3.46    0.19
  -8   1  -3    3.47    0.18
  -9  -1  -3    6.26    0.25
  -9   1  -3    5.61    0.24
 -10  -2   3    0.39    0.13
 -10   2   3    0.29    0.13
  10   2  -3    0.44    0.13
  -9  -2   3    0.48    0.12
  -9   2   3    0.57    0.12
  -8  -2   3    0.75    0.12
  -8   2   3    0.81    0.11
  -7  -2   3    6.27    0.21
  -7  -2   3    6.32    0.17
  -7   2   3    5.73    0.20
  -6  -2   3   30.04    0.48
  -6  -2   3   29.54    0.52
  -6   2   3   29.22    0.51
  -6   2   3   30.12    0.46
  -5  -2   3    0.02    0.06
  -5  -2   3    0.18    0.05
   5   2  -3    0.14    0.04
  -5   2   3    0.08    0.04
  -5   2   3    0.01    0.05
  -4  -2   3   28.04    0.47
  -4  -2   3   29.19    0.45
   4   2  -3   29.09    0.54
  -4   2   3   28.92    0.46
  -4   2   3   29.49    0.43
  -3  -2   3   12.42    0.21
  -3  -2   3   12.01    0.22
  -3   2   3   12.57    0.20
  -3   2   3   12.01    0.21
   3   2  -3   12.40    0.23
  -2  -2   3  474.72    6.47
  -2  -2   3  455.52    6.49
  -2   2   3  458.80    6.49
  -2   2   3  468.03    6.42
  -2   2   3  463.51    6.33
   2   2  -3  473.93    8.36
   2   2  -3  463.93    6.32
   1  -2  -3   22.08    0.33
  -1  -2   3   22.89    0.33
  -1   2   3   22.60    0.33
   1   2  -3   22.79    0.33
  -1   2   3   22.88    0.32
   1   2  -3   22.63    0.42
   0  -2  -3   15.94    0.25
   0  -2  -3   16.28    0.24
   0  -2   3   16.26    0.24
   0  -2   3   16.83    0.32
   0   2  -3   16.37    0.32
   0   2  -3   16.69    0.25
   0   2   3   16.44    0.23
  -1  -2  -3  198.69    2.80
   1  -2   3  205.15    2.76
   1  -2   3  194.41    3.94
  -1  -2  -3  201.73    3.65
  -1  -2  -3  201.90    2.84
  -1   2  -3  202.22    2.84
  -1   2  -3  202.02    2.76
  -1   2  -3  203.87    2.76
  -1   2  -3  199.84    3.68
   2  -2   3   44.70    0.84
  -2  -2  -3   44.90    0.84
  -2  -2  -3   45.54    0.66
  -2  -2  -3   44.40    0.64
  -2   2  -3   44.94    0.66
  -2   2  -3   45.48    0.64
  -2   2  -3   45.35    0.83
  -3  -2  -3   84.78    1.22
  -3  -2  -3   84.76    1.54
   3  -2   3   85.40    1.55
  -3  -2  -3   83.81    1.19
  -3  -2  -3   85.73    1.53
  -3   2  -3   83.81    1.16
  -3   2  -3   83.84    1.18
  -3   2  -3   83.95    1.22
   3   2   3   84.12    1.56
   4  -2   3   62.81    1.18
  -4  -2  -3   63.51    0.94
  -4  -2  -3   64.00    0.91
  -4   2  -3   62.90    0.94
  -4   2  -3   63.12    0.88
  -4   2  -3   62.61    0.91
  -5  -2  -3    2.14    0.10
  -5  -2  -3    2.32    0.12
  -5   2  -3    2.15    0.11
  -6  -2  -3   52.26    0.83
  -6  -2  -3   52.62    0.77
  -6   2  -3   50.93    0.83
  -7  -2  -3    8.37    0.24
  -7   2  -3    8.59    0.25
  -8  -2  -3    0.62    0.12
  -8   2  -3    0.84    0.12
  -9  -2  -3    1.46    0.16
  -9   2  -3    1.69    0.16
  -9  -3   3    0.82    0.13
  -9   3   3    1.04    0.14
   9   3  -3    0.87    0.13
  -8  -3   3   13.08    0.33
  -8   3   3   13.53    0.32
  -7  -3   3   19.68    0.36
  -7  -3   3   18.75    0.39
  -7   3   3   18.78    0.38
  -6  -3   3   17.45    0.35
  -6  -3   3   18.15    0.33
  -6   3   3   18.22    0.30
  -6   3   3   18.43    0.35
  -5  -3   3    0.68    0.07
  -5  -3   3    0.61    0.07
   5   3  -3    0.66    0.06
  -5   3   3    0.64    0.07
  -5   3   3    0.64    0.05
  -4  -3   3  150.40    2.08
  -4  -3   3  146.74    2.12
   4   3  -3  151.46    2.69
  -4   3   3  147.24    2.05
  -4   3   3  148.19    2.11
  -3  -3   3   83.10    1.17
  -3  -3   3   82.80    1.19
   3   3  -3   83.83    1.50
   3   3  -3   82.16    1.16
  -3   3   3   82.93    1.15
  -3   3   3   81.74    1.18
  -3   3   3   82.91    1.15
   2  -3  -3   72.77    1.01
  -2  -3   3   71.43    1.04
  -2  -3   3   71.95    1.02
  -2   3   3   72.93    1.00
   2   3  -3   72.15    1.01
  -2   3   3   71.54    1.02
   2   3  -3   73.62    1.32
  -2   3   3   74.68    1.01
   1  -3  -3  123.74    1.72
  -1  -3   3  122.87    1.73
  -1  -3   3  124.62    2.25
  -1   3   3  124.55    1.75
  -1   3   3  126.93    1.70
   1   3  -3  124.89    2.28
   1   3  -3  125.41    1.70
   0  -3  -3  103.28    1.44
   0  -3  -3  103.04    1.45
   0  -3   3  105.74    1.43
   0  -3   3  104.40    1.89
   0   3  -3  105.76    1.46
   0   3   3  102.86    1.40
   0   3  -3  104.63    1.42
   1  -3   3  124.25    2.25
   1  -3   3  125.49    1.70
  -1  -3  -3  124.89    1.73
  -1  -3  -3  122.97    2.25
  -1  -3  -3  124.23    1.72
  -1   3  -3  122.59    1.69
  -1   3  -3  125.02    2.25
  -1   3  -3  121.74    1.74
   2  -3   3   11.70    0.25
  -2  -3  -3   12.32    0.25
  -2  -3  -3   11.87    0.20
  -2  -3  -3   11.59    0.20
  -2   3  -3   11.70    0.20
  -2   3  -3   11.70    0.21
  -2   3  -3   11.80    0.24
   2   3   3   12.09    0.26
  -3  -3  -3    9.20    0.20
  -3  -3  -3    8.95    0.18
   3  -3   3    9.08    0.21
  -3  -3  -3    9.07    0.17
   3   3   3    9.18    0.22
  -3   3  -3    9.04    0.18
  -3   3  -3    9.25    0.19
   4  -3   3    7.20    0.18
  -4  -3  -3    7.25    0.16
  -4  -3  -3    7.14    0.17
  -4   3  -3    7.07    0.17
  -4   3  -3    7.08    0.17
   4   3   3    7.37    0.20
  -5  -3  -3    3.69    0.12
  -5  -3  -3    3.59    0.14
  -5   3  -3    3.84    0.14
  -5   3  -3    3.51    0.13
  -6  -3  -3    9.71    0.21
  -6  -3  -3    9.23    0.24
  -6   3  -3    9.38    0.24
  -7  -3  -3    1.39    0.12
  -7   3  -3    1.34    0.12
  -8  -3  -3   17.34    0.39
  -8   3  -3   16.44    0.38
  -9  -3  -3    0.00    0.11
  -9   3  -3    0.14    0.11
  -9  -4   3    0.05    0.11
  -9   4   3    0.05    0.10
   9   4  -3    0.03    0.11
  -8  -4   3    0.96    0.10
  -8  -4   3    0.63    0.12
   8   4  -3    0.60    0.11
  -8   4   3    0.80    0.11
  -7  -4   3    4.28    0.18
  -7  -4   3    4.15    0.15
  -7   4   3    4.37    0.17
  -6  -4   3    0.93    0.09
  -6  -4   3    1.01    0.10
  -6   4   3    0.87    0.09
  -5  -4   3  127.44    1.80
  -5  -4   3  125.09    1.85
  -5   4   3  127.89    1.83
  -5   4   3  128.74    1.77
   4  -4  -3   78.44    1.11
  -4  -4   3   79.80    1.14
  -4  -4   3   78.49    1.16
  -4   4   3   79.17    1.12
   4   4  -3   79.27    1.45
   4   4  -3   78.18    1.13
  -4   4   3   79.39    1.11
  -4   4   3   78.89    1.14
   3  -4  -3   97.85    1.36
  -3  -4   3   96.18    1.41
  -3  -4   3   98.87    1.38
   3   4  -3   97.71    1.36
  -3   4   3   97.90    1.39
   3   4  -3  100.00    1.79
  -3   4   3   97.24    1.35
   2  -4  -3    3.94    0.08
  -2  -4   3    3.97    0.09
  -2  -4   3    3.74    0.10
  -2  -4   3    3.80    0.10
   2   4  -3    4.01    0.10
  -2   4   3    4.02    0.09
  -2   4   3    3.87    0.08
   2   4  -3    3.91    0.11
   1  -4  -3   17.21    0.26
  -1  -4   3   16.60    0.26
  -1  -4   3   16.83    0.33
  -1   4   3   17.57    0.25
   1   4  -3   16.53    0.34
   1   4  -3   16.32    0.26
   0  -4  -3   41.50    0.79
   0  -4   3   43.02    0.79
   0  -4  -3   41.63    0.59
   0  -4  -3   41.78    0.61
   0  -4   3   42.86    0.60
   0   4   3   42.73    0.58
   0   4  -3   43.22    0.61
  -1  -4  -3   66.81    0.95
  -1  -4  -3   67.17    1.24
   1  -4   3   68.00    0.92
  -1  -4  -3   65.91    0.95
   1  -4   3   65.69    1.23
   1   4   3   68.22    0.92
  -1   4  -3   66.63    0.93
  -1   4  -3   66.17    0.95
  -1   4  -3   67.77    1.23
  -2  -4  -3  351.25    6.72
  -2  -4  -3  370.30    5.14
  -2  -4  -3  371.01    5.04
   2  -4   3  364.56    6.73
   2   4   3  368.28    6.74
  -2   4  -3  362.82    5.16
  -2   4  -3  373.97    4.98
  -2   4  -3  379.32    6.67
  -3  -4  -3   10.32    0.23
   3  -4   3   10.39    0.23
  -3  -4  -3    9.90    0.19
  -3  -4  -3   10.25    0.20
  -3   4  -3   10.39    0.20
   3   4   3   10.52    0.25
  -3   4  -3   10.27    0.20
  -4  -4  -3   68.21    1.02
   4  -4   3   66.66    1.27
  -4  -4  -3   68.34    0.99
  -4  -4  -3   69.00    1.24
  -4  -4  -3   68.28    1.24
  -4   4  -3   68.14    1.01
  -4   4  -3   68.81    0.99
   4   4   3   68.85    1.29
  -5  -4  -3   10.69    0.24
  -5  -4  -3   10.64    0.22
  -5   4  -3   10.47    0.24
  -5   4  -3   10.50    0.23
  -6  -4  -3    0.94    0.08
  -6  -4  -3    0.76    0.10
  -6   4  -3    0.81    0.09
  -7  -4  -3    0.31    0.10
  -7  -4  -3    0.27    0.07
  -7   4  -3    0.30    0.09
  -8  -4  -3    9.31    0.27
  -8   4  -3    8.64    0.27
  -9  -4  -3    1.33    0.15
  -9   4  -3    1.52    0.15
  -9  -5   3    2.77    0.19
   9   5  -3    2.22    0.16
  -9   5   3    2.19    0.17
  -8  -5   3    0.97    0.13
  -8  -5   3    0.96    0.11
   8   5  -3    0.96    0.13
  -8   5   3    1.06    0.12
  -7  -5   3    1.61    0.12
  -7  -5   3    1.32    0.12
   7   5  -3    1.61    0.13
  -7   5   3    1.42    0.11
  -6  -5   3    0.87    0.09
  -6  -5   3    0.89    0.10
  -6   5   3    0.89    0.09
   6   5  -3    0.85    0.09
   5  -5  -3   22.25    0.34
  -5  -5   3   21.80    0.38
  -5  -5   3   22.56    0.40
  -5   5   3   22.63    0.38
   5   5  -3   21.09    0.38
   4  -5  -3    6.13    0.12
  -4  -5   3    6.33    0.16
  -4  -5   3    6.17    0.16
   4   5  -3    6.08    0.16
  -4   5   3    6.00    0.15
   4   5  -3    6.12    0.17
  -4   5   3    6.08    0.15
   3  -5  -3   20.34    0.31
  -3  -5   3   20.57    0.35
  -3  -5   3   21.26    0.34
   3   5  -3   20.60    0.34
  -3   5   3   20.76    0.33
   3   5  -3   21.05    0.42
  -3   5   3   20.42    0.32
  -2  -5   3   23.11    0.36
  -2  -5   3   22.68    0.37
   2  -5  -3   22.86    0.35
  -2  -5   3   23.56    0.44
   2   5  -3   23.03    0.46
  -2   5   3   22.69    0.34
  -2   5   3   23.19    0.34
   2   5  -3   22.40    0.36
   1  -5  -3   97.87    1.35
  -1  -5   3   97.43    1.36
   1  -5  -3   96.71    1.76
  -1  -5   3   98.04    1.77
  -1   5   3   97.08    1.32
   1   5  -3   96.17    1.77
   1   5  -3   96.09    1.34
   0  -5   3   40.24    0.57
   0  -5  -3   39.59    0.58
   0  -5  -3   39.55    0.55
   0  -5  -3   37.87    0.74
   0  -5   3   39.24    0.75
   0   5  -3   40.20    0.75
   0   5   3   40.29    0.55
   0   5  -3   39.29    0.57
   0   5  -3   40.10    0.58
   1  -5   3   68.00    1.25
   1  -5   3   67.33    0.94
  -1  -5  -3   67.27    0.96
  -1  -5  -3   68.45    1.26
  -1  -5  -3   67.10    0.96
   1   5   3   67.53    0.93
  -1   5  -3   67.60    0.97
  -1   5  -3   67.21    1.25
  -1   5  -3   66.96    0.95
   1   5   3   69.39    1.25
  -2  -5  -3    9.01    0.17
  -2  -5  -3    8.71    0.17
   2  -5   3    9.08    0.21
  -2  -5  -3    8.90    0.21
   2   5   3    9.35    0.22
  -2   5  -3    9.01    0.19
  -2   5  -3    9.03    0.18
  -2   5  -3    9.21    0.17
   2   5   3    9.05    0.16
  -3  -5  -3    4.33    0.13
  -3  -5  -3    4.46    0.12
   3  -5   3    4.36    0.13
  -3  -5  -3    4.19    0.12
  -3   5  -3    4.21    0.12
  -3   5  -3    4.07    0.12
   3   5   3    4.39    0.14
   4  -5   3   30.11    0.59
  -4  -5  -3   29.30    0.48
  -4  -5  -3   29.80    0.56
  -4  -5  -3   29.40    0.47
  -4   5  -3   29.10    0.47
   4   5   3   29.71    0.61
  -4   5  -3   28.60    0.48
  -5  -5  -3   11.10    0.24
  -5  -5  -3   11.28    0.25
  -5   5  -3   10.80    0.24
  -5   5  -3   11.21    0.24
  -6  -5  -3    3.09    0.15
  -6  -5  -3    3.39    0.14
  -6   5  -3    3.11    0.14
  -6   5  -3    3.49    0.15
  -7  -5  -3   31.50    0.52
  -7  -5  -3   29.05    0.55
  -7   5  -3   30.16    0.55
  -8  -5  -3   -0.04    0.11
  -8   5  -3    0.05    0.10
  -9  -5  -3    0.48    0.12
  -9   5  -3    0.27    0.11
   9   5   3    0.61    0.13
  -9  -6   3    2.75    0.19
  -9   6   3    2.59    0.17
   9   6  -3    2.80    0.19
  -8  -6   3    1.10    0.13
  -8  -6   3    0.95    0.11
   8   6  -3    0.84    0.13
  -8   6   3    1.15    0.12
  -7  -6   3    0.58    0.11
  -7  -6   3    0.64    0.09
  -7   6   3    0.65    0.10
   7   6  -3    0.75    0.11
  -6  -6   3    7.74    0.20
  -6  -6   3    7.87    0.22
   6   6  -3    7.63    0.21
  -6   6   3    7.58    0.20
  -5  -6   3   49.32    0.78
  -5  -6   3   48.43    0.75
   5  -6  -3   48.43    0.70
   5  -6  -3   48.34    0.90
  -5   6   3   49.01    0.74
   5   6  -3   49.10    0.75
  -5   6   3   49.47    0.75
  -4  -6   3    8.53    0.20
   4  -6  -3    8.48    0.15
  -4  -6   3    8.50    0.19
  -4   6   3    8.59    0.18
  -4   6   3    8.18    0.18
   4   6  -3    8.57    0.19
   4   6  -3    8.28    0.21
   3  -6  -3    0.50    0.04
  -3  -6   3    0.59    0.06
  -3  -6   3    0.49    0.04
   3  -6  -3    0.49    0.04
  -3  -6   3    0.39    0.05
  -3   6   3    0.52    0.04
  -3   6   3    0.45    0.05
   3   6  -3    0.50    0.06
   3   6  -3    0.46    0.06
   2  -6  -3   20.48    0.32
  -2  -6   3   20.28    0.41
  -2  -6   3   20.67    0.34
   2  -6  -3   20.64    0.40
   2   6  -3   20.84    0.42
  -2   6   3   20.74    0.32
   2   6  -3   20.70    0.33
  -2   6   3   19.99    0.30
   1  -6  -3  141.08    1.93
   1  -6  -3  139.79    2.52
  -1  -6   3  136.47    2.53
  -1  -6   3  139.40    1.93
  -1   6   3  139.24    1.89
   1   6  -3  136.13    1.91
   1   6  -3  142.06    2.54
   0  -6   3    0.27    0.04
   0  -6  -3    0.30    0.05
   0  -6  -3    0.39    0.06
   0  -6   3    0.27    0.05
   0   6   3    0.28    0.04
   0   6  -3    0.38    0.04
   0   6  -3    0.27    0.05
   0   6  -3    0.40    0.05
   1  -6   3  584.73   10.88
   1  -6   3  599.24    8.20
  -1  -6  -3  575.32   10.89
  -1  -6  -3  597.64    8.34
  -1  -6  -3  602.45    8.33
   1   6   3  598.57    8.14
  -1   6  -3  598.33    8.35
  -1   6  -3  598.97    8.14
   1   6   3  611.51   10.90
  -1   6  -3  612.50   10.91
  -2  -6  -3   -0.03    0.04
   2  -6   3    0.01    0.04
  -2  -6  -3    0.06    0.04
  -2  -6  -3    0.07    0.04
   2  -6   3    0.05    0.02
   2   6   3   -0.01    0.04
   2   6   3    0.05    0.03
  -2   6  -3    0.00    0.03
  -2   6  -3    0.13    0.03
  -2   6  -3    0.05    0.04
  -3  -6  -3   24.56    0.49
  -3  -6  -3   24.24    0.40
   3  -6   3   23.91    0.49
  -3  -6  -3   24.33    0.40
   3   6   3   24.08    0.38
   3   6   3   24.67    0.51
  -3   6  -3   24.06    0.39
  -3   6  -3   24.02    0.39
  -4  -6  -3    0.11    0.06
  -4  -6  -3    0.16    0.06
   4  -6   3    0.12    0.05
  -4  -6  -3    0.25    0.05
   4   6   3    0.22    0.06
  -4   6  -3    0.26    0.06
  -4   6  -3    0.11    0.06
   4   6   3    0.09    0.05
  -5  -6  -3   55.94    0.85
  -5  -6  -3   55.54    0.87
  -5   6  -3   56.13    0.85
  -5   6  -3   55.91    0.86
  -6  -6  -3    3.57    0.16
  -6  -6  -3    3.43    0.15
  -6   6  -3    3.70    0.16
  -6   6  -3    3.63    0.15
  -7  -6  -3    1.45    0.13
  -7  -6  -3    1.34    0.11
  -7   6  -3    1.21    0.12
  -8  -6  -3    0.19    0.11
  -8   6  -3    0.01    0.10
   8   6   3    0.17    0.10
  -9  -6  -3    7.36    0.27
  -9   6  -3    7.84    0.26
   9   6   3    7.76    0.26
  -9  -7   3    0.44    0.13
   9   7  -3    0.55    0.13
  -8  -7   3    1.73    0.13
  -8  -7   3    1.73    0.16
   8   7  -3    1.76    0.15
  -8   7   3    2.01    0.15
  -7  -7   3    4.40    0.18
  -7  -7   3    4.59    0.20
   7   7  -3    4.38    0.19
  -7   7   3    5.01    0.17
  -6  -7   3    0.89    0.10
  -6  -7   3    0.62    0.09
   6   7  -3    0.86    0.10
  -6   7   3    0.74    0.08
  -5  -7   3    9.69    0.23
  -5  -7   3    9.31    0.23
  -5   7   3    9.43    0.22
  -5   7   3    9.80    0.21
   5   7  -3    9.42    0.22
   4  -7  -3   28.41    0.43
  -4  -7   3   28.38    0.48
  -4  -7   3   28.59    0.48
   4  -7  -3   28.84    0.55
  -4   7   3   29.30    0.45
   4   7  -3   28.13    0.47
  -4   7   3   29.13    0.46
  -3  -7   3    1.60    0.07
  -3  -7   3    1.51    0.09
   3  -7  -3    1.59    0.06
  -3  -7   3    1.67    0.10
   3  -7  -3    1.47    0.07
   3   7  -3    1.54    0.09
   3   7  -3    1.43    0.09
  -3   7   3    1.55    0.08
  -3   7   3    1.51    0.06
  -2  -7   3   17.16    0.35
   2  -7  -3   17.11    0.34
  -2  -7   3   17.18    0.30
   2  -7  -3   17.09    0.27
   2   7  -3   16.36    0.36
  -2   7   3   16.90    0.25
  -2   7   3   17.12    0.27
   2   7  -3   16.70    0.29
   1  -7  -3  240.85    4.33
  -1  -7   3  234.88    4.33
  -1  -7   3  239.94    3.30
   1  -7  -3  241.62    3.30
  -1   7   3  242.66    3.23
   1   7  -3  238.04    3.25
   1   7  -3  240.04    4.34
   0  -7  -3    1.91    0.09
   0  -7   3    1.92    0.07
   0  -7   3    1.96    0.09
   0  -7  -3    2.04    0.08
   0   7   3    2.24    0.07
   0   7  -3    1.91    0.09
   0   7  -3    2.16    0.07
   0   7  -3    1.88    0.09
  -1  -7  -3    5.72    0.11
  -1  -7  -3    5.56    0.14
   1  -7   3    5.79    0.11
  -1  -7  -3    5.72    0.16
   1  -7   3    5.38    0.16
   1   7   3    6.05    0.16
   1   7   3    5.74    0.12
  -1   7  -3    5.66    0.12
  -1   7  -3    5.64    0.14
  -1   7  -3    5.66    0.15
   2  -7   3    0.44    0.03
  -2  -7  -3    0.32    0.05
   2  -7   3    0.33    0.06
  -2  -7  -3    0.33    0.06
  -2  -7  -3    0.40    0.06
   2   7   3    0.21    0.05
  -2   7  -3    0.43    0.05
   2   7   3    0.35    0.05
  -2   7  -3    0.39    0.05
  -2   7  -3    0.35    0.04
  -3  -7  -3   56.98    1.06
  -3  -7  -3   54.79    0.83
   3  -7   3   56.80    1.07
  -3  -7  -3   54.92    0.83
  -3   7  -3   54.71    0.82
  -3   7  -3   55.79    0.83
   3   7   3   57.48    1.08
   3   7   3   55.67    0.81
  -4  -7  -3    0.67    0.06
  -4  -7  -3    0.54    0.07
   4  -7   3    0.52    0.07
  -4  -7  -3    0.57    0.07
   4   7   3    0.52    0.07
  -4   7  -3    0.63    0.08
  -4   7  -3    0.53    0.07
   4   7   3    0.54    0.08
  -5  -7  -3   18.02    0.35
  -5  -7  -3   17.47    0.34
   5   7   3   18.34    0.34
  -5   7  -3   18.02    0.34
  -5   7  -3   19.09    0.35
  -6  -7  -3    7.76    0.23
  -6  -7  -3    8.07    0.22
  -6   7  -3    7.89    0.22
  -6   7  -3    7.96    0.22
   6   7   3    7.66    0.21
  -7  -7  -3    0.75    0.10
  -7  -7  -3    0.66    0.11
  -7   7  -3    0.65    0.10
   7   7   3    0.80    0.11
  -8  -7  -3    0.97    0.13
  -8   7  -3    0.89    0.12
   8   7   3    0.89    0.13
  -9  -7  -3    0.37    0.13
  -9   7  -3    0.24    0.12
   9   7   3    0.26    0.12
  -9  -8   3    2.27    0.18
   9   8  -3    2.53    0.19
  -8  -8   3    6.29    0.24
  -8  -8   3    6.62    0.22
   8   8  -3    6.57    0.24
  -7  -8   3    0.03    0.09
  -7  -8   3    0.06    0.09
  -7   8   3    0.00    0.08
   7   8  -3    0.00    0.09
  -6  -8   3    0.27    0.09
  -6  -8   3    0.19    0.07
   6   8  -3    0.08    0.08
  -6   8   3    0.18    0.07
  -6   8   3    0.26    0.08
  -5  -8   3    6.95    0.20
  -5  -8   3    6.67    0.19
  -5   8   3    6.65    0.18
   5   8  -3    6.74    0.19
  -5   8   3    6.91    0.17
   4  -8  -3    0.52    0.05
  -4  -8   3    0.52    0.07
   4  -8  -3    0.45    0.05
  -4  -8   3    0.51    0.08
  -4   8   3    0.48    0.05
   4   8  -3    0.59    0.07
  -4   8   3    0.51    0.07
  -3  -8   3   15.08    0.29
   3  -8  -3   15.25    0.32
   3  -8  -3   15.39    0.25
  -3  -8   3   15.23    0.29
  -3  -8   3   15.89    0.32
   3   8  -3   15.44    0.35
  -3   8   3   15.58    0.25
   3   8  -3   15.16    0.28
  -3   8   3   15.54    0.27
  -2  -8   3   87.38    1.62
   2  -8  -3   89.49    1.24
   2  -8  -3   88.08    1.62
  -2  -8   3   87.48    1.26
  -2   8   3   88.15    1.22
   2   8  -3   87.63    1.64
   2   8  -3   86.65    1.24
  -2   8   3   87.57    1.22
  -1  -8   3   67.77    1.28
  -1  -8   3   69.40    0.98
   1  -8  -3   66.55    1.27
   1  -8  -3   69.03    0.98
  -1   8   3   67.84    0.95
   1   8  -3   68.21    0.97
   0  -8  -3  175.80    3.26
   0  -8   3  179.15    2.48
   0  -8   3  180.45    3.26
   0  -8  -3  177.92    2.49
   0   8  -3  179.39    2.51
   0   8  -3  179.83    2.45
   0   8   3  181.55    2.48
   0   8   3  177.72    2.43
   0   8  -3  179.71    3.26
  -1  -8  -3   56.05    0.81
   1  -8   3   56.89    1.08
  -1  -8  -3   57.68    1.08
   1  -8   3   56.45    0.80
  -1  -8  -3   56.18    0.83
   1   8   3   56.39    0.80
  -1   8  -3   56.43    0.82
  -1   8  -3   55.31    0.82
  -1   8  -3   56.62    1.06
   1   8   3   56.68    1.07
  -2  -8  -3   13.81    0.32
   2  -8   3   14.16    0.21
  -2  -8  -3   14.20    0.24
  -2  -8  -3   13.65    0.26
   2  -8   3   14.05    0.32
   2   8   3   13.68    0.24
  -2   8  -3   14.03    0.26
  -2   8  -3   13.56    0.24
  -2   8  -3   13.73    0.29
   2   8   3   13.74    0.32
   3  -8   3    4.15    0.15
  -3  -8  -3    3.81    0.14
  -3  -8  -3    3.76    0.13
  -3  -8  -3    4.08    0.13
   3   8   3    4.02    0.16
  -3   8  -3    3.90    0.12
   3   8   3    4.12    0.12
  -3   8  -3    3.80    0.13
  -4  -8  -3   76.74    1.15
  -4  -8  -3   76.97    1.14
  -4  -8  -3   78.25    1.44
  -4   8  -3   78.27    1.13
   4   8   3   76.67    1.11
  -4   8  -3   76.05    1.14
  -5  -8  -3   17.93    0.35
  -5  -8  -3   19.28    0.36
  -5  -8  -3   18.09    0.36
  -5   8  -3   18.32    0.36
   5   8   3   18.26    0.34
  -5   8  -3   17.74    0.34
  -6  -8  -3    6.62    0.20
  -6  -8  -3    6.10    0.21
  -6   8  -3    6.81    0.21
  -6   8  -3    6.50    0.20
   6   8   3    6.45    0.20
  -7  -8  -3    0.37    0.09
  -7  -8  -3    0.36    0.11
  -7   8  -3    0.35    0.09
   7   8   3    0.38    0.10
  -7   8  -3    0.26    0.10
  -8  -8  -3   -0.01    0.11
  -8   8  -3    0.04    0.10
   8   8   3   -0.05    0.10
  -9  -9   3    0.03    0.12
  -9  -9   3    0.05    0.11
   9   9  -3    0.01    0.12
  -8  -9   3    3.55    0.19
  -8  -9   3    3.72    0.20
   8   9  -3    3.51    0.19
  -7  -9   3    0.21    0.11
  -7  -9   3    0.21    0.10
   7   9  -3    0.15    0.09
  -6  -9   3    9.48    0.25
  -6  -9   3    9.13    0.24
   6   9  -3    9.58    0.25
  -6   9   3    9.92    0.24
  -6   9   3    9.84    0.22
  -5  -9   3    0.15    0.07
  -5  -9   3    0.06    0.07
  -5   9   3    0.20    0.06
  -5   9   3    0.20    0.07
   5   9  -3    0.21    0.07
  -4  -9   3    2.26    0.12
  -4  -9   3    2.14    0.12
   4  -9  -3    2.13    0.08
  -4   9   3    2.24    0.11
   4   9  -3    2.18    0.13
  -4   9   3    2.17    0.09
  -3  -9   3    0.81    0.08
   3  -9  -3    0.79    0.06
  -3  -9   3    0.87    0.08
   3  -9  -3    0.65    0.07
   3   9  -3    0.67    0.08
   3   9  -3    0.70    0.08
  -3   9   3    0.87    0.07
  -3   9   3    0.79    0.06
   2  -9  -3   69.28    1.00
   2  -9  -3   70.20    1.31
  -2  -9   3   69.79    1.02
  -2  -9   3   70.28    1.31
  -2   9   3   68.74    0.99
   2   9  -3   69.97    1.01
   2   9  -3   70.85    1.33
   1  -9  -3    2.71    0.12
  -1  -9   3    2.64    0.11
   1  -9  -3    2.80    0.10
  -1  -9   3    2.59    0.12
   1   9  -3    2.85    0.10
   1   9  -3    3.16    0.12
  -1   9   3    2.66    0.10
   1   9  -3    2.74    0.12
   0  -9   3    4.28    0.15
   0  -9  -3    4.13    0.14
   0  -9   3    4.09    0.12
   0  -9  -3    4.16    0.12
   0   9  -3    4.14    0.12
   0   9  -3    3.94    0.14
   0   9   3    4.13    0.07
   0   9   3    4.24    0.11
   0   9  -3    4.01    0.11
  -1  -9  -3   71.70    1.03
  -1  -9  -3   74.57    1.38
  -1  -9  -3   72.95    1.06
   1  -9   3   72.87    1.38
   1  -9   3   73.45    1.03
   1   9   3   72.99    1.02
  -1   9  -3   72.22    1.05
  -1   9  -3   71.65    1.36
   1   9   3   72.50    1.37
  -1   9  -3   73.37    1.05
  -2  -9  -3    8.58    0.20
   2  -9   3    8.70    0.23
  -2  -9  -3    8.97    0.18
   2  -9   3    8.88    0.16
  -2  -9  -3    8.93    0.24
   2   9   3    8.86    0.18
  -2   9  -3    8.92    0.18
  -2   9  -3    8.57    0.20
   2   9   3    9.25    0.24
  -2   9  -3    8.81    0.19
  -3  -9  -3   12.18    0.30
   3  -9   3   12.53    0.30
  -3  -9  -3   12.23    0.26
  -3  -9  -3   11.99    0.24
   3   9   3   12.62    0.24
   3   9   3   12.90    0.32
  -3   9  -3   12.12    0.23
  -3   9  -3   12.01    0.25
  -4  -9  -3   17.67    0.32
  -4  -9  -3   16.73    0.33
   4   9   3   17.07    0.31
  -4   9  -3   16.21    0.32
  -4   9  -3   17.16    0.31
  -5  -9  -3    6.51    0.19
  -5  -9  -3    6.15    0.19
   5   9   3    6.52    0.19
  -5   9  -3    6.44    0.20
  -5   9  -3    6.41    0.18
  -6  -9  -3    6.08    0.20
  -6  -9  -3    6.64    0.21
  -6   9  -3    6.55    0.21
  -6   9  -3    6.16    0.19
   6   9   3    6.01    0.20
  -7  -9  -3    0.83    0.12
  -7  -9  -3    1.18    0.12
  -7   9  -3    1.23    0.12
  -7   9  -3    0.88    0.12
   7   9   3    0.90    0.12
  -8  -9  -3    0.46    0.11
  -8  -9  -3    0.37    0.12
  -8   9  -3    0.53    0.11
   8   9   3    0.60    0.12
  -8 -10   3    0.05    0.11
  -8 -10   3    0.07    0.10
   8  10  -3    0.02    0.11
  -7 -10   3    6.08    0.22
  -7 -10   3    5.82    0.21
   7  10  -3    5.58    0.22
  -6 -10   3    7.33    0.22
  -6 -10   3    7.18    0.23
  -6  10   3    7.31    0.21
   6  10  -3    7.22    0.22
  -5 -10   3   14.51    0.31
  -5 -10   3   13.89    0.30
  -5  10   3   14.18    0.29
   5  10  -3   14.22    0.30
  -4 -10   3   22.12    0.40
  -4 -10   3   21.45    0.40
  -4 -10   3   22.11    0.42
   4  10  -3   21.29    0.39
  -4  10   3   21.28    0.37
  -3 -10   3    9.21    0.23
  -3 -10   3    8.58    0.22
   3 -10  -3    9.12    0.18
  -3  10   3    9.02    0.19
   3  10  -3    8.87    0.25
   3  10  -3    8.99    0.21
   2 -10  -3   70.70    1.32
  -2 -10   3   69.71    1.32
  -2 -10   3   70.16    1.03
   2 -10  -3   69.35    1.01
   2  10  -3   70.66    1.34
   2  10  -3   68.41    1.01
  -2  10   3   70.00    0.99
  -1 -10   3   89.09    1.27
  -1 -10   3   86.63    1.66
   1 -10  -3   88.41    1.26
   1 -10  -3   87.82    1.65
   1  10  -3   90.42    1.27
   1  10  -3   88.51    1.66
   1  10  -3   87.59    1.26
  -1  10   3   87.96    1.23
   0 -10  -3   10.60    0.22
   0 -10  -3   10.87    0.27
   0 -10   3   10.63    0.27
   0 -10   3   11.03    0.21
   0  10  -3   10.63    0.22
   0  10  -3   11.03    0.27
   0  10  -3   10.55    0.20
   0  10   3   10.53    0.20
  -1 -10  -3   16.96    0.31
   1 -10   3   17.46    0.39
  -1 -10  -3   17.17    0.39
   1 -10   3   16.58    0.28
  -1  10  -3   17.39    0.31
  -1  10  -3   16.69    0.29
   1  10   3   16.96    0.29
   1  10   3   17.67    0.38
  -1  10  -3   17.83    0.37
   2 -10   3   51.60    0.99
  -2 -10  -3   49.94    0.78
   2 -10   3   50.73    0.73
  -2 -10  -3   49.86    0.99
  -2 -10  -3   50.88    0.75
   2  10   3   49.96    0.74
  -2  10  -3   50.38    0.76
  -2  10  -3   50.11    0.95
   2  10   3   51.93    0.99
  -2  10  -3   51.12    0.75
  -3 -10  -3    6.24    0.18
  -3 -10  -3    6.40    0.20
   3 -10   3    6.35    0.20
  -3 -10  -3    6.06    0.16
   3  10   3    6.49    0.16
  -3  10  -3    6.53    0.16
  -3  10  -3    6.39    0.17
  -4 -10  -3    8.83    0.23
  -4 -10  -3    9.04    0.21
   4  10   3    9.05    0.21
  -4  10  -3    9.33    0.21
  -4  10  -3    9.21    0.23
  -5 -10  -3    0.75    0.09
  -5 -10  -3    0.45    0.09
  -5  10  -3    0.58    0.08
  -5  10  -3    0.68    0.10
   5  10   3    0.68    0.09
  -6 -10  -3    6.37    0.22
  -6 -10  -3    6.41    0.21
   6  10   3    6.52    0.21
  -6  10  -3    6.52    0.22
  -6  10  -3    6.27    0.19
  -7 -10  -3    0.81    0.12
  -7 -10  -3    0.69    0.11
  -7  10  -3    0.87    0.11
   7  10   3    0.92    0.12
  -7  10  -3    0.77    0.12
  -8 -10  -3    2.04    0.17
  -8 -10  -3    2.06    0.15
   8  10   3    2.30    0.17
  -8 -11   3    0.64    0.12
  -8 -11   3    0.64    0.13
   8  11  -3    0.70    0.13
  -7 -11   3    0.66    0.12
  -7 -11   3    0.66    0.12
   7  11  -3    0.75    0.12
  -6 -11   3    2.87    0.16
  -6 -11   3    2.93    0.17
  -6  11   3    2.96    0.16
   6  11  -3    2.99    0.16
  -5 -11   3    8.41    0.24
  -5 -11   3    8.78    0.24
  -5  11   3    8.88    0.22
   5  11  -3    8.88    0.24
  -4 -11   3    2.55    0.13
  -4  11   3    2.85    0.13
   4  11  -3    2.54    0.14
   3 -11  -3   17.24    0.29
  -3 -11   3   17.18    0.34
   3  11  -3   16.74    0.33
  -3  11   3   17.18    0.31
  -2 -11   3    0.30    0.07
  -2 -11   3    0.41    0.07
   2 -11  -3    0.28    0.07
   2 -11  -3    0.37    0.06
   2  11  -3    0.31    0.07
  -2  11   3    0.38    0.06
   2  11  -3    0.31    0.07
   1 -11  -3    0.68    0.08
  -1 -11   3    0.67    0.07
  -1 -11   3    0.65    0.08
   1 -11  -3    0.73    0.07
  -1  11   3    0.72    0.06
   1  11  -3    0.67    0.07
   1  11  -3    0.80    0.08
   1  11  -3    0.72    0.06
   0 -11  -3   50.07    0.76
   0 -11  -3   49.11    0.98
   0 -11   3   49.83    0.75
   0 -11   3   49.69    0.98
   0  11   3   49.54    0.73
   0  11  -3   49.73    0.75
   0  11  -3   50.58    0.74
   0  11  -3   51.33    0.97
  -1 -11  -3   19.99    0.36
   1 -11   3   19.73    0.33
  -1 -11  -3   19.54    0.45
   1 -11   3   20.11    0.45
  -1  11  -3   19.83    0.35
  -1  11  -3   19.88    0.42
  -1  11  -3   19.91    0.33
   1  11   3   20.39    0.44
   1  11   3   19.59    0.33
  -2 -11  -3    2.08    0.09
  -2 -11  -3    2.11    0.13
  -2 -11  -3    3.13    0.14
   2 -11   3    2.28    0.13
   2  11   3    2.41    0.11
  -2  11  -3    2.29    0.10
  -2  11  -3    2.04    0.12
   2  11   3    2.48    0.14
  -3 -11  -3   28.79    0.51
  -3 -11  -3   29.82    0.49
  -3  11  -3   30.41    0.48
   3  11   3   31.87    0.65
   3  11   3   29.49    0.48
  -3  11  -3   29.81    0.50
  -4 -11  -3   15.57    0.33
  -4 -11  -3   16.52    0.31
  -4  11  -3   16.34    0.30
   4  11   3   16.32    0.31
  -4  11  -3   16.09    0.33
  -5 -11  -3    2.32    0.13
  -5 -11  -3    2.12    0.13
   5  11   3    2.32    0.13
  -5  11  -3    2.10    0.13
  -5  11  -3    1.98    0.14
  -6 -11  -3    7.99    0.24
  -6 -11  -3    8.08    0.24
  -6  11  -3    8.42    0.25
   6  11   3    7.92    0.23
  -7 -11  -3    0.96    0.13
  -7 -11  -3    0.83    0.12
   7  11   3    1.20    0.13
  -7  11  -3    1.17    0.14
  -8 -11  -3    3.07    0.19
  -8 -11  -3    2.92    0.19
   8  11   3    3.05    0.19
  -8 -12   3    1.97    0.17
  -8 -12   3    1.96    0.17
   8  12  -3    2.00    0.17
  -7 -12   3    7.76    0.26
  -7 -12   3    8.19    0.26
   7  12  -3    7.96    0.26
  -6 -12   3    0.44    0.11
  -6  12   3    0.41    0.10
   6  12  -3    0.45    0.11
  -5 -12   3   12.42    0.30
   5  12  -3   12.21    0.29
  -5  12   3   12.38    0.28
  -4 -12   3    7.93    0.22
  -4  12   3    8.55    0.21
   4  12  -3    8.49    0.23
  -3 -12   3   29.91    0.52
   3 -12  -3   30.02    0.47
   3  12  -3   29.45    0.50
  -3  12   3   30.20    0.48
  -2 -12   3    0.11    0.06
   2 -12  -3    0.15    0.06
  -2  12   3    0.04    0.06
   2  12  -3    0.10    0.07
   2  12  -3    0.11    0.07
  -1 -12   3   15.34    0.37
  -1 -12   3   15.67    0.30
   1 -12  -3   15.55    0.37
   1 -12  -3   15.42    0.29
   1  12  -3   15.39    0.27
  -1  12   3   14.86    0.27
   1  12  -3   15.21    0.37
   1  12  -3   14.82    0.29
   0 -12  -3    1.36    0.11
   0 -12  -3    1.49    0.11
   0 -12   3    1.76    0.10
   0 -12   3    1.36    0.11
   0  12  -3    1.36    0.11
   0  12  -3    1.25    0.09
   0  12  -3    1.34    0.10
   0  12   3    1.50    0.10
  -1 -12  -3   58.77    1.17
  -1 -12  -3   58.25    0.90
   1 -12   3   60.94    0.87
   1 -12   3   60.17    1.17
   1  12   3   60.02    0.87
  -1  12  -3   59.33    0.87
  -1  12  -3   59.66    0.89
   2 -12   3   40.81    0.59
  -2 -12  -3   38.88    0.65
   2 -12   3   39.97    0.82
  -2 -12  -3   40.03    0.82
  -2  12  -3   40.43    0.64
  -2  12  -3   39.91    0.61
   2  12   3   39.49    0.61
  -3 -12  -3   42.33    0.70
  -3 -12  -3   44.11    0.67
  -3  12  -3   42.87    0.66
   3  12   3   43.10    0.66
  -4 -12  -3    1.96    0.14
  -4 -12  -3    2.07    0.12
  -4  12  -3    1.88    0.14
  -4  12  -3    1.98    0.11
   4  12   3    1.92    0.12
  -5 -12  -3    3.16    0.15
  -5 -12  -3    2.82    0.16
  -5  12  -3    2.81    0.16
   5  12   3    3.49    0.16
  -6 -12  -3    2.17    0.15
  -6 -12  -3    2.40    0.17
   6  12   3    2.44    0.15
  -6  12  -3    2.38    0.16
  -7 -12  -3    9.41    0.28
  -7 -12  -3    9.47    0.29
  -7  12  -3    9.02    0.28
   7  12   3    9.70    0.27
  -8 -12  -3    0.04    0.12
  -8 -12  -3    0.06    0.11
   8  12   3    0.19    0.12
  -8 -13   3    0.89    0.14
   8  13  -3    0.89    0.15
  -7 -13   3    7.75    0.26
   7  13  -3    7.63    0.26
  -7  13   3    7.88    0.25
  -6 -13   3    0.05    0.10
  -6  13   3    0.07    0.09
   6  13  -3    0.05    0.10
  -5 -13   3    3.50    0.18
  -5  13   3    3.49    0.16
   5  13  -3    3.31    0.17
  -4 -13   3    8.37    0.24
  -4  13   3    8.55    0.21
   4  13  -3    8.44    0.23
   3 -13  -3    5.53    0.15
  -3 -13   3    5.44    0.18
  -3  13   3    5.30    0.17
   3  13  -3    4.90    0.18
  -2 -13   3   17.63    0.35
   2 -13  -3   18.13    0.33
   2  13  -3   17.91    0.35
   2  13  -3   18.37    0.43
  -2  13   3   18.07    0.33
   2  13  -3   19.07    0.33
  -1 -13   3   10.73    0.24
   1 -13  -3   11.04    0.30
   1 -13  -3   10.32    0.23
  -1  13   3   10.31    0.22
   1  13  -3   10.59    0.24
   1  13  -3   11.08    0.22
   0 -13  -3    2.95    0.16
   0 -13  -3    3.21    0.14
   0 -13   3    3.13    0.13
   0 -13   3    2.98    0.15
   0  13  -3    3.00    0.13
   0  13   3    3.29    0.12
   0  13  -3    3.05    0.11
   1 -13   3    2.16    0.11
  -1 -13  -3    2.16    0.14
  -1 -13  -3    2.28    0.13
   1 -13   3    2.36    0.15
  -1  13  -3    2.29    0.13
  -1  13  -3    2.20    0.10
   1  13   3    2.22    0.11
   2 -13   3    1.29    0.13
  -2 -13  -3    1.03    0.10
   2  13   3    1.21    0.09
  -2  13  -3    1.33    0.11
  -3 -13  -3    3.01    0.15
  -3  13  -3    3.09    0.15
   3  13   3    3.09    0.13
  -4 -13  -3    0.71    0.09
  -4 -13  -3    0.84    0.11
  -4  13  -3    0.88    0.11
   4  13   3    1.05    0.10
  -5 -13  -3    0.18    0.10
  -5 -13  -3    0.19    0.09
   5  13   3    0.10    0.08
  -5  13  -3    0.19    0.09
  -6 -13  -3    0.27    0.11
  -6 -13  -3    0.15    0.10
  -6  13  -3    0.24    0.11
   6  13   3    0.20    0.10
  -7 -13  -3    0.86    0.13
  -7 -13  -3    0.79    0.13
  -7  13  -3    0.87    0.13
   7  13   3    0.92    0.13
  -7 -14   3    3.36    0.20
  -7  14   3    3.87    0.19
   7  14  -3    3.68    0.20
  -6 -14   3    9.07    0.28
  -6  14   3    8.85    0.26
   6  14  -3    9.64    0.27
  -5 -14   3    0.96    0.12
   5  14  -3    1.06    0.12
  -5  14   3    1.09    0.11
  -4 -14   3   17.04    0.37
   4  14  -3   17.24    0.36
  -4  14   3   17.95    0.34
  -3 -14   3   28.05    0.52
   3  14  -3   28.66    0.50
  -3  14   3   29.16    0.48
   2 -14  -3   22.59    0.39
  -2 -14   3   22.22    0.42
  -2  14   3   22.20    0.39
   2  14  -3   22.28    0.41
   2  14  -3   23.21    0.39
  -1 -14   3    1.42    0.11
   1 -14  -3    1.59    0.11
   1  14  -3    1.52    0.11
  -1  14   3    1.49    0.10
   1  14  -3    1.89    0.10
   0 -14   3    2.77    0.13
   0 -14  -3    2.62    0.16
   0 -14  -3    2.80    0.14
   0  14   3    2.97    0.12
   0  14  -3    2.69    0.14
   1 -14   3    0.14    0.06
   1 -14   3    0.18    0.09
  -1 -14  -3    0.18    0.08
  -1  14  -3    0.26    0.07
   1  14   3    0.17    0.06
  -2 -14  -3   27.74    0.50
  -2  14  -3   27.77    0.49
   2  14   3   28.85    0.47
  -3 -14  -3    5.10    0.18
  -3  14  -3    5.50    0.19
   3  14   3    5.29    0.17
  -4 -14  -3    0.68    0.11
  -4  14  -3    0.96    0.11
   4  14   3    0.98    0.11
  -5 -14  -3    2.28    0.17
   5  14   3    2.27    0.16
  -5  14  -3    2.28    0.16
  -6 -14  -3    1.71    0.15
  -6  14  -3    1.79    0.15
   6  14   3    1.69    0.14
  -7 -14  -3    4.04    0.21
  -7  14  -3    3.90    0.21
   7  14   3    3.96    0.20
  -7 -15   3   -0.01    0.12
  -7  15   3    0.04    0.10
   7  15  -3   -0.01    0.12
  -6 -15   3    6.78    0.25
  -6  15   3    6.78    0.23
   6  15  -3    7.41    0.25
  -5 -15   3    0.07    0.10
   5  15  -3    0.14    0.10
  -5  15   3    0.00    0.09
  -4 -15   3    3.18    0.16
  -4  15   3    3.51    0.15
   4  15  -3    3.00    0.17
  -3 -15   3    0.70    0.11
   3  15  -3    0.71    0.11
  -3  15   3    0.68    0.09
   2 -15  -3    2.72    0.13
  -2 -15   3    2.77    0.15
   2  15  -3    2.77    0.15
  -2  15   3    2.48    0.13
   1 -15  -3    0.56    0.09
  -1 -15   3    0.56    0.09
  -1  15   3    0.59    0.08
   1  15  -3    0.70    0.09
   0 -15  -3    1.21    0.11
   0 -15   3    1.25    0.10
   0  15  -3    1.21    0.10
   0  15   3    1.40    0.09
   1 -15   3   20.00    0.35
  -1 -15  -3   19.28    0.38
  -1  15  -3   19.63    0.38
   1  15   3   19.31    0.35
  -2 -15  -3    2.37    0.15
   2  15   3    2.66    0.13
  -2  15  -3    2.30    0.14
  -3 -15  -3   10.01    0.26
  -3  15  -3    9.78    0.25
   3  15   3   10.12    0.24
  -4 -15  -3    3.78    0.18
   4  15   3    4.05    0.17
  -4  15  -3    3.58    0.17
  -5 -15  -3    0.24    0.11
  -5  15  -3    0.45    0.11
   5  15   3    0.37    0.11
  -6 -15  -3    1.01    0.14
  -6  15  -3    1.16    0.14
   6  15   3    1.24    0.14
  -6 -16   3    1.06    0.14
   6  16  -3    1.01    0.14
  -6  16   3    1.06    0.13
  -5 -16   3   11.19    0.31
  -5  16   3   11.58    0.29
   5  16  -3   11.12    0.30
  -4 -16   3    6.97    0.24
  -4  16   3    7.08    0.21
   4  16  -3    6.91    0.23
  -3 -16   3    2.29    0.16
  -3  16   3    2.31    0.14
   3  16  -3    2.06    0.15
  -2 -16   3   21.79    0.43
   2 -16  -3   22.90    0.40
   2  16  -3   21.34    0.42
  -2  16   3   21.37    0.39
   1 -16  -3   14.51    0.31
  -1 -16   3   14.67    0.32
  -1  16   3   14.27    0.29
   1  16  -3   14.15    0.31
   0 -16  -3    8.10    0.22
   0 -16   3    8.32    0.22
   0  16   3    8.15    0.21
   0  16  -3    7.85    0.22
  -1 -16  -3    0.14    0.09
  -1  16  -3    0.14    0.08
   1  16   3    0.19    0.07
  -2 -16  -3    0.49    0.10
   2  16   3    0.51    0.08
  -2  16  -3    0.54    0.10
  -3 -16  -3    2.11    0.15
  -3  16  -3    2.22    0.15
   3  16   3    2.23    0.15
  -4 -16  -3   13.31    0.33
   4  16   3   13.49    0.30
  -4  16  -3   12.45    0.31
  -5 -16  -3   12.29    0.33
  -5  16  -3   12.45    0.32
   5  16   3   12.66    0.30
  -6 -16  -3    2.96    0.20
  -6  16  -3    2.84    0.20
  -6 -17   3    0.02    0.12
   6  17  -3   -0.02    0.11
   5  17  -3    5.56    0.23
  -5  17   3    5.81    0.21
  -4 -17   3    3.23    0.19
  -4  17   3    3.24    0.17
   4  17  -3    3.14    0.18
  -3 -17   3    0.75    0.12
  -3  17   3    0.94    0.11
   3  17  -3    0.81    0.12
  -2 -17   3    0.37    0.11
  -2  17   3    0.41    0.08
   2  17  -3    0.35    0.10
   1 -17  -3    2.21    0.14
  -1 -17   3    2.20    0.16
   1  17  -3    2.11    0.15
  -1  17   3    2.26    0.14
   0 -17   3    1.62    0.12
   0 -17  -3    1.51    0.12
   0  17  -3    1.35    0.12
   0  17   3    1.38    0.11
  -1 -17  -3    2.99    0.16
   1  17   3    3.04    0.15
  -1  17  -3    3.16    0.16
  -2 -17  -3    0.95    0.12
  -2  17  -3    0.79    0.11
   2  17   3    1.12    0.11
  -3 -17  -3    0.39    0.11
   3  17   3    0.53    0.09
  -3  17  -3    0.19    0.10
  -4 -17  -3    0.22    0.11
  -4  17  -3    0.20    0.10
  -5 -17  -3    0.84    0.14
  -5  17  -3    0.64    0.12
  -5 -18   3    5.73    0.24
   5  18  -3    5.32    0.23
  -4 -18   3    0.54    0.13
   4  18  -3    0.94    0.13
  -3 -18   3    5.04    0.21
   3  18  -3    4.76    0.20
  -2 -18   3    1.41    0.14
   2  18  -3    1.55    0.13
  -1 -18   3    4.65    0.20
   1 -18  -3    4.36    0.18
   1  18  -3    4.45    0.18
   0 -18  -3   -0.13    0.09
   0 -18   3   -0.07    0.09
   0  18  -3   -0.05    0.09
  -1 -18  -3    6.86    0.23
  -1  18  -3    6.80    0.22
  -2 -18  -3    3.86    0.19
  -2  18  -3    3.80    0.18
  -3 -18  -3    3.86    0.20
  -3  18  -3    3.55    0.18
  -4 -18  -3    0.64    0.13
  -4  18  -3    0.76    0.12
  -5  18  -3    9.23    0.28
  -4 -19   3    1.63    0.16
   4  19  -3    1.72    0.15
  -3 -19   3    6.42    0.24
   3  19  -3    6.29    0.23
  -2 -19   3    3.03    0.18
   2  19  -3    3.16    0.17
  -1 -19   3    4.33    0.20
   1  19  -3    4.39    0.19
   0 -19  -3    1.25    0.13
   0  19  -3    1.01    0.12
  -1 -19  -3    8.14    0.25
  -1  19  -3    7.67    0.24
  -2 -19  -3   -0.01    0.11
  -2  19  -3    0.16    0.10
  -3 -19  -3    1.19    0.14
  -3  19  -3    1.31    0.14
  -4 -19  -3    1.41    0.16
  -4  19  -3    1.60    0.15
   4  20  -3    2.88    0.20
  -3 -20   3    1.42    0.15
   3  20  -3    1.37    0.14
  -2 -20   3    0.44    0.12
   2  20  -3    0.32    0.11
  -1 -20   3    1.94    0.15
   1  20  -3    1.92    0.15
   0 -20  -3    5.35    0.21
   0  20  -3    5.10    0.20
  -1 -20  -3    5.62    0.23
  -1  20  -3    4.84    0.20
  -2 -20  -3    7.23    0.26
  -2  20  -3    6.58    0.24
  -3 -20  -3    0.26    0.13
  -3  20  -3    0.41    0.11
  -2 -21   3    2.59    0.19
   2  21  -3    2.85    0.19
   1  21  -3    1.42    0.14
   0  21  -3    0.26    0.11
  -1 -21  -3   -0.05    0.11
  -1  21  -3    0.17    0.11
  -2 -21  -3    0.11    0.12
  -2  21  -3   -0.03    0.10
 -10   0   4    6.73    0.27
  -9   0   4    0.07    0.11
  -8   0   4   13.73    0.33
  -7   0   4   -0.01    0.06
  -7   0   4    0.13    0.08
  -6   0   4  150.23    2.19
  -6   0   4  153.43    2.13
  -5   0   4    0.03    0.06
  -5   0   4    0.02    0.05
  -4   0   4    7.38    0.15
  -4   0   4    7.52    0.17
  -3   0   4   -0.01    0.04
  -3   0   4    0.06    0.03
  -2   0   4    0.63    0.04
  -2   0   4    0.70    0.05
  -1   0   4    0.02    0.02
   1   0  -4    0.09    0.02
   0   0  -4  970.31   13.56
   0   0  -4  967.88   15.03
   0   0  -4  967.58   14.10
   0   0   4 1000.00   15.04
  -1   0  -4   -0.13    0.02
  -1   0  -4   -0.12    0.03
  -1   0  -4    0.00    0.02
  -2   0  -4   43.60    0.61
  -2   0  -4   42.82    0.81
  -2   0  -4   44.18    0.62
  -2   0  -4   44.05    0.81
  -2   0  -4   43.37    0.64
  -3   0  -4    0.01    0.03
  -3   0  -4   -0.03    0.03
  -3   0  -4    0.07    0.04
  -3   0  -4    0.05    0.03
  -3   0  -4    0.02    0.04
  -4   0  -4   40.18    0.57
  -4   0  -4   38.98    0.62
  -5   0  -4    0.31    0.05
  -5   0  -4    0.03    0.06
  -6   0  -4    5.17    0.18
  -7   0  -4   -0.04    0.08
  -8   0  -4    7.53    0.25
  -9   0  -4   -0.03    0.11
 -10  -1   4    0.33    0.13
 -10   1   4    0.46    0.13
  -9  -1   4   -0.09    0.10
  -9   1   4    0.02    0.10
  -8  -1   4    3.23    0.18
  -8   1   4    3.16    0.16
  -7  -1   4    1.59    0.12
  -7  -1   4    1.64    0.13
  -7   1   4    1.63    0.12
  -7   1   4    1.77    0.10
  -6  -1   4    1.53    0.11
  -6  -1   4    1.79    0.11
  -6   1   4    1.53    0.11
  -6   1   4    1.74    0.10
  -5  -1   4    4.68    0.14
  -5  -1   4    5.09    0.13
  -5   1   4    4.70    0.12
  -5   1   4    4.83    0.15
  -4  -1   4  142.98    1.96
  -4  -1   4  137.65    2.00
  -4   1   4  139.80    1.99
  -4   1   4  141.33    1.95
  -3  -1   4   95.04    1.38
  -3  -1   4   98.30    1.35
  -3   1   4   95.25    1.37
  -3   1   4   97.82    1.35
  -2  -1   4    8.46    0.15
  -2  -1   4    8.55    0.16
  -2   1   4    8.63    0.15
  -2   1   4    8.54    0.15
  -1  -1   4   24.40    0.36
   1   1  -4   24.86    0.35
  -1   1   4   24.97    0.36
   0  -1  -4  463.56    6.49
   0  -1   4  467.45    6.40
   0  -1  -4  450.54    6.61
   0  -1  -4  461.46    6.39
   0   1  -4  471.16    6.52
   0   1  -4  468.63    6.28
  -1  -1  -4   74.70    1.07
  -1  -1  -4   77.18    1.06
  -1  -1  -4   75.53    1.03
  -1   1  -4   77.50    1.05
  -1   1  -4   75.51    1.39
  -1   1  -4   76.80    1.04
  -1   1  -4   75.07    1.08
  -2  -1  -4   15.47    0.24
  -2  -1  -4   15.26    0.24
  -2  -1  -4   15.88    0.26
  -2  -1  -4   15.25    0.31
  -2   1  -4   15.71    0.26
  -2   1  -4   15.59    0.23
  -2   1  -4   15.81    0.25
  -2   1  -4   15.41    0.31
  -3  -1  -4  159.59    2.80
  -3  -1  -4  154.16    2.19
  -3  -1  -4  158.41    2.80
  -3  -1  -4  152.17    2.14
  -3   1  -4  155.98    2.19
  -3   1  -4  154.57    2.80
  -3   1  -4  152.83    2.12
  -3   1  -4  152.91    2.81
  -3   1  -4  153.02    2.12
  -4  -1  -4  158.47    2.20
  -4  -1  -4  158.61    2.26
  -4   1  -4  158.50    2.26
  -4   1  -4  160.12    2.19
  -4   1  -4  159.44    2.19
  -5  -1  -4   49.47    0.72
  -5  -1  -4   49.53    0.78
  -5   1  -4   49.81    0.71
  -5   1  -4   49.03    0.78
  -6  -1  -4   39.27    0.66
  -6   1  -4   39.73    0.66
  -7  -1  -4    3.18    0.17
  -7   1  -4    2.96    0.16
  -8  -1  -4   -0.03    0.09
  -8   1  -4    0.15    0.10
  -9  -1  -4    0.18    0.12
  -9   1  -4    0.02    0.11
 -10  -2   4    2.92    0.21
  10   2  -4    2.57    0.19
 -10   2   4    2.50    0.19
  -9  -2   4    3.81    0.21
  -9   2   4    4.44    0.21
  -8  -2   4    2.47    0.17
  -8   2   4    2.83    0.17
  -7  -2   4   30.44    0.51
  -7  -2   4   30.57    0.55
  -7   2   4   30.79    0.54
  -6  -2   4   42.23    0.69
  -6  -2   4   41.49    0.65
  -6   2   4   41.50    0.63
  -6   2   4   42.08    0.68
  -5  -2   4   44.43    0.70
  -5  -2   4   43.64    0.67
  -5   2   4   44.15    0.65
   5   2  -4   44.70    0.82
  -5   2   4   43.89    0.69
  -4  -2   4    2.83    0.10
  -4  -2   4    2.26    0.10
  -4   2   4    2.61    0.10
  -4   2   4    2.29    0.08
  -3  -2   4  120.70    1.68
  -3  -2   4  121.43    1.71
  -3   2   4  119.72    1.67
  -3   2   4  119.26    1.70
  -2  -2   4    9.93    0.18
  -2  -2   4    9.79    0.18
   2   2  -4    9.68    0.17
  -2   2   4   10.01    0.17
  -2   2   4   10.19    0.17
   1  -2  -4    5.61    0.11
  -1  -2   4    5.61    0.11
   1   2  -4    5.59    0.12
   1   2  -4    5.51    0.11
  -1   2   4    5.56    0.10
   0  -2  -4   79.37    1.11
   0  -2   4   79.91    1.10
   0  -2  -4   79.82    1.10
   0   2  -4   78.27    1.44
   0   2  -4   79.33    1.12
   0   2  -4   80.32    1.09
  -1  -2  -4   44.40    0.64
   1  -2   4   44.21    0.83
  -1  -2  -4   44.90    0.63
   1  -2   4   46.18    0.62
  -1   2  -4   43.90    0.65
  -1   2  -4   45.04    0.62
  -1   2  -4   43.21    0.83
  -1   2  -4   44.60    0.62
   2  -2   4    0.05    0.03
  -2  -2  -4    0.00    0.03
  -2  -2  -4    0.04    0.03
  -2  -2  -4    0.04    0.03
  -2   2  -4    0.05    0.03
  -2   2  -4    0.01    0.01
  -2   2  -4    0.02    0.03
  -2   2  -4    0.04    0.03
  -3  -2  -4   44.15    0.68
  -3  -2  -4   45.06    0.65
  -3  -2  -4   44.73    0.84
  -3  -2  -4   44.76    0.84
  -3   2  -4   44.89    0.82
  -3   2  -4   46.22    0.66
  -3   2  -4   45.40    0.62
  -3   2  -4   44.58    0.82
  -3   2  -4   44.57    0.68
  -4  -2  -4   52.86    0.81
  -4  -2  -4   52.85    0.77
  -4   2  -4   53.44    0.81
  -4   2  -4   53.55    0.74
  -4   2  -4   52.99    0.78
  -5  -2  -4    0.28    0.05
  -5  -2  -4    0.31    0.07
  -5   2  -4    0.31    0.07
  -5   2  -4    0.26    0.06
  -6  -2  -4   28.85    0.52
  -6  -2  -4   29.80    0.47
  -6   2  -4   28.65    0.51
  -7  -2  -4    0.97    0.11
  -7   2  -4    1.04    0.12
  -8  -2  -4    1.64    0.15
  -8   2  -4    1.76    0.15
  -9  -2  -4    5.90    0.25
  -9   2  -4    6.04    0.24
  -9  -3   4    1.06    0.14
   9   3  -4    1.03    0.14
  -9   3   4    1.05    0.13
  -8  -3   4    2.13    0.15
  -8  -3   4    2.12    0.14
  -8   3   4    1.97    0.15
  -7  -3   4    2.34    0.12
  -7  -3   4    2.45    0.15
  -7   3   4    2.03    0.14
  -6  -3   4    1.76    0.12
  -6  -3   4    1.87    0.11
  -6   3   4    1.67    0.12
  -6   3   4    1.76    0.09
  -5  -3   4    5.67    0.17
  -5  -3   4    5.92    0.16
  -5   3   4    5.87    0.13
   5   3  -4    5.70    0.15
  -5   3   4    5.55    0.16
  -4  -3   4    5.19    0.13
  -4  -3   4    5.07    0.14
   4   3  -4    5.34    0.13
  -4   3   4    5.21    0.13
  -4   3   4    5.45    0.12
  -3  -3   4   25.89    0.42
  -3  -3   4   26.09    0.41
  -3   3   4   26.59    0.39
   3   3  -4   26.03    0.40
   3   3  -4   25.79    0.49
  -3   3   4   25.76    0.40
   2  -3  -4  145.47    2.01
  -2  -3   4  143.97    2.02
  -2  -3   4  145.24    2.05
   2   3  -4  145.38    2.64
  -2   3   4  146.00    1.97
   2   3  -4  145.47    1.99
  -2   3   4  145.68    2.03
  -2   3   4  149.40    2.01
  -1  -3   4  138.34    1.89
   1  -3  -4  136.43    1.89
  -1   3   4  138.02    1.86
   1   3  -4  136.82    1.86
   1   3  -4  134.76    2.49
   0  -3   4  415.36    5.67
   0  -3  -4  410.93    5.71
   0  -3  -4  405.93    5.70
   0  -3   4  414.65    7.47
   0   3  -4  407.86    5.61
   0   3  -4  413.05    5.77
   0   3  -4  406.46    7.49
   0   3   4  408.15    5.51
   1  -3   4  343.24    4.66
  -1  -3  -4  345.38    6.23
  -1  -3  -4  344.00    4.77
   1  -3   4  331.07    6.76
  -1  -3  -4  342.93    4.75
  -1   3  -4  336.99    4.80
  -1   3  -4  335.78    4.64
  -1   3  -4  336.21    6.22
  -2  -3  -4   46.32    0.87
   2  -3   4   47.11    0.87
  -2  -3  -4   46.03    0.68
  -2  -3  -4   47.28    0.67
  -2   3  -4   46.01    0.68
  -2   3  -4   46.15    0.86
  -3  -3  -4   61.68    0.91
  -3  -3  -4   63.15    1.15
  -3  -3  -4   61.67    0.89
   3  -3   4   61.94    1.15
  -3   3  -4   61.33    0.88
  -3   3  -4   61.82    0.91
  -3   3  -4   60.41    1.12
   4  -3   4  105.08    1.96
  -4  -3  -4  108.75    1.92
  -4  -3  -4  106.72    1.92
  -4  -3  -4  105.61    1.54
  -4  -3  -4  105.95    1.50
  -4   3  -4  105.71    1.49
  -4   3  -4  104.93    1.54
  -5  -3  -4   27.95    0.45
  -5  -3  -4   27.40    0.48
  -5   3  -4   28.10    0.48
  -5   3  -4   27.70    0.46
  -6  -3  -4    1.46    0.10
  -6  -3  -4    1.57    0.12
  -6   3  -4    1.36    0.11
  -7  -3  -4   36.61    0.65
  -7   3  -4   37.44    0.65
  -8  -3  -4    0.26    0.10
  -8   3  -4    0.29    0.11
  -9  -3  -4    2.66    0.19
  -9   3  -4    2.70    0.19
  -9  -4   4    1.00    0.14
  -9   4   4    0.98    0.13
   9   4  -4    1.34    0.15
  -8  -4   4   13.87    0.30
  -8  -4   4   12.94    0.33
  -8   4   4   13.06    0.32
   8   4  -4   13.14    0.31
  -7  -4   4    0.11    0.07
  -7  -4   4    0.08    0.08
   7   4  -4    0.12    0.09
  -7   4   4    0.08    0.08
  -6  -4   4    7.58    0.22
  -6  -4   4    7.57    0.19
  -6   4   4    8.11    0.20
   6   4  -4    7.53    0.21
  -5  -4   4   55.70    0.82
  -5  -4   4   53.28    0.84
  -5   4   4   55.04    0.79
   5   4  -4   54.00    0.82
  -5   4   4   55.00    0.83
  -4  -4   4   41.01    0.63
   4  -4  -4   40.80    0.60
  -4  -4   4   40.59    0.64
   4   4  -4   41.05    0.62
  -4   4   4   41.07    0.60
  -4   4   4   41.45    0.62
   4   4  -4   42.08    0.78
  -3  -4   4  241.77    3.41
  -3  -4   4  246.02    3.36
   3  -4  -4  243.15    3.34
  -3   4   4  239.66    3.29
  -3   4   4  241.90    3.38
   3   4  -4  241.76    3.31
   3   4  -4  246.13    4.38
  -3   4   4  246.59    3.34
   2  -4  -4   23.58    0.35
  -2  -4   4   23.44    0.37
  -2  -4   4   23.32    0.36
  -2   4   4   23.61    0.35
   2   4  -4   23.66    0.36
   2   4  -4   24.07    0.46
  -2   4   4   23.40    0.34
   1  -4  -4   29.87    0.42
   1  -4  -4   30.27    0.44
  -1  -4   4   30.29    0.45
  -1  -4   4   29.67    0.57
   1   4  -4   30.78    0.58
   1   4  -4   29.62    0.44
  -1   4   4   30.92    0.42
   0  -4  -4   45.66    0.65
   0  -4   4   46.25    0.85
   0  -4  -4   44.87    0.64
   0  -4   4   45.86    0.64
   0   4  -4   45.94    0.66
   0   4   4   44.84    0.62
   0   4  -4   44.52    0.64
   1  -4   4    2.70    0.09
   1  -4   4    2.74    0.06
  -1  -4  -4    2.54    0.07
  -1  -4  -4    2.79    0.08
  -1  -4  -4    2.61    0.09
  -1   4  -4    2.60    0.08
  -1   4  -4    2.53    0.09
   1   4   4    2.59    0.06
  -1   4  -4    2.83    0.08
  -2  -4  -4  114.31    1.62
   2  -4   4  116.02    2.11
  -2  -4  -4  113.62    1.63
  -2  -4  -4  117.25    2.12
  -2   4  -4  117.19    1.64
  -2   4  -4  114.74    2.10
  -2   4  -4  116.06    1.59
  -3  -4  -4    2.97    0.10
  -3  -4  -4    3.11    0.10
   3  -4   4    2.71    0.11
  -3  -4  -4    2.84    0.10
  -3   4  -4    2.73    0.10
  -3   4  -4    2.92    0.10
  -4  -4  -4    3.68    0.13
   4  -4   4    3.58    0.13
  -4  -4  -4    3.85    0.11
  -4  -4  -4    3.88    0.11
  -4  -4  -4    3.67    0.12
  -4   4  -4    3.73    0.13
  -4   4  -4    3.80    0.13
  -5  -4  -4    0.06    0.05
  -5  -4  -4    0.09    0.07
  -5   4  -4    0.10    0.06
  -5   4  -4    0.23    0.06
  -6  -4  -4    0.17    0.07
  -6  -4  -4    0.07    0.06
  -6   4  -4    0.20    0.08
  -6   4  -4    0.01    0.08
  -7  -4  -4    0.14    0.09
  -7   4  -4    0.13    0.09
  -8  -4  -4   11.96    0.32
  -8   4  -4   11.86    0.32
  -9  -4  -4   -0.02    0.11
  -9   4  -4   -0.01    0.11
  -9  -5   4    0.74    0.13
   9   5  -4    0.71    0.13
  -9   5   4    0.82    0.12
  -8  -5   4    2.66    0.16
  -8  -5   4    2.48    0.15
  -8   5   4    2.44    0.16
   8   5  -4    2.43    0.15
  -7  -5   4    0.34    0.10
  -7  -5   4    0.10    0.08
   7   5  -4    0.30    0.09
  -7   5   4    0.34    0.09
  -6  -5   4    8.98    0.22
  -6  -5   4    9.35    0.24
   6   5  -4    9.30    0.23
  -6   5   4    9.22    0.22
  -5  -5   4   20.97    0.39
  -5  -5   4   20.68    0.37
   5  -5  -4   20.39    0.33
  -5   5   4   21.03    0.36
   5   5  -4   21.04    0.37
  -4  -5   4   -0.01    0.06
  -4  -5   4    0.07    0.05
   4  -5  -4    0.15    0.04
  -4   5   4    0.09    0.05
  -4   5   4    0.20    0.05
   4   5  -4    0.06    0.06
   4   5  -4    0.20    0.05
  -3  -5   4   46.93    0.70
  -3  -5   4   47.23    0.71
   3  -5  -4   45.90    0.67
  -3   5   4   46.84    0.68
  -3   5   4   46.38    0.67
   3   5  -4   46.34    0.69
   3   5  -4   47.68    0.88
  -2  -5   4   83.89    1.18
   2  -5  -4   83.17    1.16
  -2  -5   4   84.84    1.51
   2   5  -4   82.42    1.52
   2   5  -4   81.57    1.16
  -2   5   4   81.69    1.16
  -2   5   4   83.04    1.14
  -1  -5   4  216.24    3.93
   1  -5  -4  214.88    2.97
  -1  -5   4  217.15    2.97
   1   5  -4  212.40    2.93
   1   5  -4  218.16    3.95
  -1   5   4  216.74    2.91
   0  -5  -4   15.66    0.23
   0  -5   4   16.29    0.25
   0  -5   4   16.23    0.33
   0  -5  -4   16.47    0.26
   0  -5  -4   15.67    0.33
   0   5  -4   15.50    0.26
   0   5  -4   16.25    0.26
   0   5   4   16.02    0.23
  -1  -5  -4   53.44    1.02
   1  -5   4   55.41    0.76
   1  -5   4   54.02    1.02
  -1  -5  -4   53.93    0.77
  -1  -5  -4   54.70    0.79
   1   5   4   54.49    0.75
  -1   5  -4   53.26    0.79
  -1   5  -4   54.57    0.77
  -1   5  -4   54.76    1.01
   2  -5   4  249.43    4.48
  -2  -5  -4  249.94    3.45
  -2  -5  -4  247.27    4.48
  -2  -5  -4  244.66    3.42
  -2   5  -4  246.24    3.46
  -2   5  -4  249.37    4.48
   2   5   4  248.93    3.35
  -2   5  -4  248.04    3.36
  -3  -5  -4    4.17    0.13
   3  -5   4    3.94    0.13
  -3  -5  -4    3.99    0.12
  -3  -5  -4    3.89    0.12
  -3   5  -4    4.08    0.12
  -3   5  -4    3.97    0.12
  -4  -5  -4    9.52    0.22
  -4  -5  -4    8.97    0.21
  -4  -5  -4    9.39    0.20
   4  -5   4    9.29    0.24
  -4   5  -4    9.27    0.20
  -4   5  -4    9.77    0.21
  -5  -5  -4    0.86    0.08
  -5  -5  -4    0.78    0.09
  -5   5  -4    0.80    0.08
  -5   5  -4    0.76    0.09
  -6  -5  -4   14.49    0.29
  -6  -5  -4   13.88    0.31
  -6   5  -4   13.40    0.30
  -6   5  -4   13.99    0.30
  -7  -5  -4    0.24    0.10
  -7  -5  -4    0.25    0.08
  -7   5  -4    0.33    0.10
  -8  -5  -4   10.34    0.30
  -8   5  -4   10.47    0.29
  -9  -5  -4    1.69    0.16
   9   5   4    1.89    0.16
  -9   5  -4    1.80    0.16
  -9  -6   4    0.20    0.11
  -9   6   4    0.19    0.10
   9   6  -4    0.35    0.12
  -8  -6   4   18.85    0.39
  -8  -6   4   18.57    0.42
   8   6  -4   18.56    0.40
  -8   6   4   18.92    0.39
  -7  -6   4    4.44    0.19
  -7  -6   4    4.24    0.17
  -7   6   4    4.39    0.17
   7   6  -4    4.17    0.17
  -6  -6   4    1.41    0.11
  -6  -6   4    1.45    0.12
  -6   6   4    1.78    0.12
   6   6  -4    1.81    0.12
  -5  -6   4    3.55    0.15
   5  -6  -4    3.69    0.10
  -5  -6   4    3.46    0.14
   5   6  -4    3.68    0.15
  -5   6   4    3.29    0.13
  -4  -6   4   69.84    1.05
  -4  -6   4   70.92    1.06
   4  -6  -4   71.13    1.01
   4   6  -4   71.88    1.03
   4   6  -4   70.10    1.33
  -4   6   4   72.53    1.03
  -4   6   4   71.90    1.02
  -3  -6   4    0.64    0.06
   3  -6  -4    0.64    0.05
  -3  -6   4    0.60    0.06
  -3   6   4    0.60    0.04
   3   6  -4    0.63    0.06
   3   6  -4    0.60    0.06
  -3   6   4    0.79    0.06
  -2  -6   4  107.38    1.53
   2  -6  -4  107.13    1.51
  -2  -6   4  109.60    1.97
   2   6  -4  108.40    1.99
   2   6  -4  107.82    1.50
  -2   6   4  108.54    1.48
  -2   6   4  108.88    1.50
  -1  -6   4   31.75    0.62
   1  -6  -4   32.35    0.48
   1  -6  -4   31.29    0.61
  -1  -6   4   32.03    0.48
   1   6  -4   32.73    0.62
   1   6  -4   30.92    0.48
  -1   6   4   32.46    0.45
   0  -6   4   29.81    0.43
   0  -6   4   27.88    0.57
   0  -6  -4   28.68    0.41
   0  -6  -4   28.79    0.44
   0  -6  -4   29.45    0.57
   0   6   4   28.95    0.41
   0   6  -4   28.66    0.44
   0   6  -4   29.07    0.57
   0   6  -4   29.32    0.44
  -1  -6  -4    1.71    0.06
  -1  -6  -4    1.76    0.09
   1  -6   4    2.09    0.09
   1  -6   4    1.72    0.06
  -1  -6  -4    1.62    0.08
   1   6   4    1.73    0.07
  -1   6  -4    1.74    0.09
  -1   6  -4    1.73    0.08
  -1   6  -4    1.79    0.07
  -2  -6  -4   31.61    0.48
   2  -6   4   30.30    0.61
  -2  -6  -4   30.71    0.61
  -2  -6  -4   30.92    0.47
   2  -6   4   30.44    0.43
  -2   6  -4   30.86    0.48
  -2   6  -4   31.58    0.48
  -2   6  -4   30.86    0.59
   2   6   4   31.30    0.46
  -3  -6  -4   45.58    0.89
  -3  -6  -4   45.19    0.70
  -3  -6  -4   45.99    0.70
   3  -6   4   45.79    0.89
   3   6   4   46.17    0.67
   3   6   4   48.50    0.90
  -3   6  -4   45.78    0.70
  -3   6  -4   45.54    0.69
  -4  -6  -4    5.67    0.16
  -4  -6  -4    5.51    0.16
   4  -6   4    5.39    0.17
  -4  -6  -4    5.18    0.15
  -4   6  -4    5.47    0.16
  -4   6  -4    5.55    0.16
  -5  -6  -4   14.57    0.29
  -5  -6  -4   14.43    0.31
  -5   6  -4   14.70    0.30
  -5   6  -4   15.11    0.30
  -6  -6  -4    0.30    0.09
  -6  -6  -4    0.37    0.08
  -6   6  -4    0.42    0.08
  -6   6  -4    0.48    0.09
  -7  -6  -4    4.21    0.19
  -7  -6  -4    4.19    0.17
  -7   6  -4    4.06    0.18
  -8  -6  -4    0.14    0.11
  -8   6  -4    0.05    0.10
   8   6   4    0.25    0.11
  -9  -6  -4    0.15    0.12
   9   6   4    0.16    0.12
  -9   6  -4    0.16    0.11
  -9  -7   4    0.97    0.15
   9   7  -4    1.24    0.15
  -8  -7   4    0.90    0.13
  -8  -7   4    0.95    0.12
   8   7  -4    0.66    0.12
  -8   7   4    0.82    0.11
  -7  -7   4    3.82    0.17
  -7  -7   4    3.79    0.18
   7   7  -4    3.59    0.18
  -7   7   4    3.96    0.16
  -6  -7   4    0.95    0.10
  -6  -7   4    1.05    0.11
  -6   7   4    1.10    0.09
   6   7  -4    0.86    0.10
  -5  -7   4    0.57    0.09
  -5  -7   4    0.37    0.08
   5  -7  -4    0.51    0.05
  -5   7   4    0.33    0.06
  -5   7   4    0.54    0.07
   5   7  -4    0.54    0.08
   4  -7  -4    1.62    0.06
  -4  -7   4    1.69    0.10
  -4  -7   4    1.58    0.11
   4  -7  -4    1.82    0.08
   4   7  -4    1.80    0.11
  -4   7   4    1.55    0.08
  -4   7   4    1.70    0.10
  -3  -7   4    1.34    0.06
   3  -7  -4    1.68    0.07
  -3  -7   4    1.29    0.09
   3  -7  -4    1.08    0.06
  -3  -7   4    1.41    0.10
   3   7  -4    1.23    0.09
   3   7  -4    1.25    0.08
  -3   7   4    1.31    0.08
  -3   7   4    1.47    0.06
  -2  -7   4  153.09    2.78
   2  -7  -4  154.11    2.12
   2  -7  -4  147.53    2.77
  -2  -7   4  152.93    2.14
   2   7  -4  157.68    2.80
   2   7  -4  150.99    2.11
  -2   7   4  154.68    2.12
  -2   7   4  154.76    2.09
  -1  -7   4   10.81    0.25
   1  -7  -4   10.83    0.24
  -1  -7   4   11.06    0.20
   1  -7  -4   10.85    0.20
  -1   7   4   11.17    0.18
   1   7  -4   10.75    0.25
   1   7  -4   10.70    0.20
   0  -7   4    1.55    0.08
   0  -7  -4    1.10    0.07
   0  -7   4    1.47    0.07
   0  -7  -4    1.23    0.08
   0   7   4    1.08    0.06
   0   7  -4    1.23    0.07
   0   7  -4    1.14    0.08
   0   7  -4    1.10    0.08
   1  -7   4   37.20    0.53
  -1  -7  -4   36.24    0.72
  -1  -7  -4   36.92    0.56
  -1  -7  -4   36.54    0.54
   1  -7   4   36.24    0.72
  -1   7  -4   36.89    0.55
  -1   7  -4   37.16    0.56
   1   7   4   36.85    0.53
  -1   7  -4   38.18    0.71
  -2  -7  -4  153.60    2.78
  -2  -7  -4  151.48    2.13
   2  -7   4  153.29    2.07
   2  -7   4  149.01    2.77
  -2  -7  -4  151.33    2.13
   2   7   4  153.64    2.78
   2   7   4  150.21    2.07
  -2   7  -4  152.10    2.09
  -2   7  -4  149.59    2.75
  -2   7  -4  152.42    2.14
  -3  -7  -4    5.92    0.15
  -3  -7  -4    5.94    0.18
  -3  -7  -4    5.69    0.15
   3  -7   4    6.05    0.18
  -3   7  -4    5.79    0.15
   3   7   4    6.13    0.19
   3   7   4    5.91    0.14
  -3   7  -4    6.00    0.16
  -4  -7  -4   49.45    0.77
  -4  -7  -4   49.79    0.77
   4  -7   4   51.58    0.98
  -4  -7  -4   50.31    0.96
   4   7   4   51.62    1.00
   4   7   4   49.55    0.75
  -4   7  -4   49.65    0.76
  -4   7  -4   50.13    0.77
  -5  -7  -4    3.81    0.16
  -5  -7  -4    3.86    0.15
  -5  -7  -4    4.25    0.11
   5   7   4    4.09    0.15
  -5   7  -4    4.10    0.15
  -5   7  -4    4.04    0.15
  -6  -7  -4    0.18    0.09
  -6  -7  -4    0.38    0.08
   6   7   4    0.15    0.08
  -6   7  -4    0.29    0.09
  -6   7  -4    0.33    0.08
  -7  -7  -4    4.91    0.18
  -7  -7  -4    4.48    0.20
  -7   7  -4    5.10    0.19
   7   7   4    5.12    0.19
  -7   7  -4    4.75    0.19
  -8  -7  -4    2.24    0.16
  -8   7  -4    2.25    0.16
   8   7   4    1.89    0.15
  -9  -7  -4    1.84    0.18
   9   7   4    1.75    0.16
  -9   7  -4    1.64    0.15
  -9  -8   4    4.32    0.21
  -9  -8   4    4.11    0.21
   9   8  -4    3.87    0.21
  -8  -8   4    9.64    0.27
  -8  -8   4    9.37    0.29
   8   8  -4    9.47    0.28
  -7  -8   4    8.69    0.26
  -7  -8   4    8.48    0.24
   7   8  -4    8.70    0.26
  -7   8   4    9.34    0.23
  -6  -8   4    0.08    0.08
  -6  -8   4    0.06    0.07
  -6   8   4    0.11    0.06
   6   8  -4    0.13    0.08
  -5  -8   4    0.22    0.07
  -5  -8   4    0.25    0.08
   5   8  -4    0.10    0.07
  -5   8   4    0.16    0.06
  -5   8   4    0.15    0.05
  -4  -8   4    4.50    0.16
   4  -8  -4    4.62    0.13
   4  -8  -4    4.61    0.11
  -4  -8   4    4.68    0.15
  -4   8   4    4.70    0.14
   4   8  -4    4.71    0.16
  -4   8   4    4.58    0.12
  -3  -8   4  133.92    2.38
  -3  -8   4  130.74    1.87
   3  -8  -4  132.46    1.83
   3  -8  -4  129.91    2.39
   3   8  -4  130.23    1.84
  -3   8   4  131.81    1.84
  -3   8   4  132.22    1.81
   3   8  -4  130.64    2.42
  -2  -8   4   32.00    0.62
  -2  -8   4   31.96    0.50
   2  -8  -4   31.26    0.62
   2  -8  -4   32.00    0.48
  -2   8   4   31.46    0.47
   2   8  -4   32.08    0.50
   2   8  -4   32.41    0.64
   1  -8  -4  158.98    2.88
  -1  -8   4  159.42    2.20
   1  -8  -4  158.44    2.20
  -1  -8   4  156.31    2.88
  -1   8   4  158.40    2.15
   1   8  -4  158.62    2.23
   1   8  -4  157.67    2.18
   1   8  -4  156.72    2.89
   0  -8   4    6.41    0.14
   0  -8  -4    6.75    0.15
   0  -8   4    6.51    0.18
   0  -8  -4    6.75    0.18
   0   8  -4    6.44    0.18
   0   8  -4    6.69    0.15
   0   8   4    6.75    0.13
   0   8  -4    6.83    0.15
  -1  -8  -4    3.36    0.09
   1  -8   4    3.60    0.13
   1  -8   4    3.47    0.09
  -1  -8  -4    3.68    0.13
  -1  -8  -4    3.45    0.11
   1   8   4    3.56    0.10
  -1   8  -4    3.67    0.10
  -1   8  -4    3.52    0.11
  -1   8  -4    3.66    0.12
   2  -8   4   21.93    0.47
  -2  -8  -4   21.90    0.35
  -2  -8  -4   22.62    0.48
  -2  -8  -4   22.13    0.38
   2  -8   4   22.31    0.33
   2   8   4   22.40    0.35
  -2   8  -4   21.64    0.44
  -2   8  -4   22.90    0.37
  -2   8  -4   22.04    0.36
   2   8   4   22.75    0.47
   3  -8   4   32.58    0.65
  -3  -8  -4   31.60    0.52
  -3  -8  -4   32.35    0.50
  -3  -8  -4   31.36    0.65
  -3   8  -4   31.44    0.51
   3   8   4   31.70    0.66
  -3   8  -4   32.14    0.51
   3   8   4   31.65    0.49
  -4  -8  -4    9.88    0.23
  -4  -8  -4    9.61    0.22
  -4  -8  -4   10.14    0.25
  -4   8  -4    9.58    0.22
  -4   8  -4    9.80    0.22
   4   8   4    9.63    0.21
  -5  -8  -4    0.08    0.07
  -5  -8  -4    0.09    0.07
  -5   8  -4    0.15    0.07
  -5   8  -4    0.23    0.07
   5   8   4    0.14    0.07
  -6  -8  -4    8.27    0.24
  -6  -8  -4    8.25    0.23
  -6   8  -4    8.34    0.23
  -6   8  -4    8.40    0.23
   6   8   4    8.25    0.22
  -7  -8  -4    3.31    0.17
  -7  -8  -4    3.33    0.17
  -7   8  -4    3.00    0.17
   7   8   4    3.50    0.17
  -7   8  -4    3.36    0.17
  -8  -8  -4    0.28    0.12
   8   8   4    0.34    0.11
  -8   8  -4    0.36    0.11
  -9  -9   4   -0.06    0.10
  -9  -9   4    0.11    0.12
   9   9  -4    0.09    0.12
  -8  -9   4    0.03    0.10
  -8  -9   4    0.05    0.11
   8   9  -4    0.10    0.11
  -7  -9   4   -0.01    0.09
  -7  -9   4    0.08    0.09
   7   9  -4    0.12    0.10
  -6  -9   4   12.74    0.30
  -6  -9   4   13.23    0.31
  -6   9   4   13.57    0.29
   6   9  -4   13.19    0.30
  -5  -9   4    2.54    0.14
  -5  -9   4    2.53    0.13
  -5   9   4    2.64    0.11
  -5   9   4    2.62    0.13
   5   9  -4    2.61    0.13
  -4  -9   4    0.76    0.09
  -4  -9   4    0.74    0.08
   4  -9  -4    0.82    0.06
  -4   9   4    0.83    0.06
  -4   9   4    0.91    0.08
   4   9  -4    0.67    0.09
  -3  -9   4    5.79    0.16
  -3  -9   4    5.59    0.17
   3  -9  -4    5.74    0.13
   3  -9  -4    5.58    0.16
   3   9  -4    5.52    0.16
  -3   9   4    5.66    0.14
  -3   9   4    5.58    0.11
   3   9  -4    5.84    0.18
  -2  -9   4    1.41    0.09
   2  -9  -4    1.35    0.08
   2  -9  -4    1.14    0.09
  -2  -9   4    1.16    0.08
  -2   9   4    1.40    0.08
   2   9  -4    1.29    0.09
   2   9  -4    1.29    0.11
   1  -9  -4  189.07    3.40
  -1  -9   4  187.19    2.60
  -1  -9   4  185.56    3.40
   1  -9  -4  185.86    2.59
   1   9  -4  184.16    2.56
   1   9  -4  188.47    2.62
  -1   9   4  184.84    2.53
   0  -9   4   13.63    0.33
   0  -9  -4   14.41    0.26
   0  -9   4   14.40    0.25
   0  -9  -4   14.40    0.33
   0   9   4   14.16    0.24
   0   9  -4   14.46    0.25
   0   9  -4   14.29    0.27
   0   9  -4   14.20    0.32
  -1  -9  -4   16.93    0.27
  -1  -9  -4   17.66    0.39
  -1  -9  -4   17.42    0.31
   1  -9   4   17.84    0.28
   1  -9   4   17.60    0.39
  -1   9  -4   16.96    0.29
   1   9   4   17.30    0.28
  -1   9  -4   17.50    0.31
  -1   9  -4   17.71    0.37
  -2  -9  -4    0.49    0.05
  -2  -9  -4    0.35    0.07
   2  -9   4    0.37    0.07
   2  -9   4    0.48    0.04
  -2  -9  -4    0.37    0.06
   2   9   4    0.43    0.07
  -2   9  -4    0.40    0.05
  -2   9  -4    0.45    0.05
  -2   9  -4    0.41    0.07
   2   9   4    0.52    0.06
  -3  -9  -4   50.59    0.99
   3  -9   4   49.87    0.99
  -3  -9  -4   50.83    0.77
  -3  -9  -4   50.20    0.78
   3   9   4   50.34    0.75
   3   9   4   52.87    1.00
  -3   9  -4   50.79    0.77
  -3   9  -4   50.87    0.77
  -4  -9  -4    7.82    0.21
  -4  -9  -4    7.78    0.19
  -4   9  -4    7.72    0.21
  -4   9  -4    7.62    0.19
   4   9   4    7.98    0.19
  -5  -9  -4   13.10    0.29
  -5  -9  -4   12.97    0.29
   5   9   4   13.11    0.28
  -5   9  -4   12.85    0.29
  -5   9  -4   13.16    0.28
  -6  -9  -4    0.83    0.10
  -6  -9  -4    0.79    0.11
  -6   9  -4    0.90    0.11
  -6   9  -4    0.82    0.10
   6   9   4    0.98    0.11
  -7  -9  -4    1.76    0.13
  -7  -9  -4    1.67    0.14
  -7   9  -4    1.61    0.14
   7   9   4    1.67    0.14
  -7   9  -4    1.69    0.13
  -8  -9  -4    2.67    0.19
   8   9   4    2.52    0.18
  -8   9  -4    2.48    0.17
  -8 -10   4    0.12    0.11
  -8 -10   4   -0.08    0.10
   8  10  -4   -0.09    0.11
  -7 -10   4    3.40    0.18
  -7 -10   4    3.66    0.19
   7  10  -4    3.45    0.17
  -6 -10   4    8.33    0.25
  -6 -10   4    8.95    0.25
  -6  10   4    9.26    0.23
   6  10  -4    8.30    0.24
  -5 -10   4   15.75    0.33
  -5 -10   4   15.77    0.33
   5  10  -4   15.71    0.33
  -5  10   4   16.07    0.31
   4 -10  -4    0.91    0.06
  -4 -10   4    0.86    0.10
   4  10  -4    0.94    0.10
  -4  10   4    0.84    0.08
  -3 -10   4   27.49    0.47
   3 -10  -4   27.61    0.43
  -3 -10   4   27.90    0.55
   3  10  -4   26.63    0.46
  -3  10   4   27.09    0.43
   3  10  -4   27.59    0.58
   2 -10  -4   37.38    0.75
  -2 -10   4   38.20    0.75
  -2 -10   4   37.85    0.60
   2 -10  -4   37.82    0.58
   2  10  -4   39.09    0.77
  -2  10   4   38.21    0.57
   2  10  -4   37.21    0.59
   1 -10  -4   26.01    0.55
  -1 -10   4   26.11    0.55
   1 -10  -4   26.72    0.43
  -1 -10   4   26.39    0.43
   1  10  -4   26.43    0.55
   1  10  -4   26.59    0.42
   1  10  -4   25.71    0.43
  -1  10   4   26.40    0.40
   0 -10   4   27.89    0.59
   0 -10  -4   28.92    0.59
   0 -10   4   28.69    0.45
   0 -10  -4   28.33    0.46
   0  10   4   28.31    0.43
   0  10  -4   28.27    0.46
   0  10  -4   29.26    0.45
   0  10  -4   28.12    0.58
  -1 -10  -4    7.45    0.18
   1 -10   4    7.56    0.22
  -1 -10  -4    7.63    0.22
   1 -10   4    7.90    0.16
   1  10   4    7.63    0.16
  -1  10  -4    7.59    0.16
  -1  10  -4    7.23    0.18
  -1  10  -4    7.57    0.20
  -2 -10  -4   48.53    0.96
  -2 -10  -4   49.14    0.72
   2 -10   4   48.05    0.69
  -2 -10  -4   48.00    0.75
   2 -10   4   49.33    0.96
  -2  10  -4   48.92    0.74
  -2  10  -4   48.75    0.73
   2  10   4   48.01    0.71
  -2  10  -4   47.76    0.92
  -3 -10  -4    1.13    0.10
  -3 -10  -4    1.23    0.08
   3 -10   4    1.27    0.11
  -3 -10  -4    1.18    0.11
   3  10   4    1.20    0.11
  -3  10  -4    1.14    0.09
  -3  10  -4    1.25    0.08
   3  10   4    1.35    0.10
  -4 -10  -4    1.68    0.13
  -4 -10  -4    1.99    0.11
   4  10   4    1.82    0.11
  -4  10  -4    1.74    0.13
  -4  10  -4    1.46    0.11
  -5 -10  -4    0.19    0.08
  -5 -10  -4    0.15    0.08
  -5  10  -4    0.04    0.06
  -5  10  -4    0.18    0.08
   5  10   4    0.17    0.08
  -6 -10  -4    0.61    0.10
  -6 -10  -4    0.62    0.11
  -6  10  -4    0.51    0.11
   6  10   4    0.59    0.10
  -6  10  -4    0.55    0.09
  -7 -10  -4    0.28    0.11
  -7 -10  -4    0.31    0.10
   7  10   4    0.27    0.11
  -7  10  -4    0.15    0.10
  -7  10  -4    0.16    0.11
  -8 -10  -4    0.01    0.10
  -8 -10  -4    0.00    0.11
   8  10   4   -0.02    0.11
  -8 -11   4    0.08    0.12
  -8 -11   4    0.14    0.11
   8  11  -4    0.12    0.12
  -7 -11   4    0.27    0.11
  -7 -11   4    0.26    0.11
   7  11  -4    0.26    0.11
  -6 -11   4    5.20    0.20
  -6 -11   4    5.27    0.20
  -6  11   4    5.33    0.19
   6  11  -4    5.17    0.19
  -5 -11   4    7.23    0.22
   5  11  -4    7.42    0.22
  -5  11   4    7.63    0.20
  -4 -11   4   15.43    0.30
  -4 -11   4   14.60    0.31
   4  11  -4   14.84    0.31
  -4  11   4   14.55    0.29
  -3 -11   4    2.76    0.14
   3 -11  -4    3.17    0.11
   3  11  -4    3.40    0.15
  -3  11   4    3.23    0.12
  -2 -11   4   15.62    0.36
   2 -11  -4   15.11    0.28
  -2 -11   4   15.31    0.30
   2 -11  -4   15.40    0.36
  -2  11   4   15.46    0.27
   2  11  -4   15.11    0.30
   2  11  -4   15.76    0.37
   1 -11  -4   19.15    0.43
  -1 -11   4   18.69    0.34
   1 -11  -4   19.23    0.33
  -1 -11   4   18.84    0.43
  -1  11   4   18.63    0.31
   1  11  -4   19.00    0.43
   1  11  -4   18.78    0.34
   1  11  -4   19.17    0.33
   0 -11   4  126.67    1.76
   0 -11   4  124.32    2.32
   0 -11  -4  125.20    2.32
   0 -11  -4  124.09    1.78
   0  11  -4  126.88    1.78
   0  11   4  123.34    1.72
   0  11  -4  123.09    1.75
   0  11  -4  125.77    2.31
  -1 -11  -4   25.07    0.54
   1 -11   4   25.01    0.54
  -1 -11  -4   24.61    0.43
   1 -11   4   25.22    0.40
  -1  11  -4   24.92    0.42
   1  11   4   24.71    0.40
  -1  11  -4   25.47    0.52
  -1  11  -4   24.38    0.40
  -2 -11  -4   35.91    0.60
  -2 -11  -4   36.89    0.76
  -2 -11  -4   37.30    0.56
   2 -11   4   36.67    0.54
   2 -11   4   37.00    0.76
   2  11   4   36.64    0.56
  -2  11  -4   36.70    0.59
  -2  11  -4   36.78    0.57
  -3 -11  -4    0.81    0.09
  -3 -11  -4    0.86    0.08
  -3  11  -4    0.90    0.09
  -3  11  -4    0.91    0.07
   3  11   4    0.93    0.08
  -4 -11  -4    1.25    0.11
  -4 -11  -4    1.29    0.10
  -4  11  -4    1.50    0.11
  -4  11  -4    1.22    0.11
   4  11   4    1.46    0.10
  -5 -11  -4    0.62    0.09
  -5 -11  -4    0.68    0.10
   5  11   4    0.61    0.09
  -5  11  -4    0.69    0.10
  -5  11  -4    0.58    0.08
  -6 -11  -4    7.73    0.23
  -6 -11  -4    7.78    0.24
  -6  11  -4    8.23    0.25
  -6  11  -4    7.78    0.22
   6  11   4    7.39    0.22
  -7 -11  -4    7.09    0.24
  -7 -11  -4    6.69    0.23
  -7  11  -4    6.36    0.24
   7  11   4    6.86    0.24
  -8 -11  -4    1.14    0.15
  -8 -11  -4    1.59    0.15
   8  11   4    1.21    0.15
  -8 -12   4    0.17    0.11
   8  12  -4   -0.07    0.11
  -7 -12   4    1.13    0.13
   7  12  -4    1.01    0.13
  -6 -12   4   40.15    0.70
  -6  12   4   40.55    0.66
   6  12  -4   39.90    0.69
  -5 -12   4    1.09    0.12
   5  12  -4    1.42    0.12
  -5  12   4    1.15    0.10
  -4 -12   4   31.19    0.55
  -4  12   4   32.37    0.52
   4  12  -4   31.88    0.54
  -3 -12   4    0.24    0.08
   3 -12  -4    0.32    0.06
  -3  12   4    0.18    0.06
   3  12  -4    0.42    0.08
  -2 -12   4   -0.02    0.07
   2 -12  -4    0.16    0.06
   2  12  -4    0.15    0.07
  -2  12   4    0.09    0.05
   2  12  -4    0.01    0.02
  -1 -12   4    2.79    0.14
  -1 -12   4    2.72    0.12
   1 -12  -4    2.62    0.14
   1 -12  -4    2.53    0.12
   1  12  -4    2.69    0.13
   1  12  -4    2.95    0.15
   1  12  -4    2.85    0.11
  -1  12   4    2.59    0.11
   0 -12   4   12.28    0.25
   0 -12  -4   12.01    0.32
   0 -12   4   12.30    0.32
   0 -12  -4   12.16    0.25
   0  12  -4   11.86    0.26
   0  12   4   12.40    0.23
   0  12  -4   12.79    0.24
  -1 -12  -4    0.12    0.07
  -1 -12  -4    0.06    0.07
   1 -12   4    0.07    0.05
   1 -12   4    0.07    0.07
  -1  12  -4    0.14    0.06
  -1  12  -4    0.21    0.05
   1  12   4    0.13    0.05
  -2 -12  -4   17.63    0.35
   2 -12   4   18.41    0.43
  -2  12  -4   18.51    0.32
  -2  12  -4   17.99    0.35
   2  12   4   18.60    0.32
  -3 -12  -4   17.99    0.36
  -3 -12  -4   18.85    0.33
  -3  12  -4   17.86    0.35
   3  12   4   18.20    0.33
  -3  12  -4   18.18    0.32
  -4 -12  -4    4.20    0.18
  -4 -12  -4    4.57    0.15
  -4  12  -4    4.52    0.15
   4  12   4    4.65    0.16
  -4  12  -4    4.34    0.17
  -5 -12  -4    0.13    0.09
  -5 -12  -4    0.12    0.08
   5  12   4    0.05    0.08
  -5  12  -4   -0.01    0.09
  -6 -12  -4   13.91    0.32
  -6 -12  -4   13.66    0.33
   6  12   4   13.47    0.31
  -6  12  -4   13.68    0.33
  -7 -12  -4    0.03    0.10
  -7 -12  -4    0.22    0.12
   7  12   4    0.38    0.11
  -7  12  -4    0.17    0.11
  -8 -13   4    0.46    0.13
   8  13  -4    0.34    0.13
  -7 -13   4    0.08    0.11
   7  13  -4   -0.08    0.11
  -6 -13   4    0.74    0.12
  -6  13   4    0.86    0.11
   6  13  -4    0.88    0.12
  -5 -13   4    2.01    0.15
  -5  13   4    1.82    0.13
   5  13  -4    1.77    0.14
  -4 -13   4   19.10    0.39
   4  13  -4   19.70    0.38
  -4  13   4   19.30    0.36
   3 -13  -4    3.18    0.12
  -3 -13   4    3.28    0.15
  -3  13   4    3.29    0.13
   3  13  -4    3.21    0.15
   2 -13  -4    0.45    0.07
  -2 -13   4    0.38    0.08
   2  13  -4    0.54    0.09
   2  13  -4    0.54    0.07
   2  13  -4    0.50    0.09
  -2  13   4    0.37    0.07
   1 -13  -4    5.71    0.17
   1 -13  -4    6.12    0.21
  -1 -13   4    5.89    0.17
  -1  13   4    6.09    0.16
   1  13  -4    5.92    0.17
   1  13  -4    6.13    0.16
   0 -13  -4    4.25    0.18
   0 -13   4    4.44    0.18
   0 -13   4    4.34    0.15
   0 -13  -4    4.46    0.15
   0  13   4    4.18    0.13
   0  13  -4    4.26    0.13
   0  13  -4    4.09    0.15
  -1 -13  -4    8.98    0.22
   1 -13   4    8.45    0.19
  -1 -13  -4    8.91    0.27
   1 -13   4    8.70    0.27
  -1  13  -4    8.97    0.19
  -1  13  -4    8.39    0.22
   1  13   4    8.85    0.20
   2 -13   4    7.05    0.24
  -2 -13  -4    6.49    0.20
  -2  13  -4    6.45    0.16
   2  13   4    6.74    0.17
  -2  13  -4    6.94    0.20
  -3 -13  -4    5.56    0.19
   3  13   4    5.69    0.17
  -3  13  -4    5.17    0.18
  -4 -13  -4   20.20    0.37
  -4 -13  -4   18.88    0.40
   4  13   4   19.49    0.36
  -4  13  -4   18.68    0.39
  -5 -13  -4    1.05    0.12
  -5 -13  -4    1.00    0.11
   5  13   4    1.09    0.11
  -5  13  -4    0.77    0.12
  -6 -13  -4   21.04    0.45
  -6 -13  -4   22.35    0.43
  -6  13  -4   21.07    0.44
   6  13   4   21.06    0.42
  -7 -13  -4    2.74    0.19
  -7 -13  -4    2.82    0.18
  -7  13  -4    2.98    0.19
   7  13   4    2.39    0.17
  -7 -14   4    2.39    0.18
   7  14  -4    2.71    0.19
  -6 -14   4    9.01    0.28
  -6  14   4   10.00    0.26
   6  14  -4    9.91    0.28
  -5 -14   4   17.99    0.40
   5  14  -4   18.65    0.39
  -5  14   4   19.43    0.37
  -4 -14   4   -0.06    0.08
  -4  14   4    0.14    0.07
   4  14  -4    0.17    0.09
  -3 -14   4    8.37    0.23
  -3  14   4    9.12    0.21
   3  14  -4    8.56    0.23
   2 -14  -4    0.25    0.07
  -2 -14   4    0.27    0.08
  -2  14   4    0.22    0.07
   2  14  -4    0.15    0.06
   2  14  -4    0.26    0.07
  -1 -14   4    0.19    0.08
   1 -14  -4    0.32    0.07
  -1  14   4    0.15    0.06
   1  14  -4    0.17    0.08
   1  14  -4    0.28    0.06
   0 -14  -4   18.83    0.36
   0 -14  -4   18.83    0.45
   0 -14   4   18.72    0.34
   0  14  -4   17.92    0.35
   0  14   4   17.94    0.32
  -1 -14  -4   10.60    0.26
   1 -14   4   10.49    0.23
   1 -14   4   10.33    0.31
   1  14   4   10.70    0.22
  -1  14  -4   10.55    0.25
  -2 -14  -4    0.14    0.08
  -2  14  -4    0.19    0.08
   2  14   4    0.07    0.07
  -3 -14  -4    5.95    0.21
  -3  14  -4    6.05    0.20
   3  14   4    6.21    0.18
  -4 -14  -4    1.85    0.14
  -4  14  -4    1.98    0.15
   4  14   4    1.88    0.12
  -5 -14  -4    3.36    0.19
   5  14   4    3.65    0.17
  -5  14  -4    3.19    0.18
  -6 -14  -4    0.53    0.12
  -6  14  -4    0.67    0.13
   6  14   4    0.43    0.11
  -7 -14  -4    1.23    0.15
  -7  14  -4    1.17    0.15
   7  14   4    1.46    0.14
  -7 -15   4    0.49    0.13
   7  15  -4    0.39    0.13
  -6 -15   4   -0.09    0.11
  -6  15   4    0.06    0.10
   6  15  -4    0.24    0.11
  -5 -15   4    0.14    0.11
   5  15  -4    0.31    0.11
  -5  15   4    0.20    0.09
  -4 -15   4    2.34    0.15
  -4  15   4    2.27    0.14
   4  15  -4    2.36    0.16
  -3 -15   4   14.98    0.34
  -3  15   4   15.79    0.31
   3  15  -4   14.96    0.33
   3  15  -4   15.70    0.32
   2 -15  -4    0.24    0.08
  -2 -15   4    0.17    0.09
  -2  15   4    0.23    0.07
   2  15  -4    0.19    0.09
  -1 -15   4    3.37    0.15
   1 -15  -4    3.38    0.15
   1  15  -4    3.15    0.15
  -1  15   4    3.59    0.13
   0 -15   4    5.49    0.18
   0 -15  -4    5.37    0.18
   0  15   4    5.84    0.16
   0  15  -4    5.42    0.19
  -1 -15  -4    1.35    0.11
   1 -15   4    1.37    0.10
  -1  15  -4    1.33    0.11
   1  15   4    1.27    0.09
  -2 -15  -4    0.99    0.11
   2  15   4    0.94    0.09
  -2  15  -4    0.86    0.11
  -3 -15  -4   13.12    0.32
   3  15   4   13.65    0.29
  -3  15  -4   13.38    0.31
  -4 -15  -4    0.45    0.11
   4  15   4    0.63    0.10
  -4  15  -4    0.34    0.10
  -5 -15  -4   19.85    0.43
  -5  15  -4   19.67    0.42
   5  15   4   19.72    0.40
  -6 -15  -4    0.50    0.13
  -6  15  -4    0.58    0.12
  -6 -16   4    0.64    0.13
   6  16  -4    0.67    0.13
  -5 -16   4    0.99    0.14
  -5  16   4    0.92    0.11
   5  16  -4    1.29    0.14
  -4 -16   4    0.55    0.12
  -4  16   4    0.63    0.10
   4  16  -4    0.64    0.11
  -3 -16   4    2.37    0.16
   3  16  -4    2.77    0.16
  -3  16   4    2.58    0.13
  -2 -16   4    7.45    0.23
   2 -16  -4    7.33    0.21
  -2  16   4    7.24    0.20
   2  16  -4    7.27    0.22
  -1 -16   4   11.04    0.27
   1 -16  -4   10.44    0.25
   1  16  -4   10.60    0.27
  -1  16   4   10.78    0.24
   0 -16  -4    0.12    0.08
   0 -16   4    0.30    0.08
   0  16  -4    0.15    0.08
   0  16   4    0.28    0.07
  -1 -16  -4    0.09    0.09
   1  16   4   -0.09    0.06
  -1  16  -4    0.04    0.08
  -2 -16  -4    1.20    0.12
  -2  16  -4    1.14    0.12
   2  16   4    1.08    0.10
  -3 -16  -4    0.61    0.11
  -3  16  -4    0.98    0.12
  -4 -16  -4    0.36    0.11
  -4  16  -4    0.34    0.11
  -5 -16  -4    1.11    0.14
  -5  16  -4    1.23    0.14
  -6 -16  -4    0.06    0.12
  -6  16  -4    0.09    0.11
  -6 -17   4    0.19    0.13
   6  17  -4    0.04    0.11
  -5 -17   4    0.10    0.11
   5  17  -4   -0.02    0.10
  -4 -17   4    0.27    0.11
   4  17  -4    0.34    0.11
  -3 -17   4   -0.18    0.09
   3  17  -4    0.12    0.10
  -2 -17   4   15.24    0.35
   2  17  -4   15.04    0.34
  -1 -17   4    0.76    0.11
   1 -17  -4    0.51    0.10
   1  17  -4    0.68    0.10
   0 -17   4    1.82    0.12
   0 -17  -4    1.76    0.13
   0  17  -4    1.67    0.13
  -1 -17  -4   12.83    0.31
  -1  17  -4   13.19    0.30
  -2 -17  -4    3.66    0.18
  -2  17  -4    3.36    0.17
  -3 -17  -4    0.22    0.11
  -3  17  -4    0.20    0.10
  -4 -17  -4   16.54    0.39
  -4  17  -4   16.47    0.38
  -5 -17  -4    0.28    0.12
  -5  17  -4   -0.01    0.11
  -5 -18   4    0.19    0.12
   5  18  -4    0.34    0.12
  -4 -18   4    3.25    0.18
   4  18  -4    3.01    0.19
  -3 -18   4    0.15    0.11
   3  18  -4    0.28    0.11
  -2 -18   4    7.20    0.24
   2  18  -4    7.13    0.23
  -1 -18   4    0.17    0.09
   1 -18  -4    0.17    0.09
   1  18  -4    0.13    0.09
   0 -18  -4    4.22    0.18
   0  18  -4    4.09    0.18
  -1 -18  -4    1.07    0.13
  -1  18  -4    1.13    0.12
  -2 -18  -4    0.14    0.10
  -2  18  -4    0.07    0.09
  -3 -18  -4    0.02    0.10
  -3  18  -4    0.00    0.10
  -4 -18  -4   -0.10    0.11
  -4  18  -4    0.13    0.11
  -5  18  -4    0.10    0.11
  -4 -19   4    0.27    0.12
  -3 -19   4    4.57    0.22
   3  19  -4    4.38    0.20
  -2 -19   4    0.42    0.12
   2  19  -4    0.35    0.11
   1 -19  -4   -0.01    0.10
  -1 -19   4    0.11    0.10
   1  19  -4    0.10    0.10
   0 -19  -4    3.34    0.18
   0  19  -4    3.38    0.18
  -1 -19  -4    0.53    0.11
  -1  19  -4    0.37    0.11
  -2 -19  -4    4.13    0.21
  -2  19  -4    3.97    0.19
  -3 -19  -4    5.15    0.22
  -3  19  -4    4.36    0.20
  -4 -19  -4    1.25    0.15
  -4  19  -4    1.14    0.14
   4  20  -4    1.66    0.16
  -3 -20   4    4.73    0.22
   3  20  -4    4.65    0.21
  -2 -20   4    1.94    0.16
   2  20  -4    1.85    0.15
  -1 -20   4    0.83    0.12
   1  20  -4    0.71    0.12
   0 -20  -4    0.33    0.11
   0  20  -4    0.21    0.11
  -1 -20  -4    2.70    0.18
  -1  20  -4    2.48    0.18
  -2 -20  -4    1.45    0.15
  -2  20  -4    1.21    0.13
  -3 -20  -4    2.06    0.17
  -3  20  -4    2.53    0.18
  -2 -21   4    0.15    0.12
   2  21  -4    0.18    0.12
   1  21  -4    3.20    0.18
   0 -21  -4    1.42    0.15
   0  21  -4    1.10    0.13
  -1 -21  -4    4.51    0.22
  -1  21  -4    4.84    0.21
  -2  21  -4    0.14    0.11
 -10   0   5   -0.13    0.12
  -9   0   5    9.69    0.29
  -8   0   5    0.11    0.09
  -7   0   5    8.40    0.24
  -7   0   5    8.36    0.20
  -6   0   5    0.08    0.07
  -6   0   5    0.05    0.05
  -5   0   5    1.56    0.09
  -5   0   5    1.41    0.09
  -4   0   5    0.02    0.05
  -4   0   5    0.05    0.04
  -3   0   5   44.21    0.66
  -3   0   5   44.10    0.64
  -2   0   5   -0.07    0.03
  -2   0   5   -0.12    0.03
  -1   0   5  324.85    4.40
   1   0  -5  313.16    4.33
   0   0  -5    0.03    0.03
   0   0  -5    0.02    0.02
   0   0  -5    0.04    0.02
  -1   0  -5    2.92    0.12
  -1   0  -5    2.87    0.10
  -1   0  -5    3.09    0.11
  -2   0  -5   -0.01    0.03
  -2   0  -5   -0.05    0.03
  -2   0  -5    0.17    0.03
  -2   0  -5    0.03    0.03
  -3   0  -5  101.76    1.46
  -3   0  -5   99.93    1.41
  -3   0  -5  103.81    1.85
  -3   0  -5  100.05    1.41
  -3   0  -5  102.07    1.85
  -4   0  -5    0.13    0.05
  -4   0  -5    0.11    0.04
  -5   0  -5   61.23    0.87
  -5   0  -5   60.96    0.94
  -6   0  -5   -0.07    0.07
  -7   0  -5    7.57    0.23
  -8   0  -5    0.06    0.09
  -9   0  -5    5.90    0.24
 -10  -1   5    0.79    0.15
 -10   1   5    1.06    0.15
  10   1  -5    1.18    0.15
  -9  -1   5    3.47    0.20
  -9   1   5    3.08    0.19
  -8  -1   5    7.75    0.24
  -8   1   5    7.82    0.24
  -7  -1   5   45.13    0.69
  -7  -1   5   43.05    0.74
  -7   1   5   44.30    0.74
  -7   1   5   44.99    0.68
  -6  -1   5    0.54    0.07
  -6  -1   5    0.47    0.08
  -6   1   5    0.45    0.06
  -6   1   5    0.42    0.07
  -5  -1   5   14.56    0.29
  -5  -1   5   15.29    0.27
  -5   1   5   14.72    0.29
  -5   1   5   15.21    0.26
  -4  -1   5    3.71    0.12
  -4  -1   5    3.54    0.11
  -4   1   5    3.39    0.11
  -4   1   5    3.51    0.10
  -3  -1   5  177.97    2.46
  -3  -1   5  174.36    2.50
  -3   1   5  179.83    2.45
  -3   1   5  179.14    2.49
  -2  -1   5   83.15    1.20
  -2  -1   5   83.59    1.18
  -2   1   5   85.28    1.19
  -2   1   5   84.96    1.18
   2   1  -5   84.95    1.16
   1  -1  -5   14.59    0.21
  -1  -1   5   14.42    0.23
  -1   1   5   14.34    0.23
   1   1  -5   14.45    0.22
   0  -1   5   68.00    0.95
   0  -1  -5   68.11    0.95
   0  -1  -5   67.83    0.92
   0  -1  -5   68.31    0.96
   0   1  -5   68.52    0.93
   0   1  -5   68.91    0.97
  -1  -1  -5   50.14    0.71
  -1  -1  -5   50.50    0.72
  -1  -1  -5   49.80    0.69
  -1   1  -5   49.83    0.70
  -1   1  -5   50.48    0.70
  -1   1  -5   49.89    0.73
  -1   1  -5   50.63    0.93
  -2  -1  -5    7.45    0.13
  -2  -1  -5    7.47    0.13
  -2  -1  -5    7.16    0.17
  -2  -1  -5    7.41    0.15
  -2   1  -5    7.46    0.17
  -2   1  -5    7.29    0.15
  -2   1  -5    7.41    0.12
  -2   1  -5    7.60    0.14
  -3  -1  -5  260.36    3.62
  -3  -1  -5  264.52    3.66
  -3  -1  -5  261.91    4.77
  -3  -1  -5  262.70    4.77
  -3   1  -5  256.59    3.61
  -3   1  -5  264.39    3.54
  -3   1  -5  258.15    4.72
  -3   1  -5  259.76    4.71
  -3   1  -5  263.73    3.66
  -4  -1  -5   64.34    1.14
  -4  -1  -5   62.53    0.89
  -4  -1  -5   62.01    0.94
  -4  -1  -5   62.38    1.14
  -4   1  -5   62.34    0.90
  -4   1  -5   61.53    0.88
  -4   1  -5   61.29    0.94
  -5  -1  -5    1.25    0.08
  -5  -1  -5    1.04    0.09
  -5   1  -5    1.14    0.10
  -6  -1  -5    0.63    0.09
  -6   1  -5    0.64    0.09
  -7  -1  -5    1.00    0.11
  -7   1  -5    0.96    0.11
  -8  -1  -5    3.81    0.19
  -8   1  -5    3.90    0.20
  -9  -1  -5    2.22    0.18
  -9   1  -5    2.25    0.18
 -10  -2   5    6.48    0.26
  10   2  -5    6.50    0.25
 -10   2   5    6.42    0.26
  -9  -2   5    5.64    0.24
  -9   2   5    5.41    0.22
  -8  -2   5    2.43    0.14
  -8  -2   5    2.36    0.16
  -8   2   5    2.66    0.16
  -7  -2   5    0.36    0.09
  -7  -2   5    0.26    0.07
  -7   2   5    0.28    0.08
  -6  -2   5    2.14    0.11
  -6  -2   5    2.09    0.13
  -6   2   5    2.19    0.12
  -6   2   5    2.09    0.10
  -5  -2   5    1.18    0.08
  -5  -2   5    1.30    0.09
  -5   2   5    1.51    0.10
  -5   2   5    1.22    0.08
   5   2  -5    1.35    0.06
  -4  -2   5   -0.02    0.04
  -4  -2   5    0.03    0.05
  -4   2   5   -0.03    0.04
  -4   2   5   -0.02    0.04
  -3  -2   5   70.31    1.02
  -3  -2   5   70.64    1.00
  -3   2   5   70.75    1.01
   3   2  -5   69.43    0.99
  -3   2   5   70.81    0.99
  -2  -2   5    3.61    0.09
   2   2  -5    3.56    0.09
  -2   2   5    3.63    0.09
  -2   2   5    3.69    0.09
  -1  -2   5  270.22    3.77
   1  -2  -5  268.19    3.74
   1   2  -5  271.14    3.69
  -1   2   5  275.24    3.73
   0  -2  -5  130.85    1.85
   0  -2  -5  134.06    1.83
   0  -2   5  135.26    1.82
   0   2  -5  133.13    1.86
   0   2  -5  128.90    2.41
   0   2  -5  134.26    1.80
   1  -2   5   10.28    0.16
  -1  -2  -5   10.28    0.17
  -1  -2  -5   10.02    0.17
  -1   2  -5   10.09    0.22
  -1   2  -5    9.98    0.17
  -1   2  -5   10.10    0.18
  -1   2  -5    9.86    0.15
  -2  -2  -5   32.95    0.49
  -2  -2  -5   32.70    0.48
  -2  -2  -5   31.28    0.62
  -2   2  -5   32.79    0.47
  -2   2  -5   32.41    0.45
  -2   2  -5   32.22    0.49
  -2   2  -5   31.97    0.61
  -3  -2  -5   21.57    0.42
  -3  -2  -5   20.66    0.35
  -3  -2  -5   21.37    0.33
  -3   2  -5   20.64    0.41
  -3   2  -5   20.82    0.35
  -3   2  -5   20.71    0.30
  -3   2  -5   21.57    0.34
  -3   2  -5   20.81    0.41
  -4  -2  -5   92.70    1.66
  -4  -2  -5   89.79    1.33
  -4  -2  -5   92.34    1.65
  -4  -2  -5   90.74    1.29
  -4   2  -5   88.65    1.25
  -5  -2  -5    0.62    0.08
  -5  -2  -5    0.62    0.06
  -5   2  -5    0.51    0.08
  -5   2  -5    0.64    0.08
  -6  -2  -5   10.10    0.26
  -6  -2  -5   10.34    0.21
  -6   2  -5    9.83    0.25
  -7  -2  -5    3.40    0.17
  -7   2  -5    3.37    0.17
  -8  -2  -5   11.46    0.32
  -8   2  -5   11.67    0.32
  -9  -2  -5    2.02    0.17
  -9   2  -5    1.75    0.16
  -9  -3   5    6.18    0.25
  -9   3   5    5.87    0.23
   9   3  -5    6.24    0.23
  -8  -3   5    9.99    0.28
  -8  -3   5   10.30    0.25
   8   3  -5    9.85    0.27
  -8   3   5    9.69    0.27
  -7  -3   5    1.44    0.12
  -7  -3   5    1.38    0.10
  -7   3   5    1.40    0.11
  -6  -3   5   37.24    0.59
  -6  -3   5   35.85    0.62
  -6   3   5   36.44    0.60
  -6   3   5   36.77    0.56
  -5  -3   5    2.50    0.11
  -5  -3   5    2.11    0.12
   5   3  -5    2.26    0.09
  -5   3   5    2.14    0.09
  -5   3   5    2.17    0.11
  -4  -3   5   64.12    0.93
  -4  -3   5   62.91    0.96
   4   3  -5   63.55    0.92
  -4   3   5   62.97    0.94
   4   3  -5   65.05    1.17
  -4   3   5   65.51    0.92
  -3  -3   5   59.11    0.85
  -3  -3   5   57.72    0.86
   3   3  -5   58.79    1.07
  -3   3   5   58.14    0.85
  -3   3   5   58.73    0.83
   3   3  -5   58.72    0.84
  -2  -3   5  166.33    2.29
   2  -3  -5  165.31    2.28
   2   3  -5  164.84    2.99
  -2   3   5  166.97    2.28
  -2   3   5  165.31    2.30
   2   3  -5  163.15    2.25
   1  -3  -5   17.02    0.27
  -1  -3   5   16.85    0.27
   1  -3  -5   17.71    0.26
   1   3  -5   17.47    0.34
   1   3  -5   16.90    0.27
   0  -3  -5  319.77    4.44
   0  -3  -5  317.14    4.35
   0  -3   5  325.27    4.42
   0   3  -5  315.49    4.34
   0   3  -5  310.01    5.82
   0   3  -5  320.73    4.44
   1  -3   5    1.73    0.05
  -1  -3  -5    1.56    0.06
  -1  -3  -5    1.75    0.06
   1  -3   5    1.66    0.07
  -1   3  -5    1.78    0.07
  -1   3  -5    1.64    0.07
  -1   3  -5    1.66    0.07
   2  -3   5  216.66    3.92
  -2  -3  -5  220.38    2.99
  -2  -3  -5  215.77    3.92
  -2  -3  -5  217.37    3.03
  -2   3  -5  221.52    3.04
  -2   3  -5  215.80    2.97
  -2   3  -5  211.85    3.92
  -2   3  -5  216.60    2.94
  -3  -3  -5    8.90    0.18
  -3  -3  -5    8.76    0.21
   3  -3   5    8.61    0.21
  -3  -3  -5    8.60    0.17
  -3   3  -5    8.86    0.19
  -3   3  -5    8.83    0.19
  -3   3  -5    8.60    0.18
  -3   3  -5    8.56    0.19
  -4  -3  -5    2.96    0.10
  -4  -3  -5    2.76    0.11
  -4  -3  -5    3.05    0.12
  -4  -3  -5    2.80    0.10
  -4   3  -5    2.92    0.12
  -4   3  -5    2.92    0.11
  -5  -3  -5   16.20    0.29
  -5  -3  -5   16.42    0.32
  -5   3  -5   16.31    0.31
  -5   3  -5   16.19    0.32
  -6  -3  -5    0.13    0.08
  -6  -3  -5   -0.01    0.06
  -6   3  -5    0.02    0.08
  -7  -3  -5    2.82    0.16
  -7   3  -5    3.02    0.17
  -8  -3  -5    0.23    0.10
  -8   3  -5    0.35    0.11
  -9  -3  -5    0.17    0.12
  -9   3  -5    0.39    0.12
  -9  -4   5    1.10    0.15
  -9   4   5    1.26    0.14
   9   4  -5    1.06    0.14
  -8  -4   5    1.37    0.14
  -8  -4   5    1.55    0.12
  -8   4   5    1.39    0.13
   8   4  -5    1.46    0.14
  -7  -4   5    5.15    0.18
  -7  -4   5    5.01    0.20
   7   4  -5    5.14    0.19
  -7   4   5    5.14    0.18
  -6  -4   5    0.82    0.09
  -6  -4   5    0.78    0.10
  -6   4   5    0.71    0.08
   6   4  -5    0.72    0.09
  -6   4   5    0.69    0.06
  -5  -4   5    1.31    0.10
  -5  -4   5    1.49    0.11
  -5   4   5    1.37    0.08
  -5   4   5    1.66    0.10
   5   4  -5    1.50    0.10
  -4  -4   5   58.74    0.86
   4  -4  -5   57.40    0.83
  -4  -4   5   57.02    0.87
  -4   4   5   57.65    0.83
  -4   4   5   57.74    0.85
   4   4  -5   58.83    1.07
   4   4  -5   57.84    0.85
  -3  -4   5    7.14    0.16
  -3  -4   5    7.28    0.16
   3  -4  -5    7.34    0.14
   3   4  -5    7.26    0.16
   3   4  -5    7.33    0.17
  -3   4   5    7.34    0.14
  -3   4   5    7.04    0.14
  -2  -4   5    8.42    0.16
   2  -4  -5    7.88    0.15
  -2   4   5    8.23    0.14
   2   4  -5    7.99    0.16
   2   4  -5    9.00    0.19
  -2   4   5    8.11    0.14
  -1  -4   5   35.32    0.51
   1  -4  -5   34.84    0.51
   1  -4  -5   34.40    0.49
   1   4  -5   34.09    0.51
   1   4  -5   34.30    0.66
  -1   4   5   35.48    0.48
   0  -4   5  178.81    2.46
   0  -4  -5  181.31    2.49
   0  -4   5  176.36    3.24
   0  -4  -5  180.71    2.47
   0   4  -5  184.39    2.50
   0   4   5  173.56    2.41
   0   4  -5  175.66    3.24
   0   4  -5  182.11    2.43
  -1  -4  -5   95.88    1.35
  -1  -4  -5   96.57    1.35
   1  -4   5   95.53    1.76
   1  -4   5   96.04    1.32
  -1  -4  -5   94.83    1.76
   1   4   5   97.85    1.30
  -1   4  -5   94.37    1.36
  -1   4  -5   94.99    1.76
  -1   4  -5   97.24    1.33
  -2  -4  -5   21.87    0.35
   2  -4   5   21.35    0.44
  -2  -4  -5   21.62    0.34
  -2  -4  -5   21.58    0.44
  -2   4  -5   21.36    0.43
  -2   4  -5   22.04    0.34
  -2   4  -5   21.96    0.35
  -3  -4  -5   23.55    0.38
  -3  -4  -5   23.24    0.39
  -3  -4  -5   24.25    0.48
   3  -4   5   23.73    0.48
  -3   4  -5   23.34    0.38
  -3   4  -5   23.45    0.45
  -3   4  -5   23.37    0.45
  -3   4  -5   23.46    0.39
  -4  -4  -5    2.08    0.09
   4  -4   5    2.21    0.11
  -4  -4  -5    2.09    0.11
  -4  -4  -5    1.98    0.09
  -4  -4  -5    2.29    0.10
  -4   4  -5    2.08    0.11
  -4   4  -5    2.08    0.10
  -5  -4  -5   65.85    1.01
  -5  -4  -5   65.95    0.97
  -5   4  -5   65.57    0.98
  -5   4  -5   65.52    1.01
  -6  -4  -5   10.21    0.23
  -6  -4  -5   10.12    0.25
  -6   4  -5   10.15    0.25
  -6   4  -5   10.24    0.25
  -7  -4  -5   14.46    0.34
  -7   4  -5   13.93    0.33
  -8  -4  -5    8.15    0.27
  -8   4  -5    7.94    0.26
  -9  -4  -5    0.91    0.14
  -9   4  -5    1.01    0.14
  -9  -5   5    1.90    0.16
  -9   5   5    1.86    0.15
   9   5  -5    1.82    0.16
  -8  -5   5    2.44    0.15
  -8  -5   5    2.55    0.17
   8   5  -5    2.68    0.17
  -8   5   5    2.65    0.16
  -7  -5   5    4.83    0.17
  -7  -5   5    4.67    0.19
   7   5  -5    4.66    0.18
  -7   5   5    4.68    0.18
  -6  -5   5    0.23    0.07
  -6  -5   5    0.40    0.09
   6   5  -5    0.18    0.07
  -6   5   5    0.34    0.07
  -5  -5   5  145.50    2.11
   5  -5  -5  144.76    2.03
  -5  -5   5  148.44    2.07
   5   5  -5  143.11    2.04
  -5   5   5  148.16    2.08
  -4  -5   5   57.04    0.88
   4  -5  -5   57.92    0.83
  -4  -5   5   58.23    0.86
   4   5  -5   58.16    0.85
  -4   5   5   57.49    0.85
   4   5  -5   58.09    1.08
   3  -5  -5    0.68    0.05
  -3  -5   5    0.69    0.06
  -3  -5   5    0.71    0.06
  -3   5   5    0.87    0.06
  -3   5   5    0.78    0.06
   3   5  -5    0.75    0.06
   3   5  -5    0.73    0.06
  -2  -5   5  176.20    2.40
   2  -5  -5  172.99    2.38
   2   5  -5  172.33    3.13
  -2   5   5  170.16    2.40
   2   5  -5  170.77    2.36
  -2   5   5  174.36    2.34
  -1  -5   5   58.76    1.09
  -1  -5   5   59.14    0.84
   1  -5  -5   59.04    0.84
  -1   5   5   59.94    0.80
   1   5  -5   58.05    0.83
   1   5  -5   57.94    1.10
   0  -5   5   41.47    0.80
   0  -5  -5   41.84    0.60
   0  -5   5   43.35    0.61
   0  -5  -5   42.82    0.62
   0  -5  -5   43.39    0.80
   0   5   5   42.11    0.58
   0   5  -5   42.55    0.63
   0   5  -5   41.62    0.61
  -1  -5  -5  241.81    3.33
   1  -5   5  237.64    3.26
  -1  -5  -5  240.60    3.28
  -1  -5  -5  230.55    4.30
   1  -5   5  240.90    4.30
  -1   5  -5  234.93    4.32
  -1   5  -5  237.65    3.32
   1   5   5  240.34    3.23
  -1   5  -5  238.37    3.23
   2  -5   5    0.34    0.05
  -2  -5  -5    0.48    0.05
  -2  -5  -5    0.41    0.05
  -2  -5  -5    0.41    0.05
  -2   5  -5    0.40    0.05
  -2   5  -5    0.51    0.05
  -2   5  -5    0.45    0.05
   2   5   5    0.39    0.04
  -3  -5  -5    1.78    0.09
   3  -5   5    1.69    0.10
  -3  -5  -5    1.69    0.09
  -3  -5  -5    1.76    0.09
  -3   5  -5    1.67    0.07
  -3   5  -5    1.66    0.09
  -3   5  -5    1.70    0.10
  -4  -5  -5   17.04    0.31
   4  -5   5   17.37    0.38
  -4  -5  -5   16.81    0.36
  -4  -5  -5   16.42    0.32
  -4   5  -5   17.25    0.31
  -4   5  -5   17.01    0.32
  -5  -5  -5   12.26    0.25
  -5  -5  -5   12.42    0.27
  -5   5  -5   12.04    0.27
  -5   5  -5   12.29    0.26
  -6  -5  -5    9.09    0.24
  -6  -5  -5    9.22    0.22
  -6   5  -5    9.27    0.23
  -6   5  -5    9.01    0.24
  -7  -5  -5    0.09    0.10
  -7   5  -5    0.15    0.09
  -8  -5  -5    0.32    0.12
  -8   5  -5    0.48    0.11
  -9  -5  -5    1.69    0.17
  -9   5  -5    1.51    0.16
   9   5   5    1.51    0.15
  -9  -6   5    0.43    0.13
   9   6  -5    0.42    0.12
  -9   6   5    0.43    0.12
  -8  -6   5    0.15    0.10
  -8  -6   5    0.32    0.10
   8   6  -5    0.22    0.11
  -8   6   5    0.15    0.10
  -7  -6   5   29.76    0.56
  -7  -6   5   29.18    0.52
  -7   6   5   31.26    0.53
   7   6  -5   30.10    0.54
  -6  -6   5    9.50    0.23
  -6  -6   5    9.74    0.25
  -6   6   5    9.73    0.22
   6   6  -5    9.69    0.24
  -5  -6   5   14.96    0.30
   5  -6  -5   14.79    0.26
  -5  -6   5   15.03    0.31
  -5   6   5   15.57    0.28
   5   6  -5   15.03    0.30
   4  -6  -5    2.98    0.10
  -4  -6   5    2.86    0.13
  -4  -6   5    2.82    0.12
  -4   6   5    2.85    0.10
  -4   6   5    3.16    0.11
   4   6  -5    2.99    0.12
   4   6  -5    2.99    0.12
   3  -6  -5    1.65    0.07
  -3  -6   5    1.95    0.09
   3   6  -5    1.82    0.09
   3   6  -5    1.64    0.10
  -3   6   5    1.80    0.07
  -3   6   5    1.75    0.08
  -2  -6   5    0.22    0.05
  -2  -6   5    0.12    0.03
   2  -6  -5    0.18    0.04
  -2   6   5    0.15    0.03
   2   6  -5    0.16    0.04
   2   6  -5    0.09    0.04
  -1  -6   5   36.72    0.71
   1  -6  -5   36.96    0.55
  -1  -6   5   36.90    0.55
   1  -6  -5   36.24    0.70
   1   6  -5   37.92    0.56
  -1   6   5   37.70    0.52
   1   6  -5   36.47    0.71
   1   6  -5   37.21    0.55
   0  -6   5   11.57    0.26
   0  -6  -5   11.51    0.21
   0  -6   5   11.46    0.20
   0  -6  -5   11.28    0.17
   0  -6  -5   11.15    0.26
   0   6   5   11.46    0.18
   0   6  -5   11.32    0.21
   0   6  -5   11.41    0.26
   0   6  -5   11.74    0.21
  -1  -6  -5  107.21    1.95
  -1  -6  -5  103.92    1.49
   1  -6   5  104.57    1.95
  -1  -6  -5  105.85    1.50
   1  -6   5  106.00    1.46
  -1   6  -5  105.51    1.51
   1   6   5  107.58    1.44
  -1   6  -5  105.90    1.47
  -1   6  -5  107.01    1.94
   2  -6   5   28.08    0.57
  -2  -6  -5   29.23    0.45
  -2  -6  -5   28.05    0.44
   2  -6   5   29.32    0.40
  -2  -6  -5   28.79    0.58
  -2   6  -5   28.02    0.56
   2   6   5   28.78    0.42
  -2   6  -5   28.42    0.45
   3  -6   5   13.91    0.32
  -3  -6  -5   13.96    0.32
  -3  -6  -5   14.07    0.26
  -3  -6  -5   13.67    0.26
  -3   6  -5   13.92    0.26
  -3   6  -5   13.86    0.28
   3   6   5   13.96    0.25
  -3   6  -5   14.36    0.26
   4  -6   5    7.18    0.21
  -4  -6  -5    7.21    0.18
  -4  -6  -5    6.93    0.19
  -4  -6  -5    6.90    0.18
  -4   6  -5    6.85    0.18
  -4   6  -5    6.98    0.18
  -5  -6  -5   12.67    0.27
  -5  -6  -5   13.79    0.27
  -5  -6  -5   12.94    0.28
  -5   6  -5   12.66    0.28
  -5   6  -5   13.13    0.28
  -6  -6  -5    5.83    0.18
  -6  -6  -5    5.32    0.19
  -6   6  -5    5.66    0.19
  -6   6  -5    5.54    0.19
  -7  -6  -5    9.66    0.27
  -7  -6  -5    9.62    0.24
  -7   6  -5    9.41    0.26
  -8  -6  -5    0.17    0.11
  -8   6  -5   -0.14    0.09
   8   6   5    0.12    0.10
  -9  -6  -5    1.05    0.15
   9   6   5    1.29    0.15
  -9   6  -5    1.20    0.15
  -9  -7   5    1.76    0.17
  -9  -7   5    2.19    0.15
   9   7  -5    1.88    0.17
  -8  -7   5    0.21    0.10
  -8  -7   5    0.27    0.12
  -8   7   5    0.09    0.09
   8   7  -5    0.15    0.10
  -7  -7   5    0.09    0.10
  -7  -7   5    0.25    0.09
  -7   7   5    0.15    0.08
   7   7  -5    0.21    0.10
  -6  -7   5   12.66    0.29
  -6  -7   5   12.82    0.29
   6   7  -5   13.06    0.29
  -6   7   5   13.23    0.27
   5  -7  -5   96.10    1.35
  -5  -7   5   95.47    1.41
  -5  -7   5   96.05    1.43
  -5   7   5   98.25    1.39
   5   7  -5   94.86    1.39
  -4  -7   5   12.38    0.26
  -4  -7   5   12.56    0.26
   4  -7  -5   12.52    0.22
  -4   7   5   12.35    0.22
   4   7  -5   12.63    0.26
  -4   7   5   12.12    0.23
  -3  -7   5   79.67    1.17
   3  -7  -5   79.30    1.14
   3   7  -5   81.08    1.50
   3   7  -5   80.51    1.15
  -3   7   5   81.35    1.13
  -3   7   5   80.54    1.14
   2  -7  -5   25.55    0.50
  -2  -7   5   26.23    0.42
  -2  -7   5   26.06    0.51
   2  -7  -5   26.37    0.41
  -2   7   5   26.38    0.39
   2   7  -5   26.01    0.42
   2   7  -5   26.92    0.53
  -1  -7   5  256.42    4.64
   1  -7  -5  258.12    3.54
   1  -7  -5  253.62    4.64
  -1  -7   5  261.04    3.54
   1   7  -5  257.46    3.59
  -1   7   5  257.94    3.47
   1   7  -5  257.98    4.65
   1   7  -5  253.84    3.49
   0  -7  -5   48.59    0.93
   0  -7   5   48.87    0.93
   0  -7   5   49.17    0.70
   0  -7  -5   49.01    0.72
   0   7  -5   48.89    0.72
   0   7  -5   49.50    0.93
   0   7   5   47.58    0.68
   0   7  -5   47.19    0.71
  -1  -7  -5    0.60    0.06
   1  -7   5    0.68    0.04
  -1  -7  -5    0.58    0.06
  -1  -7  -5    0.67    0.05
   1  -7   5    0.49    0.06
  -1   7  -5    0.58    0.06
  -1   7  -5    0.59    0.06
  -1   7  -5    0.68    0.05
   1   7   5    0.71    0.04
  -2  -7  -5   17.81    0.32
  -2  -7  -5   17.67    0.29
   2  -7   5   17.67    0.39
   2  -7   5   17.66    0.26
  -2  -7  -5   17.87    0.39
   2   7   5   17.83    0.29
  -2   7  -5   17.97    0.31
  -2   7  -5   18.08    0.31
  -2   7  -5   18.19    0.37
  -3  -7  -5    7.22    0.20
  -3  -7  -5    6.99    0.17
  -3  -7  -5    6.99    0.17
   3  -7   5    7.16    0.21
  -3   7  -5    7.09    0.17
  -3   7  -5    7.07    0.16
  -3   7  -5    7.31    0.18
   3   7   5    7.42    0.16
  -4  -7  -5    0.64    0.07
  -4  -7  -5    0.78    0.07
  -4  -7  -5    0.79    0.08
   4  -7   5    0.77    0.08
   4   7   5    0.74    0.07
  -4   7  -5    0.82    0.09
  -4   7  -5    0.96    0.08
  -5  -7  -5   65.63    1.00
  -5  -7  -5   64.04    0.98
   5   7   5   64.87    0.96
  -5   7  -5   65.46    1.00
  -5   7  -5   64.22    0.98
  -6  -7  -5   -0.03    0.07
  -6  -7  -5   -0.02    0.08
  -6   7  -5    0.07    0.08
  -6   7  -5    0.04    0.08
   6   7   5    0.06    0.08
  -7  -7  -5    1.03    0.12
  -7  -7  -5    1.04    0.11
  -7   7  -5    1.18    0.12
  -7   7  -5    1.11    0.12
   7   7   5    0.89    0.11
  -8  -7  -5    1.06    0.14
  -8   7  -5    0.97    0.13
   8   7   5    0.96    0.13
  -9  -8   5    0.43    0.13
  -9  -8   5    0.57    0.12
   9   8  -5    0.50    0.14
  -8  -8   5   12.46    0.32
  -8  -8   5   12.96    0.34
   8   8  -5   12.89    0.32
  -7  -8   5    4.21    0.18
  -7  -8   5    4.44    0.20
   7   8  -5    4.44    0.19
  -6  -8   5   10.47    0.26
  -6  -8   5   10.99    0.28
   6   8  -5   10.65    0.26
  -6   8   5   10.86    0.23
  -5  -8   5    3.38    0.15
  -5  -8   5    3.58    0.16
  -5   8   5    4.08    0.14
  -5   8   5    3.62    0.12
   5   8  -5    3.68    0.16
  -4  -8   5    1.06    0.09
   4  -8  -5    1.02    0.06
  -4  -8   5    0.97    0.09
   4  -8  -5    1.03    0.07
  -4   8   5    1.19    0.08
  -4   8   5    0.96    0.07
   4   8  -5    1.03    0.09
   3  -8  -5   24.44    0.48
  -3  -8   5   24.33    0.42
   3  -8  -5   24.12    0.38
  -3   8   5   24.04    0.38
   3   8  -5   24.70    0.41
  -3   8   5   24.32    0.36
   3   8  -5   24.84    0.51
   2  -8  -5    3.36    0.12
  -2  -8   5    3.47    0.12
   2  -8  -5    3.53    0.11
  -2  -8   5    3.47    0.12
  -2   8   5    3.38    0.10
   2   8  -5    3.42    0.14
   2   8  -5    3.42    0.13
  -1  -8   5   10.07    0.20
   1  -8  -5    9.85    0.24
   1  -8  -5    9.86    0.20
  -1  -8   5    9.90    0.24
   1   8  -5    9.99    0.20
  -1   8   5    9.76    0.17
   1   8  -5   10.07    0.20
   1   8  -5    9.77    0.24
   0  -8  -5   23.06    0.48
   0  -8   5   22.93    0.36
   0  -8  -5   23.15    0.38
   0  -8   5   23.00    0.48
   0   8   5   22.15    0.34
   0   8  -5   22.83    0.47
   0   8  -5   23.33    0.38
   0   8  -5   23.08    0.37
  -1  -8  -5   11.85    0.24
  -1  -8  -5   12.09    0.29
   1  -8   5   12.26    0.20
   1  -8   5   11.66    0.29
  -1  -8  -5   12.08    0.20
  -1   8  -5   12.61    0.24
   1   8   5   12.27    0.20
  -1   8  -5   12.12    0.22
  -1   8  -5   12.15    0.28
  -2  -8  -5   52.31    0.76
   2  -8   5   51.24    1.00
  -2  -8  -5   53.01    1.00
   2  -8   5   52.17    0.72
  -2  -8  -5   51.21    0.78
  -2   8  -5   51.05    0.77
  -2   8  -5   50.91    0.97
  -2   8  -5   51.93    0.77
   2   8   5   51.47    0.74
   3  -8   5    3.26    0.14
  -3  -8  -5    3.59    0.14
  -3  -8  -5    3.15    0.11
  -3  -8  -5    3.31    0.14
   3   8   5    3.79    0.12
  -3   8  -5    3.28    0.09
  -3   8  -5    3.24    0.13
  -3   8  -5    3.52    0.13
  -4  -8  -5   25.70    0.45
  -4  -8  -5   25.82    0.44
   4   8   5   26.14    0.43
  -4   8  -5   26.12    0.45
  -4   8  -5   26.23    0.45
  -5  -8  -5    7.52    0.21
  -5  -8  -5    8.04    0.21
  -5   8  -5    7.62    0.21
   5   8   5    7.80    0.20
  -5   8  -5    7.70    0.21
  -6  -8  -5    0.25    0.09
  -6  -8  -5    0.30    0.08
   6   8   5    0.45    0.09
  -6   8  -5    0.52    0.09
  -6   8  -5    0.46    0.09
  -7  -8  -5    0.72    0.10
  -7  -8  -5    0.51    0.11
  -7   8  -5    0.68    0.11
  -7   8  -5    0.70    0.11
   7   8   5    0.69    0.11
  -8  -8  -5    2.52    0.18
   8   8   5    2.37    0.17
  -8   8  -5    2.66    0.17
  -9  -9   5   -0.02    0.10
  -9  -9   5   -0.03    0.12
   9   9  -5    0.00    0.12
  -8  -9   5    6.50    0.23
  -8  -9   5    6.85    0.25
   8   9  -5    6.19    0.24
  -7  -9   5    0.04    0.10
  -7  -9   5   -0.07    0.09
   7   9  -5    0.13    0.10
  -6  -9   5    4.06    0.17
  -6  -9   5    4.29    0.18
   6   9  -5    4.24    0.18
  -5  -9   5    5.87    0.19
  -5  -9   5    5.79    0.19
  -5   9   5    5.83    0.17
   5   9  -5    5.86    0.18
   4  -9  -5   27.45    0.43
  -4  -9   5   27.05    0.47
   4   9  -5   26.50    0.46
  -4   9   5   27.81    0.44
  -3  -9   5   31.13    0.59
  -3  -9   5   30.62    0.51
   3  -9  -5   30.30    0.48
   3  -9  -5   30.49    0.60
   3   9  -5   30.64    0.50
  -3   9   5   30.73    0.47
   3   9  -5   31.51    0.64
   2  -9  -5  221.25    3.08
   2  -9  -5  224.02    4.04
  -2  -9   5  226.21    3.10
  -2  -9   5  225.34    4.04
  -2   9   5  219.15    3.02
   2   9  -5  224.09    4.06
   2   9  -5  219.44    3.05
  -1  -9   5    2.88    0.12
  -1  -9   5    2.91    0.11
   1  -9  -5    3.10    0.12
   1  -9  -5    2.98    0.11
  -1   9   5    3.10    0.09
   1   9  -5    3.02    0.13
   1   9  -5    3.13    0.11
   1   9  -5    3.37    0.13
   0  -9  -5   37.16    0.58
   0  -9   5   38.00    0.75
   0  -9  -5   37.86    0.75
   0  -9   5   37.97    0.57
   0   9  -5   38.65    0.75
   0   9  -5   38.82    0.58
   0   9   5   37.48    0.55
   0   9  -5   36.94    0.58
   1  -9   5    0.78    0.05
  -1  -9  -5    0.74    0.05
  -1  -9  -5    0.77    0.08
   1  -9   5    0.73    0.08
  -1  -9  -5    0.78    0.07
  -1   9  -5    0.83    0.08
   1   9   5    0.78    0.05
  -1   9  -5    1.40    0.10
  -1   9  -5    0.82    0.06
  -2  -9  -5    5.88    0.19
  -2  -9  -5    5.96    0.14
   2  -9   5    5.78    0.19
  -2  -9  -5    5.72    0.16
   2  -9   5    5.88    0.11
  -2   9  -5    5.56    0.16
   2   9   5    5.85    0.14
  -2   9  -5    5.84    0.16
  -2   9  -5    5.75    0.15
  -3  -9  -5    9.46    0.22
   3  -9   5    9.89    0.26
  -3  -9  -5    9.92    0.21
  -3  -9  -5    9.46    0.26
  -3   9  -5    9.21    0.21
  -3   9  -5    9.40    0.22
  -3   9  -5    9.12    0.20
   3   9   5    9.75    0.20
  -4  -9  -5    9.44    0.22
  -4  -9  -5    9.69    0.23
   4   9   5    9.50    0.21
  -4   9  -5    9.30    0.23
  -4   9  -5    9.37    0.22
  -5  -9  -5    0.14    0.08
  -5  -9  -5    0.29    0.08
  -5   9  -5    0.39    0.09
  -5   9  -5    0.32    0.08
   5   9   5    0.30    0.08
  -6  -9  -5    0.87    0.11
  -6  -9  -5    0.89    0.11
   6   9   5    0.86    0.11
  -6   9  -5    0.72    0.10
  -6   9  -5    0.77    0.10
  -7  -9  -5    1.55    0.14
  -7  -9  -5    1.57    0.13
  -7   9  -5    1.29    0.13
  -7   9  -5    1.35    0.13
   7   9   5    1.38    0.13
  -8  -9  -5    0.97    0.14
  -8   9  -5    0.84    0.13
   8   9   5    0.87    0.14
  -8 -10   5    0.32    0.12
  -8 -10   5    0.39    0.11
   8  10  -5    0.62    0.13
  -7 -10   5    1.39    0.13
  -7 -10   5    1.44    0.14
   7  10  -5    1.35    0.14
  -6 -10   5    0.66    0.11
  -6 -10   5    0.70    0.11
   6  10  -5    0.79    0.11
  -5 -10   5    9.04    0.24
  -5  10   5    9.12    0.22
   5  10  -5    9.22    0.24
  -4 -10   5    1.87    0.12
   4 -10  -5    2.27    0.10
  -4  10   5    2.37    0.12
   4  10  -5    2.45    0.14
  -3 -10   5    0.03    0.06
   3 -10  -5    0.03    0.05
  -3 -10   5    0.09    0.05
  -3  10   5    0.01    0.05
   3  10  -5    0.10    0.07
   2 -10  -5    3.22    0.13
   2 -10  -5    3.10    0.11
  -2 -10   5    2.95    0.13
  -2 -10   5    3.23    0.13
   2  10  -5    3.36    0.14
  -2  10   5    3.19    0.11
   2  10  -5    3.24    0.15
  -1 -10   5   14.10    0.33
   1 -10  -5   14.05    0.33
   1 -10  -5   13.81    0.26
  -1 -10   5   13.60    0.26
   1  10  -5   14.17    0.27
   1  10  -5   13.67    0.26
  -1  10   5   13.97    0.24
   1  10  -5   14.03    0.33
   0 -10  -5   35.52    0.56
   0 -10   5   35.55    0.54
   0 -10   5   34.77    0.72
   0 -10  -5   34.91    0.72
   0  10  -5   35.66    0.55
   0  10  -5   35.78    0.71
   0  10  -5   36.14    0.56
   0  10   5   35.32    0.52
   1 -10   5   13.77    0.23
   1 -10   5   13.02    0.33
  -1 -10  -5   13.45    0.27
  -1 -10  -5   13.53    0.33
  -1 -10  -5   13.40    0.22
  -1  10  -5   14.05    0.27
  -1  10  -5   13.61    0.25
  -1  10  -5   13.56    0.31
   1  10   5   13.65    0.24
   2 -10   5    2.31    0.12
  -2 -10  -5    2.10    0.09
  -2 -10  -5    2.06    0.11
   2 -10   5    2.16    0.08
  -2 -10  -5    2.42    0.13
  -2  10  -5    2.25    0.10
   2  10   5    2.24    0.10
  -2  10  -5    2.34    0.13
  -2  10  -5    2.07    0.10
   3 -10   5   81.72    1.53
  -3 -10  -5   79.72    1.19
  -3 -10  -5   79.99    1.17
  -3  10  -5   79.85    1.17
  -3  10  -5   79.76    1.18
   3  10   5   79.74    1.14
  -4 -10  -5    6.20    0.20
  -4 -10  -5    6.47    0.18
  -4  10  -5    6.70    0.18
  -4  10  -5    6.71    0.20
   4  10   5    6.80    0.18
  -5 -10  -5    4.40    0.18
  -5 -10  -5    4.54    0.17
  -5  10  -5    4.64    0.16
  -5  10  -5    4.36    0.18
   5  10   5    4.55    0.17
  -6 -10  -5   14.24    0.32
  -6 -10  -5   14.15    0.33
  -6  10  -5   14.14    0.33
  -6  10  -5   14.59    0.32
   6  10   5   14.00    0.31
  -7 -10  -5   -0.03    0.10
  -7 -10  -5    0.08    0.10
   7  10   5   -0.03    0.10
  -7  10  -5    0.13    0.11
  -7  10  -5    0.10    0.10
  -8 -10  -5    1.82    0.17
   8  10   5    1.32    0.14
  -8 -11   5    2.00    0.16
   8  11  -5    2.08    0.17
  -7 -11   5    1.92    0.15
   7  11  -5    2.26    0.17
  -6 -11   5   12.33    0.31
  -6  11   5   13.34    0.29
   6  11  -5   13.29    0.31
  -5 -11   5    9.01    0.24
  -5  11   5    9.65    0.23
   5  11  -5    9.51    0.25
   4 -11  -5    0.02    0.05
  -4 -11   5    0.06    0.07
  -4  11   5    0.12    0.06
   4  11  -5    0.13    0.08
  -3 -11   5   70.82    1.07
   3 -11  -5   72.06    1.04
  -3  11   5   71.96    1.02
   3  11  -5   70.51    1.06
   2 -11  -5    7.53    0.22
  -2 -11   5    7.34    0.21
  -2 -11   5    7.33    0.19
   2 -11  -5    7.39    0.17
   2  11  -5    7.82    0.23
  -2  11   5    7.51    0.17
   2  11  -5    7.57    0.19
  -1 -11   5   19.24    0.44
  -1 -11   5   19.67    0.35
   1 -11  -5   19.62    0.44
   1 -11  -5   19.83    0.35
   1  11  -5   19.08    0.35
  -1  11   5   19.78    0.32
   1  11  -5   20.05    0.34
   1  11  -5   20.21    0.44
   0 -11   5   26.02    0.41
   0 -11  -5   25.47    0.55
   0 -11   5   24.39    0.54
   0 -11  -5   25.18    0.43
   0  11  -5   25.20    0.43
   0  11   5   25.14    0.39
   0  11  -5   25.10    0.41
   0  11  -5   25.17    0.53
   1 -11   5    3.13    0.10
  -1 -11  -5    2.89    0.15
   1 -11   5    2.99    0.14
  -1 -11  -5    3.02    0.13
  -1  11  -5    3.14    0.12
  -1  11  -5    2.71    0.12
   1  11   5    3.01    0.11
  -2 -11  -5   37.65    0.78
   2 -11   5   38.91    0.78
  -2 -11  -5   38.17    0.57
  -2 -11  -5   38.21    0.62
   2  11   5   37.22    0.57
  -2  11  -5   37.90    0.59
  -2  11  -5   37.34    0.60
  -3 -11  -5   18.69    0.33
  -3 -11  -5   18.31    0.36
  -3  11  -5   18.63    0.35
   3  11   5   18.79    0.33
  -3  11  -5   18.14    0.33
  -4 -11  -5    7.09    0.19
  -4 -11  -5    6.51    0.20
  -4  11  -5    7.05    0.21
  -4  11  -5    6.82    0.19
   4  11   5    6.85    0.19
  -5 -11  -5    2.15    0.13
  -5 -11  -5    2.40    0.15
  -5  11  -5    2.06    0.14
  -5  11  -5    2.46    0.15
   5  11   5    2.35    0.13
  -6 -11  -5    1.03    0.13
  -6 -11  -5    1.04    0.12
  -6  11  -5    1.07    0.11
  -6  11  -5    0.94    0.12
   6  11   5    1.18    0.12
  -7 -11  -5    2.47    0.17
  -7 -11  -5    2.34    0.17
   7  11   5    2.19    0.15
  -7  11  -5    2.16    0.17
  -8 -11  -5    0.80    0.13
  -8 -11  -5    0.86    0.14
   8  11   5    0.97    0.14
  -8 -12   5    0.39    0.12
   8  12  -5    0.23    0.12
  -7 -12   5    2.15    0.16
   7  12  -5    2.53    0.18
  -6 -12   5    3.01    0.18
   6  12  -5    3.08    0.16
  -6  12   5    3.03    0.16
  -5 -12   5    9.40    0.26
  -5  12   5    9.74    0.24
   5  12  -5    9.47    0.26
  -4 -12   5    2.03    0.14
  -4  12   5    2.11    0.12
   4  12  -5    2.27    0.14
  -3 -12   5    1.84    0.12
   3 -12  -5    1.74    0.10
   3  12  -5    1.78    0.13
  -3  12   5    1.55    0.11
   2 -12  -5   15.90    0.30
  -2 -12   5   15.72    0.31
   2  12  -5   15.75    0.32
   2  12  -5   16.63    0.31
  -2  12   5   16.05    0.28
   2  12  -5   16.43    0.39
  -1 -12   5   15.77    0.38
  -1 -12   5   16.29    0.31
   1 -12  -5   16.36    0.39
   1 -12  -5   15.99    0.30
  -1  12   5   16.14    0.28
   1  12  -5   16.54    0.39
   1  12  -5   15.65    0.29
   1  12  -5   16.01    0.31
   0 -12   5    9.81    0.28
   0 -12  -5   10.25    0.28
   0 -12   5    9.63    0.21
   0 -12  -5   10.03    0.23
   0  12  -5   10.31    0.21
   0  12  -5   10.10    0.23
   0  12   5    9.74    0.20
   1 -12   5    4.08    0.13
  -1 -12  -5    4.07    0.17
   1 -12   5    4.03    0.17
  -1 -12  -5    3.92    0.14
  -1  12  -5    3.88    0.15
  -1  12  -5    4.14    0.13
   1  12   5    3.83    0.12
   2 -12   5    0.00    0.07
  -2 -12  -5    0.03    0.07
  -2  12  -5    0.09    0.06
   2  12   5    0.13    0.06
  -2  12  -5    0.19    0.07
  -3 -12  -5    4.30    0.17
  -3 -12  -5    4.23    0.14
  -3  12  -5    3.98    0.14
   3  12   5    4.21    0.14
  -3  12  -5    3.94    0.17
  -4 -12  -5    2.80    0.13
  -4 -12  -5    2.56    0.15
  -4  12  -5    2.56    0.15
  -4  12  -5    2.72    0.13
   4  12   5    2.67    0.14
  -5 -12  -5    9.31    0.24
  -5 -12  -5    8.69    0.25
  -5  12  -5    8.71    0.25
  -5  12  -5    8.90    0.22
   5  12   5    9.13    0.23
  -6 -12  -5    0.09    0.10
  -6 -12  -5    0.04    0.09
   6  12   5    0.01    0.09
  -6  12  -5    0.06    0.10
  -7 -12  -5   15.49    0.38
  -7 -12  -5   15.60    0.37
   7  12   5   15.10    0.35
  -7  12  -5   15.02    0.37
   8  13  -5    0.73    0.14
  -7 -13   5    3.14    0.19
   7  13  -5    2.78    0.18
  -6 -13   5    0.01    0.10
  -6  13   5    0.01    0.08
   6  13  -5    0.06    0.10
  -5 -13   5    2.15    0.16
   5  13  -5    1.99    0.14
  -5  13   5    2.33    0.14
  -4 -13   5    6.90    0.21
   4  13  -5    6.89    0.22
  -4  13   5    7.38    0.19
  -3 -13   5   18.06    0.37
   3 -13  -5   18.87    0.34
   3  13  -5   18.57    0.37
  -3  13   5   19.50    0.34
   2 -13  -5    7.96    0.20
  -2 -13   5    8.13    0.21
   2  13  -5    8.16    0.25
  -2  13   5    7.84    0.18
   2  13  -5    7.93    0.20
   2  13  -5    7.53    0.21
   1 -13  -5    0.20    0.07
  -1 -13   5    0.03    0.07
  -1  13   5    0.10    0.05
   1  13  -5    0.06    0.07
   1  13  -5    0.13    0.06
   0 -13  -5    0.71    0.08
   0 -13   5    0.92    0.08
   0 -13   5    0.69    0.10
   0 -13  -5    0.65    0.09
   0  13  -5    0.66    0.09
   0  13   5    0.75    0.07
   0  13  -5    0.87    0.07
  -1 -13  -5   45.58    0.74
   1 -13   5   46.20    0.94
   1 -13   5   47.45    0.70
  -1 -13  -5   45.70    0.94
   1  13   5   46.90    0.69
  -1  13  -5   46.45    0.71
  -1  13  -5   45.24    0.73
  -2 -13  -5   20.59    0.40
   2 -13   5   21.83    0.50
   2  13   5   20.61    0.36
  -2  13  -5   21.20    0.37
  -2  13  -5   20.66    0.39
  -3 -13  -5   21.03    0.41
   3  13   5   21.28    0.37
  -3  13  -5   21.20    0.37
  -3  13  -5   21.31    0.41
  -4 -13  -5    0.25    0.09
   4  13   5    0.32    0.08
  -4  13  -5    0.26    0.09
  -5 -13  -5    0.33    0.10
  -5  13  -5    0.44    0.11
   5  13   5    0.49    0.10
  -6 -13  -5   -0.03    0.10
  -6  13  -5    0.10    0.11
   6  13   5    0.05    0.09
  -7 -13  -5    1.95    0.16
   7  13   5    2.13    0.15
  -7  13  -5    2.06    0.17
  -7 -14   5    0.44    0.13
   7  14  -5    0.47    0.13
  -6 -14   5   -0.11    0.10
   6  14  -5    0.16    0.11
  -6  14   5    0.02    0.08
  -5 -14   5    2.61    0.17
   5  14  -5    2.45    0.17
  -5  14   5    2.29    0.14
  -4 -14   5    1.19    0.12
  -4  14   5    1.20    0.10
   4  14  -5    1.06    0.12
  -3 -14   5    1.45    0.12
   3 -14  -5    1.46    0.10
  -3  14   5    1.72    0.12
   3  14  -5    1.53    0.12
  -2 -14   5    0.46    0.09
   2 -14  -5    0.39    0.07
   2  14  -5    0.30    0.09
  -2  14   5    0.44    0.07
   2  14  -5    0.39    0.07
   1 -14  -5    0.69    0.09
  -1 -14   5    0.74    0.09
   1  14  -5    0.64    0.07
   1  14  -5    0.70    0.09
  -1  14   5    0.63    0.07
   0 -14  -5    2.39    0.13
   0 -14  -5    2.03    0.14
   0 -14   5    2.07    0.12
   0  14  -5    2.14    0.11
   0  14   5    2.26    0.11
   0  14  -5    2.07    0.14
   1 -14   5   13.95    0.27
  -1 -14  -5   13.52    0.30
   1  14   5   13.92    0.27
  -1  14  -5   13.76    0.30
  -2 -14  -5    0.90    0.11
   2  14   5    1.13    0.09
  -2  14  -5    0.88    0.11
  -3 -14  -5   20.88    0.42
   3  14   5   21.67    0.38
  -3  14  -5   20.63    0.41
  -4 -14  -5    7.84    0.24
   4  14   5    7.77    0.21
  -4  14  -5    7.93    0.24
  -5 -14  -5    0.07    0.10
   5  14   5   -0.09    0.09
  -5  14  -5    0.11    0.10
  -6 -14  -5   10.46    0.30
  -6  14  -5    9.94    0.29
  -7 -14  -5    1.33    0.15
  -7  14  -5    1.49    0.16
  -7 -15   5    0.06    0.12
   7  15  -5    0.04    0.12
  -6 -15   5    2.12    0.17
   6  15  -5    2.39    0.17
  -5 -15   5    6.10    0.23
   5  15  -5    5.77    0.22
  -5  15   5    5.88    0.20
  -4 -15   5    2.21    0.16
   4  15  -5    2.01    0.15
  -4  15   5    2.42    0.14
  -3 -15   5   17.04    0.37
   3  15  -5   17.44    0.35
   3  15  -5   17.03    0.36
  -3  15   5   17.36    0.33
  -2 -15   5    6.96    0.21
   2 -15  -5    7.16    0.20
  -2  15   5    7.17    0.18
   2  15  -5    7.33    0.19
   2  15  -5    7.13    0.22
  -1 -15   5    2.31    0.14
   1 -15  -5    2.57    0.14
  -1  15   5    2.54    0.12
   1  15  -5    2.18    0.14
   0 -15  -5   11.00    0.26
   0 -15   5   11.12    0.25
   0  15  -5   10.92    0.26
   0  15   5   10.78    0.23
  -1 -15  -5    0.97    0.11
  -1  15  -5    0.98    0.11
   1  15   5    1.14    0.09
  -2 -15  -5   17.37    0.37
  -2  15  -5   17.34    0.36
   2  15   5   17.84    0.33
  -3 -15  -5    0.27    0.09
  -3  15  -5    0.17    0.09
  -4 -15  -5    9.19    0.26
  -4  15  -5    8.65    0.26
  -5 -15  -5    0.45    0.12
  -5  15  -5    0.33    0.11
  -6 -15  -5    1.95    0.17
  -6  15  -5    1.74    0.16
  -6 -16   5    0.07    0.12
   6  16  -5    0.19    0.12
  -5 -16   5    1.56    0.15
   5  16  -5    1.41    0.14
  -4 -16   5   -0.07    0.10
   4  16  -5   -0.07    0.10
  -3 -16   5    0.76    0.12
   3  16  -5    0.83    0.12
   2 -16  -5    0.10    0.08
  -2 -16   5    0.12    0.09
   2  16  -5    0.04    0.09
  -1 -16   5   11.49    0.27
   1 -16  -5   10.92    0.26
   1  16  -5   11.19    0.28
   0 -16  -5    1.84    0.14
   0 -16   5    1.76    0.12
   0  16  -5    1.80    0.13
  -1 -16  -5    1.46    0.12
  -1  16  -5    1.44    0.12
  -2 -16  -5   11.77    0.30
  -2  16  -5   11.71    0.29
  -3 -16  -5    1.29    0.13
  -3  16  -5    1.29    0.12
  -4 -16  -5   16.91    0.39
  -4  16  -5   16.89    0.38
  -5 -16  -5    9.67    0.29
  -5  16  -5    9.29    0.28
  -6 -16  -5   -0.06    0.12
  -6  16  -5   -0.07    0.11
   6  17  -5    2.38    0.18
  -5 -17   5    1.93    0.17
   5  17  -5    1.56    0.15
  -4 -17   5    0.30    0.11
   4  17  -5    0.36    0.11
  -3 -17   5    0.00    0.10
   3  17  -5    0.23    0.10
   2 -17  -5    2.37    0.14
  -2 -17   5    2.19    0.15
   2  17  -5    1.92    0.14
   1 -17  -5   17.97    0.36
  -1 -17   5   17.94    0.37
   1  17  -5   16.96    0.37
   0 -17   5    0.94    0.11
   0 -17  -5    0.77    0.11
   0  17  -5    0.72    0.11
  -1 -17  -5    7.46    0.24
  -1  17  -5    7.75    0.23
  -2 -17  -5    1.10    0.13
  -2  17  -5    1.02    0.12
  -3 -17  -5    2.15    0.15
  -3  17  -5    1.87    0.15
  -4 -17  -5    0.26    0.12
  -4  17  -5    0.09    0.11
  -5 -17  -5    4.83    0.23
  -5  17  -5    4.88    0.22
  -5 -18   5    0.42    0.13
   5  18  -5    0.59    0.13
  -4 -18   5    2.19    0.17
   4  18  -5    2.03    0.16
  -3 -18   5    0.14    0.11
   3  18  -5    0.18    0.11
  -2 -18   5    0.29    0.11
   2  18  -5    0.58    0.11
   1 -18  -5    0.01    0.09
  -1 -18   5    0.16    0.10
   1  18  -5    0.14    0.10
   0 -18  -5    6.18    0.22
   0  18  -5    5.95    0.21
  -1 -18  -5    3.43    0.18
  -1  18  -5    3.13    0.17
  -2 -18  -5    0.07    0.09
  -2  18  -5    0.09    0.10
  -3 -18  -5    1.12    0.14
  -3  18  -5    0.96    0.13
  -4 -18  -5    2.00    0.16
  -4  18  -5    1.96    0.16
  -5  18  -5    6.23    0.26
  -4 -19   5    0.39    0.13
   4  19  -5    0.42    0.12
  -3 -19   5    0.61    0.13
   3  19  -5    0.69    0.13
  -2 -19   5    1.01    0.13
   2  19  -5    1.23    0.13
   1 -19  -5    6.58    0.23
  -1 -19   5    6.59    0.22
   1  19  -5    6.22    0.22
   0 -19  -5    0.88    0.12
   0  19  -5    1.00    0.13
  -1 -19  -5    5.48    0.22
  -1  19  -5    4.83    0.20
  -2 -19  -5    1.76    0.15
  -2  19  -5    1.95    0.15
  -3 -19  -5    0.23    0.12
  -3  19  -5    0.32    0.11
  -4  19  -5    2.05    0.17
  -3 -20   5    0.57    0.13
   3  20  -5    0.64    0.13
  -2 -20   5    0.60    0.13
   2  20  -5    0.62    0.12
   1  20  -5    1.08    0.13
   0 -20  -5    3.07    0.18
   0  20  -5    2.72    0.18
  -1 -20  -5    4.23    0.21
  -1  20  -5    3.83    0.19
  -2 -20  -5    1.79    0.16
  -2  20  -5    1.81    0.15
  -3  20  -5    1.39    0.15
  -2 -21   5    1.30    0.15
   2  21  -5    1.19    0.14
   1  21  -5    0.46    0.12
   0 -21  -5    4.22    0.21
   0  21  -5    3.77    0.20
  -1 -21  -5    2.53    0.19
  -1  21  -5    2.56    0.18
 -10   0   6    5.96    0.26
  -9   0   6    0.02    0.11
  -8   0   6    1.13    0.12
  -7   0   6    0.03    0.06
  -7   0   6    0.05    0.08
  -6   0   6   12.39    0.24
  -6   0   6   11.61    0.27
  -5   0   6    0.01    0.05
  -5   0   6   -0.04    0.05
  -4   0   6   43.87    0.68
  -4   0   6   44.96    0.66
  -3   0   6    0.07    0.04
  -3   0   6    0.00    0.04
   2   0  -6    0.64    0.04
  -2   0   6    0.55    0.04
   1   0  -6    0.07    0.02
   1   0  -6    0.08    0.03
  -1   0   6    0.11    0.03
   0   0  -6  492.46    6.80
   0   0   6  494.35    6.76
   0   0  -6  496.95    6.63
   0   0  -6  476.40    6.87
  -1   0  -6   -0.08    0.03
  -1   0  -6   -0.10    0.02
  -1   0  -6   -0.11    0.02
  -2   0  -6    0.53    0.05
  -2   0  -6    0.48    0.05
  -2   0  -6    0.57    0.04
  -2   0  -6    0.59    0.05
  -3   0  -6   -0.02    0.03
  -3   0  -6   -0.01    0.03
  -3   0  -6    0.06    0.04
  -3   0  -6    0.00    0.04
  -3   0  -6    0.09    0.05
  -4   0  -6  244.72    4.45
  -4   0  -6  244.14    3.39
  -4   0  -6  252.92    4.45
  -4   0  -6  247.06    3.48
  -5   0  -6   -0.04    0.04
  -5   0  -6   -0.01    0.06
  -6   0  -6    0.92    0.10
  -7   0  -6   -0.01    0.09
  -8   0  -6    0.75    0.12
  -9   0  -6   -0.05    0.11
 -10  -1   6    6.65    0.27
 -10   1   6    6.20    0.27
  -9  -1   6    9.80    0.30
  -9   1   6    9.94    0.30
  -8  -1   6    2.16    0.16
  -8   1   6    2.47    0.16
  -7  -1   6    4.70    0.19
  -7  -1   6    4.53    0.16
  -7   1   6    4.56    0.17
  -7   1   6    4.79    0.15
  -6  -1   6   36.78    0.62
  -6  -1   6   36.88    0.58
  -6   1   6   37.13    0.61
  -6   1   6   36.79    0.57
  -5  -1   6   28.94    0.49
  -5  -1   6   29.21    0.46
  -5   1   6   28.47    0.45
  -5   1   6   28.96    0.48
  -4  -1   6    0.08    0.04
  -4  -1   6    0.36    0.05
  -4   1   6    0.11    0.04
  -4   1   6    0.11    0.05
  -3  -1   6   53.41    0.78
  -3  -1   6   54.70    0.80
  -3   1   6   54.24    0.80
  -3   1   6   54.68    0.78
  -2  -1   6  105.44    1.47
   2   1  -6  105.71    1.45
  -2   1   6  105.77    1.47
   1  -1  -6  179.03    2.54
   1  -1  -6  182.81    2.46
  -1  -1   6  181.42    2.49
   1   1  -6  182.98    2.53
  -1   1   6  181.13    2.49
   1   1  -6  180.13    2.46
   0  -1   6  135.10    1.85
   0  -1  -6  136.66    1.83
   0  -1  -6  132.76    1.88
   0  -1  -6  134.06    1.85
   0   1  -6  135.19    1.82
   0   1  -6  132.88    1.88
  -1  -1  -6   26.63    0.40
  -1  -1  -6   27.06    0.38
  -1  -1  -6   27.38    0.41
  -1   1  -6   27.04    0.39
  -1   1  -6   26.95    0.41
  -1   1  -6   26.96    0.39
  -2  -1  -6   39.46    0.57
  -2  -1  -6   40.01    0.59
  -2  -1  -6   38.97    0.56
  -2   1  -6   39.91    0.56
  -2   1  -6   39.59    0.60
  -2   1  -6   38.58    0.75
  -2   1  -6   40.17    0.57
  -3  -1  -6   30.56    0.46
  -3  -1  -6   30.98    0.49
  -3  -1  -6   31.35    0.60
  -3  -1  -6   30.47    0.60
  -3   1  -6   31.21    0.47
  -3   1  -6   30.29    0.45
  -3   1  -6   31.48    0.59
  -3   1  -6   30.61    0.60
  -3   1  -6   31.51    0.49
  -4  -1  -6    2.34    0.09
  -4  -1  -6    2.30    0.09
  -4  -1  -6    2.27    0.09
  -4  -1  -6    2.34    0.12
  -4   1  -6    2.55    0.12
  -4   1  -6    2.41    0.08
  -4   1  -6    2.22    0.07
  -4   1  -6    2.45    0.08
  -4   1  -6    2.46    0.11
  -5  -1  -6    0.38    0.08
  -5  -1  -6    0.20    0.05
  -5   1  -6    0.06    0.06
  -6  -1  -6   35.47    0.61
  -6   1  -6   35.27    0.61
  -7  -1  -6    0.22    0.09
  -7   1  -6    0.19    0.09
  -8  -1  -6    0.00    0.10
  -8   1  -6    0.05    0.10
  -9  -1  -6    2.11    0.18
  -9   1  -6    2.35    0.18
 -10  -2   6    0.78    0.15
 -10   2   6    0.62    0.14
  10   2  -6    1.12    0.15
  -9  -2   6    3.45    0.20
  -9   2   6    3.38    0.19
   9   2  -6    3.96    0.20
  -8  -2   6    1.09    0.13
  -8  -2   6    1.29    0.10
  -8   2   6    1.35    0.13
  -7  -2   6    7.80    0.20
  -7  -2   6    6.98    0.22
  -7   2   6    7.41    0.18
  -7   2   6    7.20    0.21
  -6  -2   6    3.40    0.14
  -6  -2   6    3.57    0.16
  -6   2   6    3.18    0.14
  -6   2   6    3.38    0.12
  -5  -2   6    1.01    0.08
  -5  -2   6    0.93    0.09
  -5   2   6    0.91    0.08
  -5   2   6    1.36    0.09
  -4  -2   6   29.57    0.48
  -4  -2   6   30.41    0.47
   4   2  -6   29.70    0.46
  -4   2   6   29.50    0.47
  -4   2   6   29.58    0.45
  -3  -2   6   40.68    0.60
  -3  -2   6   39.90    0.61
   3   2  -6   40.35    0.59
  -3   2   6   40.30    0.59
  -3   2   6   40.35    0.60
  -2  -2   6    5.91    0.12
  -2   2   6    6.13    0.12
   2   2  -6    6.01    0.12
   1  -2  -6    3.22    0.06
   1  -2  -6    3.33    0.08
  -1  -2   6    3.34    0.08
   1  -2  -6    3.27    0.07
   1   2  -6    3.29    0.09
   1   2  -6    3.35    0.08
   0  -2  -6   88.43    1.24
   0  -2  -6   88.66    1.25
   0  -2   6   89.94    1.23
   0   2  -6   89.59    1.22
   0   2  -6   87.32    1.26
   0   2  -6   88.70    1.62
  -1  -2  -6  240.69    3.42
  -1  -2  -6  246.67    3.42
  -1   2  -6  245.59    3.43
  -1   2  -6  247.47    3.40
  -1   2  -6  248.46    3.36
  -1   2  -6  249.35    4.54
  -2  -2  -6    0.60    0.05
  -2  -2  -6    0.66    0.06
  -2  -2  -6    0.60    0.05
  -2   2  -6    0.77    0.04
  -2   2  -6    0.85    0.07
  -2   2  -6    0.78    0.05
  -3  -2  -6   89.60    1.66
  -3  -2  -6   89.96    1.30
  -3  -2  -6   91.07    1.27
  -3   2  -6   88.50    1.65
  -3   2  -6   89.23    1.30
  -3   2  -6   91.25    1.26
  -3   2  -6   90.45    1.65
  -3   2  -6   89.08    1.24
  -4  -2  -6    7.15    0.16
  -4  -2  -6    7.19    0.18
  -4  -2  -6    7.80    0.18
  -4  -2  -6    7.66    0.18
  -4   2  -6    7.37    0.18
  -4   2  -6    7.21    0.18
  -4   2  -6    8.64    0.13
  -5  -2  -6   12.83    0.24
  -5  -2  -6   12.78    0.27
  -5   2  -6   13.38    0.27
  -5   2  -6   12.69    0.28
  -6  -2  -6   15.13    0.33
  -6   2  -6   14.97    0.33
  -7  -2  -6    0.03    0.08
  -7   2  -6    0.13    0.09
  -8  -2  -6    0.06    0.10
  -8   2  -6    0.17    0.11
  -9  -2  -6    0.77    0.14
  -9   2  -6    0.53    0.13
  -9  -3   6   10.49    0.32
   9   3  -6   10.73    0.31
  -9   3   6   10.87    0.31
  -8  -3   6    1.80    0.13
  -8  -3   6    1.91    0.15
  -8   3   6    2.22    0.15
   8   3  -6    1.86    0.15
  -7  -3   6   14.68    0.34
  -7  -3   6   14.90    0.30
   7   3  -6   14.44    0.31
  -7   3   6   14.88    0.32
  -6  -3   6   57.66    0.88
  -6  -3   6   58.43    0.92
  -6   3   6   58.48    0.86
  -6   3   6   58.47    0.90
   6   3  -6   58.08    0.89
  -5  -3   6   41.37    0.67
  -5  -3   6   41.47    0.64
   5   3  -6   41.62    0.65
   5   3  -6   42.65    0.78
  -5   3   6   42.06    0.65
  -5   3   6   40.87    0.62
  -4  -3   6    4.52    0.14
  -4  -3   6    4.34    0.13
   4   3  -6    4.49    0.13
  -4   3   6    4.45    0.12
  -4   3   6    4.62    0.12
   4   3  -6    4.61    0.11
  -3  -3   6   32.38    0.50
  -3  -3   6   32.23    0.51
  -3   3   6   33.02    0.49
   3   3  -6   32.48    0.49
   3   3  -6   32.29    0.60
  -3   3   6   32.57    0.49
   2  -3  -6    0.28    0.04
  -2  -3   6    0.23    0.04
   2   3  -6    0.15    0.03
  -2   3   6    0.25    0.04
   2   3  -6    0.29    0.04
   1  -3  -6    0.28    0.04
   1  -3  -6    0.42    0.04
  -1  -3   6    0.19    0.04
   1   3  -6    0.19    0.04
   1   3  -6    0.18    0.04
   1   3  -6    0.49    0.05
   0  -3  -6  112.34    1.57
   0  -3  -6  113.16    1.57
   0  -3   6  113.17    1.56
   0   3  -6  113.39    2.05
   0   3  -6  112.06    1.54
   0   3  -6  112.18    1.59
  -1  -3  -6    9.82    0.17
  -1  -3  -6   10.05    0.18
   1  -3   6   10.14    0.16
  -1   3  -6    9.85    0.17
  -1   3  -6    9.92    0.22
  -1   3  -6    9.58    0.18
  -2  -3  -6   29.06    0.56
  -2  -3  -6   27.99    0.43
  -2  -3  -6   28.47    0.44
  -2   3  -6   28.28    0.40
  -2   3  -6   27.64    0.55
  -2   3  -6   28.78    0.45
  -3  -3  -6    4.65    0.12
  -3  -3  -6    4.83    0.13
  -3  -3  -6    4.98    0.14
  -3   3  -6    4.83    0.13
  -3   3  -6    4.53    0.13
  -3   3  -6    4.47    0.13
  -4  -3  -6   11.63    0.25
  -4  -3  -6   11.78    0.26
  -4  -3  -6   11.46    0.22
  -4  -3  -6   11.14    0.24
  -4   3  -6   10.99    0.24
  -4   3  -6   11.27    0.23
  -5  -3  -6   24.77    0.40
  -5  -3  -6   24.08    0.44
  -5   3  -6   24.41    0.44
  -5   3  -6   24.76    0.43
  -6  -3  -6   13.64    0.31
  -6  -3  -6   12.97    0.26
  -6   3  -6   12.91    0.30
  -7  -3  -6    5.67    0.20
  -7   3  -6    5.50    0.21
  -8  -3  -6    2.00    0.16
  -8   3  -6    2.07    0.16
  -9  -3  -6    3.01    0.20
  -9   3  -6    3.16    0.20
  -9  -4   6    0.01    0.11
   9   4  -6    0.18    0.11
  -9   4   6    0.05    0.11
  -8  -4   6   10.80    0.26
  -8  -4   6   10.91    0.30
  -8   4   6   10.81    0.29
   8   4  -6   11.26    0.29
  -7  -4   6    3.22    0.17
  -7  -4   6    3.14    0.15
  -7   4   6    3.18    0.15
   7   4  -6    3.42    0.16
  -6  -4   6   16.98    0.33
  -6  -4   6   16.63    0.35
  -6   4   6   17.35    0.33
  -6   4   6   17.43    0.30
   6   4  -6   17.00    0.34
  -5  -4   6   16.99    0.34
  -5  -4   6   17.33    0.32
  -5   4   6   17.43    0.31
  -5   4   6   17.52    0.29
   5   4  -6   16.74    0.32
   4  -4  -6    6.99    0.15
  -4  -4   6    7.21    0.18
  -4  -4   6    7.03    0.17
   4   4  -6    7.25    0.17
  -4   4   6    6.90    0.16
  -4   4   6    7.57    0.15
   4   4  -6    7.24    0.17
   3  -4  -6   22.03    0.34
  -3  -4   6   22.75    0.36
  -3  -4   6   21.53    0.37
   3   4  -6   21.75    0.36
   3   4  -6   22.05    0.43
  -3   4   6   22.37    0.35
  -3   4   6   21.99    0.34
  -2  -4   6    1.10    0.07
   2  -4  -6    1.10    0.06
   2   4  -6    1.18    0.07
   2   4  -6    1.20    0.06
   1  -4  -6  181.46    2.47
  -1  -4   6  182.39    2.47
   1  -4  -6  178.32    2.49
   1   4  -6  178.57    3.24
   1   4  -6  175.49    2.44
   1   4  -6  178.76    2.51
   0  -4   6  109.04    1.52
   0  -4  -6  108.86    1.54
   0  -4  -6  111.33    1.53
   0   4  -6  110.23    1.51
   0   4  -6  110.58    1.56
   0   4  -6  109.42    2.01
  -1  -4  -6   98.98    1.81
   1  -4   6   96.13    1.80
  -1  -4  -6   99.55    1.38
  -1  -4  -6   98.79    1.39
   1  -4   6   98.06    1.36
  -1   4  -6  100.00    1.36
  -1   4  -6   96.30    1.80
  -1   4  -6   98.67    1.40
  -2  -4  -6  145.17    2.04
  -2  -4  -6  150.01    2.06
  -2  -4  -6  146.27    2.67
   2  -4   6  142.59    2.67
  -2   4  -6  149.79    2.00
  -2   4  -6  145.47    2.07
  -2   4  -6  148.73    2.01
  -2   4  -6  144.07    2.66
  -3  -4  -6   21.11    0.43
  -3  -4  -6   20.89    0.35
   3  -4   6   20.47    0.44
  -3  -4  -6   21.06    0.35
  -3   4  -6   20.99    0.35
  -3   4  -6   20.70    0.41
  -3   4  -6   20.32    0.36
  -4  -4  -6    0.49    0.06
  -4  -4  -6    0.66    0.06
  -4  -4  -6    0.54    0.07
  -4   4  -6    0.75    0.08
  -4   4  -6    0.69    0.08
  -5  -4  -6    5.31    0.17
  -5  -4  -6    5.51    0.15
  -5   4  -6    5.47    0.17
  -5   4  -6    5.42    0.18
  -6  -4  -6    0.10    0.07
  -6  -4  -6    0.16    0.07
  -6   4  -6    0.13    0.08
  -6   4  -6    0.15    0.08
  -7  -4  -6   25.67    0.50
  -7   4  -6   25.37    0.50
  -8  -4  -6    5.45    0.23
  -8   4  -6    5.22    0.22
  -9  -4  -6    0.30    0.13
  -9   4  -6    0.16    0.12
  -9  -5   6    1.41    0.16
  -9   5   6    1.41    0.14
   9   5  -6    1.20    0.15
  -8  -5   6    1.94    0.14
  -8  -5   6    1.57    0.15
   8   5  -6    1.91    0.15
  -8   5   6    1.81    0.14
  -7  -5   6   10.88    0.26
  -7  -5   6   11.20    0.28
   7   5  -6   11.02    0.28
  -7   5   6   11.34    0.26
  -6  -5   6   11.90    0.28
  -6  -5   6   11.49    0.26
   6  -5  -6   12.15    0.23
  -6   5   6   12.34    0.26
  -6   5   6   11.97    0.23
   6   5  -6   11.67    0.27
   5  -5  -6   55.08    0.81
  -5  -5   6   54.66    0.86
  -5  -5   6   55.65    0.84
   5   5  -6   54.99    0.84
  -5   5   6   55.86    0.83
   4  -5  -6  104.38    1.48
  -4  -5   6  105.74    1.54
  -4  -5   6  106.16    1.51
  -4   5   6  105.45    1.51
   4   5  -6  105.26    1.49
   4   5  -6  106.93    1.94
  -3  -5   6    3.39    0.12
   3  -5  -6    3.40    0.10
  -3   5   6    3.48    0.09
   3   5  -6    3.29    0.11
   3   5  -6    3.62    0.11
   2  -5  -6    3.95    0.10
  -2  -5   6    3.87    0.11
   2   5  -6    3.88    0.11
  -2   5   6    4.28    0.09
   2   5  -6    3.86    0.12
   1  -5  -6    0.04    0.02
  -1  -5   6    0.01    0.03
   1  -5  -6    0.06    0.03
   1   5  -6    0.04    0.04
   1   5  -6    0.16    0.04
   1   5  -6    0.06    0.04
  -1   5   6    0.14    0.02
   0  -5   6    9.14    0.22
   0  -5   6    9.45    0.16
   0  -5  -6    9.42    0.18
   0  -5  -6    9.27    0.15
   0   5  -6    8.98    0.22
   0   5   6    9.42    0.14
   0   5  -6    9.28    0.18
   0   5  -6    9.14    0.18
   1  -5   6    9.84    0.16
  -1  -5  -6    9.73    0.17
  -1  -5  -6    9.71    0.19
   1  -5   6   10.02    0.23
  -1  -5  -6    9.84    0.23
  -1   5  -6    9.95    0.23
  -1   5  -6    9.92    0.19
  -1   5  -6   10.01    0.19
   1   5   6   10.23    0.16
   2  -5   6   19.39    0.42
  -2  -5  -6   19.63    0.42
  -2  -5  -6   20.23    0.33
  -2  -5  -6   19.92    0.32
  -2   5  -6   20.27    0.28
  -2   5  -6   20.08    0.33
  -2   5  -6   19.93    0.41
  -2   5  -6   19.81    0.34
  -3  -5  -6    0.63    0.06
  -3  -5  -6    0.54    0.06
  -3  -5  -6    0.59    0.06
   3  -5   6    0.44    0.07
  -3   5  -6    0.60    0.07
  -3   5  -6    0.93    0.07
  -3   5  -6    0.55    0.05
   4  -5   6   40.45    0.80
  -4  -5  -6   39.82    0.62
  -4  -5  -6   40.22    0.78
  -4  -5  -6   40.06    0.64
  -4   5  -6   39.79    0.64
  -4   5  -6   39.53    0.62
  -5  -5  -6    1.86    0.11
  -5  -5  -6    1.99    0.09
  -5  -5  -6    1.76    0.12
  -5   5  -6    1.90    0.13
  -5   5  -6    2.11    0.13
  -6  -5  -6    5.59    0.17
  -6  -5  -6    5.69    0.20
  -6   5  -6    5.30    0.18
  -6   5  -6    5.27    0.18
  -7  -5  -6    6.60    0.23
  -7   5  -6    6.31    0.22
  -8  -5  -6    4.80    0.22
  -8   5  -6    4.65    0.21
  -9  -5  -6    4.11    0.22
  -9   5  -6    4.39    0.22
  -9  -6   6    0.01    0.10
  -9  -6   6   -0.10    0.11
   9   6  -6    0.13    0.12
  -8  -6   6    0.18    0.09
  -8  -6   6    0.14    0.11
  -8   6   6    0.06    0.09
   8   6  -6    0.12    0.10
  -7  -6   6    2.20    0.16
  -7  -6   6    2.02    0.15
   7   6  -6    2.21    0.15
  -7   6   6    2.34    0.14
  -6  -6   6    5.60    0.18
  -6  -6   6    5.70    0.20
   6   6  -6    5.28    0.18
  -6   6   6    5.44    0.16
  -5  -6   6    0.70    0.09
  -5  -6   6    0.83    0.09
   5  -6  -6    0.71    0.06
   5   6  -6    0.82    0.09
  -5   6   6    0.61    0.07
  -4  -6   6   56.02    0.83
   4  -6  -6   54.11    0.80
  -4  -6   6   53.99    0.85
   4   6  -6   55.41    1.04
  -4   6   6   56.45    0.81
   4   6  -6   54.63    0.82
  -3  -6   6    6.40    0.15
   3  -6  -6    5.93    0.14
   3   6  -6    5.95    0.16
  -3   6   6    6.08    0.13
   3   6  -6    6.29    0.17
  -3   6   6    6.20    0.12
   2  -6  -6  236.22    3.25
  -2  -6   6  235.53    3.26
  -2   6   6  237.00    3.17
   2   6  -6  231.41    3.21
   2   6  -6  237.94    4.26
  -1  -6   6    2.22    0.09
  -1  -6   6    2.10    0.08
   1  -6  -6    2.12    0.08
   1   6  -6    2.27    0.09
  -1   6   6    2.27    0.06
   1   6  -6    2.38    0.09
   1   6  -6    2.18    0.10
   0  -6  -6    8.56    0.17
   0  -6  -6    8.33    0.21
   0  -6   6    9.06    0.16
   0  -6  -6    8.36    0.14
   0  -6   6    8.58    0.21
   0   6   6    8.73    0.14
   0   6  -6    8.41    0.17
   0   6  -6    8.86    0.18
  -1  -6  -6   23.69    0.38
   1  -6   6   23.51    0.48
  -1  -6  -6   23.64    0.48
  -1  -6  -6   23.52    0.36
   1  -6   6   23.24    0.35
  -1   6  -6   23.69    0.38
  -1   6  -6   23.56    0.48
  -1   6  -6   23.54    0.38
   1   6   6   24.01    0.34
   2  -6   6  146.21    1.98
  -2  -6  -6  143.57    2.04
  -2  -6  -6  145.76    2.65
   2  -6   6  144.40    2.65
  -2  -6  -6  144.58    2.03
  -2   6  -6  143.95    2.00
   2   6   6  143.86    1.97
  -2   6  -6  144.46    2.05
  -2   6  -6  144.53    2.63
  -3  -6  -6    3.27    0.13
   3  -6   6    3.13    0.13
  -3  -6  -6    3.17    0.11
  -3  -6  -6    3.14    0.11
   3   6   6    3.20    0.10
  -3   6  -6    3.05    0.12
  -3   6  -6    3.28    0.10
  -3   6  -6    3.07    0.12
  -4  -6  -6   10.45    0.22
  -4  -6  -6   10.10    0.23
   4  -6   6   10.16    0.27
  -4  -6  -6   10.28    0.25
  -4   6  -6   10.35    0.23
  -4   6  -6   10.35    0.23
  -5  -6  -6    4.78    0.16
  -5  -6  -6    4.72    0.17
  -5   6  -6    4.87    0.16
  -5   6  -6    4.92    0.17
  -6  -6  -6   24.13    0.43
  -6  -6  -6   23.68    0.45
  -6   6  -6   23.72    0.44
  -6   6  -6   23.74    0.45
  -7  -6  -6    0.42    0.11
  -7   6  -6    0.21    0.10
  -8  -6  -6    7.15    0.26
   8   6   6    7.10    0.24
  -8   6  -6    6.94    0.25
  -9  -7   6    0.58    0.14
  -9  -7   6    0.50    0.12
   9   7  -6    0.52    0.13
  -8  -7   6   22.43    0.44
  -8  -7   6   21.58    0.47
   8   7  -6   21.40    0.45
  -7  -7   6    7.13    0.24
  -7  -7   6    6.90    0.22
   7   7  -6    6.91    0.23
  -7   7   6    7.59    0.21
  -6  -7   6    5.88    0.19
  -6  -7   6    6.03    0.20
   6   7  -6    6.22    0.19
  -6   7   6    6.42    0.17
  -5  -7   6    8.99    0.23
  -5  -7   6    9.22    0.24
   5  -7  -6    8.99    0.18
   5   7  -6    9.03    0.22
  -5   7   6    9.00    0.19
  -4  -7   6   40.25    0.64
   4  -7  -6   40.33    0.61
  -4   7   6   41.25    0.61
   4   7  -6   40.75    0.64
  -4   7   6   41.09    0.61
  -3  -7   6    8.26    0.19
   3  -7  -6    8.35    0.17
  -3   7   6    8.32    0.16
   3   7  -6    8.25    0.22
  -3   7   6    8.39    0.15
   3   7  -6    8.25    0.19
   2  -7  -6   44.69    0.67
  -2  -7   6   45.54    0.68
  -2  -7   6   44.26    0.85
  -2   7   6   46.38    0.64
   2   7  -6   45.42    0.87
   2   7  -6   44.13    0.67
   1  -7  -6   26.03    0.41
  -1  -7   6   25.61    0.40
   1  -7  -6   24.90    0.51
  -1  -7   6   25.14    0.51
   1   7  -6   26.28    0.41
   1   7  -6   25.71    0.41
  -1   7   6   25.98    0.37
   1   7  -6   25.26    0.52
   0  -7   6   19.39    0.40
   0  -7   6   18.94    0.30
   0  -7  -6   18.60    0.32
   0  -7  -6   18.02    0.27
   0  -7  -6   18.83    0.40
   0   7   6   18.70    0.28
   0   7  -6   18.63    0.40
   0   7  -6   19.04    0.32
   0   7  -6   19.27    0.32
   1  -7   6    0.31    0.06
  -1  -7  -6    0.36    0.04
   1  -7   6    0.34    0.04
  -1  -7  -6    0.39    0.06
  -1  -7  -6    0.33    0.05
  -1   7  -6    0.28    0.05
  -1   7  -6    0.40    0.05
   1   7   6    0.36    0.04
  -1   7  -6    0.37    0.06
   2  -7   6    2.56    0.06
  -2  -7  -6    2.62    0.09
   2  -7   6    2.94    0.12
  -2  -7  -6    2.58    0.11
  -2  -7  -6    2.73    0.12
   2   7   6    2.79    0.09
  -2   7  -6    2.55    0.11
  -2   7  -6    2.57    0.11
  -2   7  -6    2.99    0.11
  -3  -7  -6    8.33    0.19
  -3  -7  -6    8.53    0.20
  -3  -7  -6    8.39    0.23
   3  -7   6    8.46    0.23
  -3   7  -6    8.24    0.19
   3   7   6    8.48    0.18
  -3   7  -6    8.43    0.19
  -3   7  -6    8.16    0.19
  -4  -7  -6    2.01    0.12
   4  -7   6    2.03    0.13
  -4  -7  -6    1.98    0.12
  -4   7  -6    2.13    0.12
  -4   7  -6    2.08    0.12
   4   7   6    2.27    0.11
  -5  -7  -6    9.31    0.23
  -5  -7  -6    9.55    0.23
  -5   7  -6    9.68    0.24
   5   7   6    9.22    0.22
  -5   7  -6    9.54    0.24
  -6  -7  -6    0.42    0.09
  -6  -7  -6    0.44    0.08
   6   7   6    0.36    0.09
  -6   7  -6    0.29    0.08
  -6   7  -6    0.45    0.10
  -7  -7  -6    0.36    0.11
  -7  -7  -6    0.32    0.09
  -7   7  -6    0.16    0.10
   7   7   6    0.57    0.10
  -7   7  -6    0.25    0.10
  -8  -7  -6   12.98    0.35
   8   7   6   12.95    0.33
  -8   7  -6   12.67    0.33
  -9  -8   6    1.49    0.16
  -9  -8   6    1.24    0.14
   9   8  -6    1.28    0.15
  -8  -8   6    0.81    0.14
  -8  -8   6    0.78    0.12
   8   8  -6    0.94    0.13
  -7  -8   6    0.13    0.09
  -7  -8   6    0.29    0.10
   7   8  -6    0.07    0.10
  -6  -8   6    0.16    0.08
  -6  -8   6    0.26    0.09
  -6   8   6    0.15    0.06
   6   8  -6    0.27    0.08
  -5  -8   6   10.47    0.26
  -5  -8   6   10.89    0.26
   5  -8  -6   10.73    0.21
  -5   8   6   10.96    0.22
   5   8  -6   10.62    0.25
   4  -8  -6   10.71    0.23
   4  -8  -6   10.88    0.21
  -4  -8   6   11.40    0.25
  -4   8   6   10.90    0.20
  -4   8   6   10.98    0.22
   4   8  -6   10.67    0.24
   3  -8  -6  119.25    1.67
  -3  -8   6  121.42    1.70
   3  -8  -6  115.15    2.16
   3   8  -6  116.72    1.67
   3   8  -6  119.56    2.20
  -3   8   6  120.76    1.64
  -2  -8   6   37.03    0.57
   2  -8  -6   36.47    0.56
  -2  -8   6   36.52    0.70
   2  -8  -6   36.03    0.70
  -2   8   6   37.12    0.53
   2   8  -6   36.74    0.73
   2   8  -6   36.24    0.57
  -1  -8   6  139.42    2.59
   1  -8  -6  145.73    2.59
   1  -8  -6  141.81    1.99
  -1  -8   6  141.48    1.98
   1   8  -6  137.76    1.96
   1   8  -6  143.87    2.60
   1   8  -6  140.83    2.01
  -1   8   6  142.26    1.92
   0  -8  -6    4.54    0.15
   0  -8  -6    4.38    0.13
   0  -8   6    4.38    0.15
   0  -8   6    4.17    0.11
   0   8  -6    4.46    0.13
   0   8   6    4.41    0.10
   0   8  -6    4.67    0.15
   0   8  -6    4.47    0.13
  -1  -8  -6    4.68    0.14
   1  -8   6    4.88    0.16
   1  -8   6    4.82    0.11
  -1  -8  -6    4.79    0.10
  -1  -8  -6    4.89    0.16
   1   8   6    4.62    0.11
  -1   8  -6    4.96    0.15
  -1   8  -6    5.00    0.13
  -1   8  -6    4.76    0.14
   2  -8   6   37.86    0.54
   2  -8   6   38.13    0.77
  -2  -8  -6   38.28    0.77
  -2  -8  -6   37.87    0.58
  -2  -8  -6   38.18    0.60
  -2   8  -6   38.70    0.59
   2   8   6   38.10    0.56
  -2   8  -6   38.06    0.60
  -2   8  -6   38.96    0.74
  -3  -8  -6  110.15    2.06
  -3  -8  -6  110.06    1.59
  -3  -8  -6  112.38    1.59
   3  -8   6  108.71    2.07
  -3   8  -6  110.85    1.57
   3   8   6  112.41    1.54
  -3   8  -6  110.79    1.60
  -3   8  -6  110.10    2.02
  -4  -8  -6    5.28    0.17
  -4  -8  -6    5.15    0.16
  -4   8  -6    5.58    0.17
  -4   8  -6    5.33    0.17
   4   8   6    5.15    0.15
  -5  -8  -6   23.38    0.44
  -5  -8  -6   24.31    0.44
  -5   8  -6   23.80    0.44
   5   8   6   24.20    0.42
  -5   8  -6   24.09    0.44
  -6  -8  -6    0.25    0.09
  -6  -8  -6    0.20    0.09
  -6   8  -6    0.24    0.09
   6   8   6    0.32    0.08
  -6   8  -6    0.18    0.08
  -7  -8  -6    1.07    0.13
  -7  -8  -6    1.32    0.12
  -7   8  -6    1.09    0.12
   7   8   6    1.44    0.13
  -7   8  -6    1.02    0.12
  -8  -8  -6    3.41    0.20
   8   8   6    3.48    0.19
  -8   8  -6    3.10    0.19
  -9  -9   6    3.31    0.22
  -9  -9   6    3.68    0.21
   9   9  -6    3.69    0.21
  -8  -9   6    1.41    0.15
  -8  -9   6    1.24    0.13
   8   9  -6    1.35    0.15
  -7  -9   6   20.69    0.42
  -7  -9   6   21.04    0.44
   7   9  -6   20.23    0.42
  -6  -9   6   10.06    0.26
  -6  -9   6   10.31    0.27
   6   9  -6   10.26    0.26
  -5  -9   6   20.61    0.40
  -5   9   6   20.82    0.36
   5   9  -6   20.12    0.39
  -4  -9   6   19.12    0.36
   4  -9  -6   18.98    0.32
   4   9  -6   19.21    0.36
  -4   9   6   19.66    0.33
   3  -9  -6   25.56    0.51
  -3  -9   6   25.51    0.44
   3  -9  -6   25.82    0.41
   3   9  -6   24.78    0.43
  -3   9   6   26.26    0.40
  -2  -9   6   25.52    0.43
  -2  -9   6   25.94    0.52
   2  -9  -6   25.63    0.42
   2  -9  -6   26.04    0.52
   2   9  -6   25.88    0.55
   2   9  -6   26.17    0.43
  -2   9   6   26.47    0.39
  -1  -9   6    4.77    0.13
  -1  -9   6    4.52    0.15
   1  -9  -6    4.70    0.15
   1  -9  -6    4.74    0.13
   1   9  -6    4.51    0.13
  -1   9   6    4.37    0.10
   1   9  -6    4.69    0.15
   1   9  -6    4.62    0.16
   0  -9  -6    0.27    0.06
   0  -9   6    0.24    0.05
   0  -9  -6    0.25    0.05
   0  -9   6    0.20    0.06
   0   9  -6    0.18    0.05
   0   9  -6    0.25    0.06
   0   9   6    0.20    0.04
   0   9  -6    0.34    0.05
   1  -9   6    0.19    0.06
  -1  -9  -6    0.28    0.04
   1  -9   6    0.26    0.04
  -1  -9  -6    0.27    0.07
  -1  -9  -6    0.13    0.06
  -1   9  -6    0.19    0.06
  -1   9  -6    0.25    0.05
  -1   9  -6    0.40    0.06
   1   9   6    0.23    0.04
  -2  -9  -6   22.19    0.39
  -2  -9  -6   23.04    0.50
  -2  -9  -6   22.80    0.36
   2  -9   6   21.98    0.49
   2  -9   6   23.26    0.34
   2   9   6   22.37    0.35
  -2   9  -6   22.51    0.39
  -2   9  -6   22.49    0.47
  -2   9  -6   22.90    0.38
   3  -9   6    0.30    0.08
  -3  -9  -6    0.31    0.07
  -3  -9  -6    0.47    0.07
  -3  -9  -6    0.33    0.07
  -3   9  -6    0.34    0.07
  -3   9  -6    0.38    0.07
   3   9   6    0.37    0.06
  -4  -9  -6    9.23    0.23
  -4  -9  -6    9.55    0.22
  -4   9  -6    8.98    0.23
  -4   9  -6    9.21    0.22
   4   9   6    9.22    0.21
  -5  -9  -6    0.04    0.08
  -5  -9  -6    0.15    0.08
  -5   9  -6    0.03    0.07
   5   9   6    0.08    0.07
  -5   9  -6    0.10    0.07
  -6  -9  -6    0.30    0.10
  -6  -9  -6    0.41    0.10
  -6   9  -6    0.40    0.09
   6   9   6    0.44    0.10
  -6   9  -6    0.27    0.10
  -7  -9  -6    6.21    0.23
  -7  -9  -6    5.88    0.21
   7   9   6    5.81    0.22
  -7   9  -6    5.52    0.22
  -7   9  -6    6.31    0.22
  -8  -9  -6   -0.06    0.11
   8   9   6    0.05    0.11
  -8   9  -6    0.08    0.11
  -8 -10   6    2.99    0.18
   8  10  -6    3.15    0.19
  -7 -10   6    6.88    0.23
   7  10  -6    6.83    0.23
  -6 -10   6    1.82    0.14
   6  10  -6    2.06    0.14
  -5 -10   6    4.96    0.19
   5  10  -6    5.35    0.19
  -5  10   6    5.40    0.17
   4 -10  -6   92.62    1.33
  -4 -10   6   91.89    1.37
  -4  10   6   94.75    1.32
   4  10  -6   92.12    1.35
   3 -10  -6   12.67    0.24
  -3 -10   6   13.13    0.28
  -3 -10   6   12.83    0.27
   3  10  -6   12.62    0.27
  -3  10   6   12.70    0.23
  -2 -10   6   23.94    0.41
   2 -10  -6   23.72    0.50
   2 -10  -6   23.80    0.40
  -2 -10   6   24.21    0.50
   2  10  -6   24.73    0.52
  -2  10   6   24.72    0.38
   2  10  -6   23.47    0.41
   1 -10  -6   37.96    0.75
  -1 -10   6   37.48    0.75
   1 -10  -6   37.14    0.59
  -1 -10   6   37.95    0.59
  -1  10   6   38.06    0.55
   1  10  -6   37.60    0.59
   1  10  -6   37.52    0.59
   0 -10  -6   12.07    0.24
   0 -10  -6   11.86    0.30
   0 -10   6   11.87    0.30
   0 -10   6   12.12    0.23
   0  10  -6   12.08    0.24
   0  10  -6   12.62    0.25
   0  10   6   11.91    0.21
   0  10  -6   12.55    0.30
   1 -10   6   34.86    0.52
  -1 -10  -6   34.12    0.50
   1 -10   6   34.20    0.70
  -1 -10  -6   34.62    0.71
  -1  10  -6   33.88    0.54
   1  10   6   33.93    0.51
  -1  10  -6   35.38    0.69
  -1  10  -6   34.23    0.55
  -2 -10  -6    0.63    0.09
   2 -10   6    0.64    0.09
  -2 -10  -6    0.67    0.06
  -2 -10  -6    0.64    0.08
   2  10   6    0.88    0.07
  -2  10  -6    0.75    0.08
  -2  10  -6    0.66    0.07
  -3 -10  -6   14.03    0.29
  -3 -10  -6   13.59    0.26
   3 -10   6   13.39    0.35
   3  10   6   14.07    0.26
  -3  10  -6   13.74    0.29
  -3  10  -6   13.75    0.27
  -4 -10  -6   22.40    0.39
  -4 -10  -6   20.80    0.40
   4  10   6   22.02    0.38
  -4  10  -6   21.39    0.41
  -4  10  -6   21.69    0.39
  -5 -10  -6   11.07    0.26
  -5 -10  -6   10.84    0.27
  -5  10  -6   10.98    0.27
   5  10   6   10.92    0.25
  -5  10  -6   10.50    0.25
  -6 -10  -6   10.92    0.28
  -6 -10  -6   10.76    0.29
  -6  10  -6   10.78    0.27
  -6  10  -6   10.47    0.28
   6  10   6   11.10    0.27
  -7 -10  -6    3.67    0.19
  -7 -10  -6    3.51    0.20
  -7  10  -6    3.50    0.19
  -7  10  -6    3.49    0.18
   7  10   6    3.37    0.19
  -8 -10  -6    0.26    0.12
   8  10   6    0.12    0.11
  -8  10  -6    0.20    0.11
  -8 -11   6    1.06    0.14
   8  11  -6    0.85    0.14
  -7 -11   6   -0.02    0.10
   7  11  -6    0.03    0.10
  -6 -11   6   17.84    0.38
   6  11  -6   18.03    0.38
  -5 -11   6    0.87    0.11
   5  11  -6    1.12    0.11
  -5  11   6    0.91    0.09
   4 -11  -6    0.99    0.08
  -4 -11   6    0.72    0.10
  -4  11   6    1.02    0.09
   4  11  -6    0.88    0.10
  -3 -11   6    3.03    0.15
   3 -11  -6    3.26    0.12
  -3  11   6    3.63    0.12
   3  11  -6    3.33    0.15
  -2 -11   6    7.18    0.20
  -2 -11   6    6.90    0.19
   2 -11  -6    7.04    0.17
   2  11  -6    7.45    0.18
   2  11  -6    7.02    0.22
  -2  11   6    7.31    0.16
   2  11  -6    7.11    0.19
   1 -11  -6    0.09    0.07
  -1 -11   6    0.06    0.06
  -1 -11   6    0.03    0.06
   1 -11  -6    0.04    0.06
  -1  11   6   -0.01    0.04
   1  11  -6   -0.01    0.05
   1  11  -6    0.05    0.06
   1  11  -6   -0.01    0.06
   0 -11  -6    4.85    0.16
   0 -11   6    4.61    0.17
   0 -11  -6    4.55    0.18
   0 -11   6    4.47    0.13
   0  11  -6    4.62    0.15
   0  11   6    4.67    0.12
   0  11  -6    4.58    0.17
   0  11  -6    4.59    0.14
   1 -11   6   14.41    0.25
   1 -11   6   14.08    0.35
  -1 -11  -6   14.15    0.35
  -1 -11  -6   13.74    0.28
  -1  11  -6   13.95    0.27
  -1  11  -6   13.96    0.29
   1  11   6   13.96    0.24
  -2 -11  -6   14.22    0.25
  -2 -11  -6   13.89    0.30
  -2 -11  -6   14.18    0.36
   2 -11   6   14.26    0.36
  -2  11  -6   14.12    0.28
   2  11   6   14.19    0.25
  -2  11  -6   14.29    0.29
  -3 -11  -6   -0.05    0.05
  -3 -11  -6    0.02    0.07
  -3  11  -6    0.00    0.07
  -3  11  -6    0.03    0.06
   3  11   6    0.06    0.06
  -4 -11  -6    2.65    0.15
  -4 -11  -6    2.81    0.12
  -4  11  -6    2.75    0.14
   4  11   6    2.69    0.13
  -4  11  -6    2.95    0.13
  -5 -11  -6   15.37    0.32
  -5 -11  -6   15.02    0.34
  -5  11  -6   14.90    0.31
   5  11   6   14.82    0.30
  -5  11  -6   14.68    0.33
  -6 -11  -6    6.25    0.21
  -6 -11  -6    5.42    0.21
   6  11   6    6.34    0.21
  -6  11  -6    5.90    0.22
  -6  11  -6    5.95    0.20
  -7 -11  -6    0.30    0.11
  -7 -11  -6    0.17    0.11
   7  11   6    0.20    0.10
  -7  11  -6    0.48    0.12
  -7  11  -6    0.19    0.10
  -8 -12   6    1.07    0.14
   8  12  -6    0.91    0.15
  -7 -12   6    0.49    0.12
   7  12  -6    0.76    0.13
  -6 -12   6    3.61    0.18
   6  12  -6    4.05    0.19
  -5 -12   6    0.05    0.09
  -5  12   6    0.16    0.08
   5  12  -6    0.07    0.09
  -4 -12   6   14.20    0.32
   4 -12  -6   14.16    0.27
   4  12  -6   14.14    0.31
  -4  12   6   14.57    0.28
  -3 -12   6    3.58    0.15
   3 -12  -6    3.94    0.14
   3  12  -6    3.76    0.15
  -3  12   6    3.98    0.13
   2 -12  -6    0.15    0.06
  -2 -12   6    0.19    0.07
  -2  12   6    0.14    0.05
   2  12  -6    0.35    0.08
   2  12  -6    0.12    0.06
   2  12  -6    0.20    0.07
   1 -12  -6    2.09    0.12
  -1 -12   6    1.99    0.12
   1 -12  -6    2.35    0.14
   1  12  -6    2.02    0.11
   1  12  -6    2.19    0.12
   1  12  -6    2.22    0.13
  -1  12   6    2.19    0.09
   0 -12   6  175.41    2.47
   0 -12  -6  182.62    3.26
   0 -12   6  178.10    3.26
   0 -12  -6  172.88    2.49
   0  12  -6  178.99    2.50
   0  12  -6  173.97    2.46
   0  12   6  173.36    2.41
   1 -12   6    0.73    0.09
  -1 -12  -6    0.67    0.09
  -1 -12  -6    0.72    0.09
   1 -12   6    0.76    0.07
  -1  12  -6    0.84    0.09
  -1  12  -6    0.90    0.08
   1  12   6    0.79    0.07
  -2 -12  -6   15.39    0.32
   2 -12   6   15.13    0.39
  -2  12  -6   15.01    0.31
  -2  12  -6   15.55    0.29
   2  12   6   15.33    0.27
  -3 -12  -6    0.27    0.08
  -3  12  -6    0.31    0.08
   3  12   6    0.35    0.07
  -3  12  -6    0.31    0.07
  -4 -12  -6    2.87    0.13
  -4 -12  -6    2.76    0.16
   4  12   6    2.53    0.13
  -4  12  -6    2.56    0.14
  -4  12  -6    2.61    0.15
  -5 -12  -6    0.21    0.09
  -5 -12  -6    0.12    0.09
   5  12   6    0.04    0.08
  -5  12  -6    0.01    0.08
  -5  12  -6    0.07    0.08
  -6 -12  -6   13.49    0.34
  -6 -12  -6   13.66    0.33
  -6  12  -6   13.07    0.33
   6  12   6   14.09    0.31
  -7 -12  -6    0.03    0.11
  -7 -12  -6    0.13    0.11
  -7  12  -6   -0.02    0.10
   7  12   6    0.03    0.10
   8  13  -6    0.16    0.12
  -7 -13   6    0.62    0.13
   7  13  -6    0.58    0.13
  -6 -13   6    2.93    0.18
  -6  13   6    3.11    0.17
   6  13  -6    2.99    0.18
  -5 -13   6   13.57    0.33
  -5  13   6   14.50    0.30
   5  13  -6   13.79    0.33
  -4 -13   6    0.60    0.10
   4  13  -6    0.62    0.10
  -4  13   6    0.71    0.08
   3 -13  -6    0.14    0.07
  -3 -13   6    0.00    0.07
  -3  13   6    0.08    0.06
   3  13  -6    0.02    0.08
   2 -13  -6    7.58    0.19
  -2 -13   6    7.42    0.21
   2  13  -6    7.53    0.20
  -2  13   6    7.39    0.17
   2  13  -6    7.27    0.21
  -1 -13   6    7.59    0.20
   1 -13  -6    8.13    0.20
   1  13  -6    7.87    0.21
   1  13  -6    8.15    0.20
  -1  13   6    7.94    0.17
   0 -13   6   17.67    0.32
   0 -13  -6   17.92    0.34
   0 -13  -6   17.60    0.43
   0  13  -6   17.06    0.34
   0  13  -6   17.79    0.32
   0  13   6   17.95    0.30
   1 -13   6    5.27    0.21
  -1 -13  -6    5.17    0.20
   1 -13   6    5.13    0.15
  -1 -13  -6    5.00    0.18
  -1  13  -6    5.33    0.18
   1  13   6    4.98    0.14
  -1  13  -6    5.21    0.15
   2 -13   6    6.56    0.24
  -2 -13  -6    6.38    0.20
  -2  13  -6    6.36    0.17
  -2  13  -6    6.48    0.20
   2  13   6    6.70    0.17
  -3 -13  -6    0.30    0.09
  -3  13  -6    0.27    0.07
   3  13   6    0.15    0.07
  -3  13  -6    0.21    0.08
  -4 -13  -6    0.62    0.10
   4  13   6    0.35    0.08
  -4  13  -6    0.30    0.09
  -5 -13  -6    0.37    0.11
   5  13   6    0.45    0.10
  -5  13  -6    0.57    0.11
  -6 -13  -6    3.17    0.19
  -6  13  -6    3.00    0.19
  -7 -13  -6    1.07    0.14
  -7  13  -6    1.08    0.14
  -7 -14   6    4.56    0.22
   7  14  -6    4.62    0.22
  -6 -14   6   -0.07    0.10
   6  14  -6    0.18    0.11
  -5 -14   6    2.87    0.18
  -5  14   6    2.65    0.14
   5  14  -6    2.57    0.17
  -4 -14   6    0.12    0.10
  -4  14   6    0.21    0.08
   4  14  -6    0.20    0.10
   3 -14  -6    0.35    0.08
  -3 -14   6    0.53    0.10
   3  14  -6    0.47    0.08
   3  14  -6    0.46    0.10
  -3  14   6    0.46    0.07
  -2 -14   6    0.21    0.08
   2 -14  -6    0.33    0.07
   2  14  -6    0.18    0.08
   2  14  -6    0.35    0.07
   1 -14  -6   24.71    0.44
  -1 -14   6   24.95    0.44
   1  14  -6   24.10    0.45
   1  14  -6   25.00    0.43
   0 -14   6   10.86    0.24
   0 -14  -6   10.63    0.25
   0 -14  -6   10.66    0.31
   0  14  -6   11.03    0.23
   0  14  -6   10.64    0.26
  -1 -14  -6   36.13    0.62
  -1  14  -6   37.56    0.62
  -1  14  -6   37.67    0.59
  -2 -14  -6    5.41    0.19
  -2  14  -6    5.54    0.19
  -3 -14  -6    5.49    0.19
  -3  14  -6    5.57    0.20
  -4 -14  -6    6.71    0.23
  -4  14  -6    7.10    0.23
  -5 -14  -6    5.64    0.22
  -5  14  -6    5.07    0.21
  -6 -14  -6   -0.03    0.11
  -6  14  -6    0.09    0.10
  -7 -15   6    0.91    0.15
   7  15  -6    0.72    0.14
  -6 -15   6    1.10    0.14
   6  15  -6    0.97    0.14
  -5 -15   6    0.16    0.11
   5  15  -6    0.02    0.10
  -4 -15   6    5.52    0.21
   4  15  -6    5.04    0.20
  -3 -15   6    3.24    0.17
   3 -15  -6    3.46    0.15
   3  15  -6    3.36    0.17
   3  15  -6    3.70    0.16
  -2 -15   6    1.74    0.13
   2 -15  -6    1.67    0.12
   2  15  -6    1.80    0.12
   2  15  -6    1.58    0.13
   1 -15  -6   21.15    0.40
  -1 -15   6   21.15    0.40
   1  15  -6   21.59    0.38
   1  15  -6   20.51    0.40
   0 -15   6    1.30    0.10
   0 -15  -6    1.39    0.12
   0  15  -6    1.29    0.12
  -1 -15  -6    0.43    0.09
  -1  15  -6    0.54    0.10
  -2 -15  -6    6.27    0.21
  -2  15  -6    6.22    0.20
  -3 -15  -6    1.90    0.14
  -3  15  -6    2.26    0.15
  -4 -15  -6    0.90    0.13
  -4  15  -6    0.93    0.12
  -5 -15  -6    2.38    0.17
  -5  15  -6    2.42    0.18
  -6 -15  -6    0.97    0.14
  -6  15  -6    1.20    0.15
  -6 -16   6    1.31    0.15
   6  16  -6    1.56    0.16
  -5 -16   6    3.48    0.18
   5  16  -6    3.37    0.19
  -4 -16   6    0.17    0.11
   4  16  -6    0.05    0.10
   4  16  -6    0.13    0.09
  -3 -16   6   14.17    0.33
   3  16  -6   13.91    0.33
  -2 -16   6    4.43    0.18
   2 -16  -6    4.85    0.18
   2  16  -6    4.31    0.19
  -1 -16   6    2.43    0.15
   1 -16  -6    2.30    0.14
   1  16  -6    2.47    0.15
   0 -16   6    0.15    0.08
   0 -16  -6    0.11    0.09
   0  16  -6    0.24    0.08
  -1 -16  -6    2.64    0.16
  -1  16  -6    2.55    0.16
  -2 -16  -6    8.70    0.25
  -2  16  -6    8.88    0.25
  -3  16  -6   19.84    0.41
  -4 -16  -6    3.87    0.20
  -4  16  -6    3.91    0.19
  -5 -16  -6    2.22    0.17
  -5  16  -6    2.10    0.17
  -6  16  -6   -0.22    0.11
   6  17  -6    0.03    0.12
  -5 -17   6    1.04    0.14
   5  17  -6    0.90    0.14
  -4 -17   6    0.59    0.12
   4  17  -6    0.58    0.12
  -3 -17   6    0.05    0.09
   3  17  -6    0.13    0.10
  -2 -17   6    4.14    0.19
   2 -17  -6    4.13    0.18
   2  17  -6    4.03    0.19
  -1 -17   6    0.22    0.09
   1 -17  -6    0.26    0.09
   1  17  -6    0.20    0.10
   0 -17  -6    0.62    0.10
   0  17  -6    0.61    0.11
  -1 -17  -6    0.39    0.11
  -1  17  -6    0.02    0.09
  -2 -17  -6    0.00    0.10
  -2  17  -6    0.21    0.10
  -3 -17  -6    0.37    0.11
  -3  17  -6    0.39    0.10
  -4 -17  -6    2.54    0.18
  -4  17  -6    2.67    0.18
  -5 -17  -6    0.28    0.13
  -5  17  -6    0.26    0.12
  -5 -18   6    0.79    0.14
   5  18  -6    0.64    0.13
  -4 -18   6    0.18    0.12
   4  18  -6    0.44    0.12
  -3 -18   6   -0.03    0.11
   3  18  -6    0.25    0.11
  -2 -18   6   12.04    0.31
   2  18  -6   11.75    0.30
   1 -18  -6    0.47    0.10
  -1 -18   6    0.41    0.10
   1  18  -6    0.37    0.11
   0 -18  -6    3.81    0.18
   0  18  -6    3.92    0.18
  -1 -18  -6    0.23    0.11
  -1  18  -6    0.26    0.10
  -2 -18  -6   19.98    0.43
  -2  18  -6   19.73    0.42
  -3 -18  -6    5.29    0.23
  -3  18  -6    4.98    0.21
  -4 -18  -6    2.82    0.19
  -4  18  -6    3.42    0.20
  -3 -19   6    1.83    0.17
   3  19  -6    1.93    0.16
  -2 -19   6    1.44    0.15
   2  19  -6    1.61    0.15
   1 -19  -6    1.79    0.14
  -1 -19   6    1.75    0.15
   1  19  -6    1.78    0.15
   0 -19  -6    1.37    0.14
   0  19  -6    1.25    0.14
  -1 -19  -6    0.10    0.11
  -1  19  -6    0.07    0.10
  -2 -19  -6    4.15    0.21
  -2  19  -6    3.86    0.19
  -3 -19  -6    2.09    0.17
  -3  19  -6    1.79    0.16
  -4  19  -6    0.32    0.12
  -3 -20   6    1.94    0.17
   3  20  -6    1.81    0.16
  -2 -20   6    3.20    0.19
   2  20  -6    2.97    0.18
   1  20  -6    2.94    0.18
   0 -20  -6    1.83    0.15
   0  20  -6    1.50    0.15
  -1 -20  -6    6.34    0.24
  -1  20  -6    6.14    0.23
  -2 -20  -6    0.23    0.12
  -2  20  -6    0.11    0.11
  -3  20  -6    1.42    0.15
   2  21  -6   -0.01    0.11
   1  21  -6    0.44    0.13
   0 -21  -6    0.66    0.13
   0  21  -6    0.39    0.12
  -1 -21  -6    0.25    0.12
  -1  21  -6    0.10    0.11
  10   0  -7    0.06    0.12
 -10   0   7    0.03    0.12
  -9   0   7    9.37    0.29
  -8   0   7    0.03    0.09
  -7   0   7   11.16    0.24
  -7   0   7   11.10    0.27
  -6   0   7    0.01    0.06
  -6   0   7    0.03    0.06
  -5   0   7    0.34    0.06
  -5   0   7    0.18    0.06
  -4   0   7    0.02    0.05
  -4   0   7    0.00    0.04
  -3   0   7  500.99    6.90
  -3   0   7  491.21    6.90
  -2   0   7    0.08    0.03
   2   0  -7    0.01    0.03
   1   0  -7    1.83    0.06
  -1   0   7    1.93    0.07
   1   0  -7    1.77    0.07
   0   0  -7    0.13    0.02
   0   0  -7    0.17    0.03
   0   0   7    0.03    0.03
   0   0  -7    0.16    0.03
  -1   0  -7   36.75    0.56
  -1   0  -7   38.25    0.54
  -1   0  -7   37.32    0.53
  -2   0  -7    0.12    0.03
  -2   0  -7    0.10    0.03
  -2   0  -7   -0.01    0.03
  -3   0  -7   20.37    0.43
  -3   0  -7   21.25    0.36
  -3   0  -7   21.36    0.34
  -3   0  -7   21.38    0.43
  -3   0  -7   21.50    0.33
  -4   0  -7    0.09    0.04
  -4   0  -7    0.07    0.04
  -4   0  -7    0.06    0.05
  -4   0  -7   -0.01    0.05
  -4   0  -7   -0.03    0.04
  -5   0  -7   13.75    0.29
  -6   0  -7    0.00    0.07
  -7   0  -7    0.96    0.12
  -8   0  -7    0.05    0.10
  -9   0  -7    1.02    0.14
 -10  -1   7    0.05    0.12
 -10   1   7    0.04    0.12
  10   1  -7   -0.04    0.12
  -9  -1   7    3.56    0.20
  -9   1   7    3.67    0.20
   9   1  -7    3.44    0.19
  -8  -1   7    0.57    0.09
  -8  -1   7    0.60    0.11
  -8   1   7    0.66    0.11
  -7  -1   7    1.19    0.11
  -7  -1   7    1.10    0.10
  -7   1   7    1.05    0.11
  -7   1   7    1.22    0.09
  -6  -1   7    0.08    0.06
  -6  -1   7    0.03    0.07
  -6   1   7    0.12    0.06
  -6   1   7    0.07    0.07
  -5  -1   7    4.25    0.13
  -5  -1   7    4.41    0.14
  -5   1   7    4.28    0.14
  -5   1   7    4.22    0.13
  -4  -1   7    1.99    0.09
  -4  -1   7    1.80    0.09
  -4   1   7    1.90    0.09
  -4   1   7    1.82    0.10
  -3  -1   7   28.21    0.44
  -3  -1   7   28.67    0.46
  -3   1   7   28.86    0.44
  -3   1   7   29.05    0.45
   3   1  -7   29.26    0.44
   2  -1  -7   42.79    0.60
  -2   1   7   42.22    0.62
   2   1  -7   42.34    0.60
   1  -1  -7  153.19    2.14
   1  -1  -7  152.32    2.08
  -1  -1   7  154.64    2.11
   1   1  -7  150.26    2.15
  -1   1   7  154.92    2.11
   1   1  -7  152.97    2.07
   0  -1   7    5.56    0.11
   0  -1  -7    5.55    0.11
   0  -1  -7    5.51    0.09
   0  -1  -7    5.59    0.11
   0   1  -7    5.51    0.10
   0   1  -7    5.49    0.12
  -1  -1  -7   59.62    0.85
  -1  -1  -7   59.78    0.82
  -1  -1  -7   58.81    0.86
  -1   1  -7   59.63    0.83
  -1   1  -7   59.96    0.87
  -1   1  -7   60.85    0.84
  -2  -1  -7  320.72    4.47
  -2  -1  -7  319.73    4.31
  -2  -1  -7  316.82    4.44
  -2   1  -7  320.49    4.35
  -2   1  -7  322.91    4.49
  -2   1  -7  317.70    5.85
  -2   1  -7  320.90    4.38
  -3  -1  -7  147.59    2.64
  -3  -1  -7  143.98    2.64
  -3  -1  -7  143.12    1.98
  -3  -1  -7  145.15    2.06
  -3  -1  -7  144.62    2.01
  -3   1  -7  139.40    2.63
  -3   1  -7  148.71    2.63
  -3   1  -7  146.18    1.99
  -3   1  -7  143.66    1.99
  -3   1  -7  143.52    2.06
  -4  -1  -7   22.55    0.45
  -4  -1  -7   22.06    0.39
  -4  -1  -7   22.60    0.35
  -4  -1  -7   22.83    0.45
  -4   1  -7   22.14    0.44
  -4   1  -7   22.26    0.37
  -4   1  -7   22.02    0.34
  -4   1  -7   21.62    0.39
  -4   1  -7   22.29    0.44
  -5  -1  -7    8.31    0.22
  -5  -1  -7    8.27    0.17
  -5   1  -7    8.40    0.22
  -6  -1  -7    2.92    0.16
  -6   1  -7    3.03    0.16
  -7  -1  -7   11.32    0.30
  -7   1  -7   11.16    0.30
  -8  -1  -7    0.51    0.12
  -8   1  -7    0.81    0.12
  -9  -1  -7    2.39    0.18
  -9   1  -7    2.61    0.19
 -10  -2   7    4.66    0.24
  10   2  -7    4.91    0.23
 -10   2   7    5.28    0.25
  -9  -2   7    0.76    0.13
  -9   2   7    0.79    0.13
   9   2  -7    0.58    0.13
  -8  -2   7    6.30    0.20
  -8  -2   7    6.23    0.23
   8   2  -7    5.82    0.21
  -8   2   7    6.18    0.22
  -7  -2   7   16.84    0.36
  -7  -2   7   16.98    0.33
  -7   2   7   16.62    0.35
  -7   2   7   17.20    0.31
  -6  -2   7    5.92    0.17
  -6  -2   7    5.80    0.19
  -6   2   7    6.08    0.16
  -6   2   7    6.14    0.18
  -5  -2   7    5.13    0.15
  -5  -2   7    5.05    0.16
  -5   2   7    5.47    0.14
   5   2  -7    5.31    0.15
  -5   2   7    5.32    0.15
  -4  -2   7   41.82    0.65
  -4  -2   7   42.20    0.64
  -4   2   7   43.00    0.64
   4   2  -7   41.31    0.63
  -4   2   7   41.68    0.63
  -3  -2   7    9.09    0.19
  -3   2   7    9.64    0.18
   3   2  -7    9.56    0.18
  -3   2   7    9.53    0.18
  -2  -2   7  261.62    3.61
  -2   2   7  267.19    3.61
   2   2  -7  259.33    3.55
   1  -2  -7    9.46    0.16
   1  -2  -7    9.66    0.17
  -1  -2   7    9.54    0.17
   1  -2  -7    9.42    0.14
   1   2  -7    9.19    0.16
   1   2  -7    9.56    0.18
   0  -2  -7  115.96    1.62
   0  -2   7  118.27    1.60
   0  -2  -7  112.37    1.55
   0  -2  -7  116.62    1.61
   0   2  -7  115.92    1.58
   0   2  -7  115.72    1.64
  -1  -2  -7   82.56    1.14
  -1  -2  -7   80.58    1.10
  -1  -2  -7   81.71    1.15
  -1   2  -7   78.90    1.49
  -1   2  -7   81.50    1.12
  -1   2  -7   79.42    1.16
  -1   2  -7   80.20    1.12
  -2  -2  -7   11.78    0.21
  -2  -2  -7   11.28    0.26
  -2  -2  -7   11.54    0.20
  -2   2  -7   11.68    0.26
  -2   2  -7   11.66    0.19
  -2   2  -7   11.71    0.22
  -2   2  -7   11.80    0.21
  -3  -2  -7    9.21    0.23
  -3  -2  -7    9.68    0.18
  -3  -2  -7    9.27    0.20
  -3   2  -7    9.14    0.15
  -3   2  -7    9.32    0.19
  -3   2  -7    9.32    0.20
  -3   2  -7    9.47    0.22
  -4  -2  -7    7.00    0.16
  -4  -2  -7    7.02    0.18
  -4  -2  -7    7.04    0.18
  -4  -2  -7    7.25    0.19
  -4   2  -7    6.94    0.17
  -4   2  -7    6.94    0.16
  -4   2  -7    7.01    0.18
  -4   2  -7    6.61    0.12
  -4   2  -7    6.99    0.16
  -5  -2  -7    4.59    0.13
  -5  -2  -7    4.82    0.17
  -5   2  -7    4.70    0.16
  -5   2  -7    4.87    0.16
  -6  -2  -7    0.01    0.08
  -6   2  -7    0.01    0.07
  -7  -2  -7    3.66    0.17
  -7   2  -7    3.49    0.18
  -8  -2  -7   -0.05    0.10
  -8   2  -7    0.11    0.10
  -9  -2  -7    1.32    0.16
  -9   2  -7    1.37    0.16
  -9  -3   7    4.15    0.22
   9   3  -7    3.96    0.20
  -9   3   7    3.95    0.20
  -8  -3   7   -0.09    0.07
  -8  -3   7    0.09    0.09
   8   3  -7    0.09    0.10
  -8   3   7    0.21    0.09
  -7  -3   7    9.95    0.24
  -7  -3   7   10.05    0.27
   7   3  -7    9.85    0.25
  -7   3   7    9.83    0.25
  -6  -3   7    0.22    0.07
  -6  -3   7    0.09    0.08
  -6   3   7    0.20    0.07
  -6   3   7    0.22    0.06
   6   3  -7    0.27    0.07
  -5  -3   7   11.03    0.23
  -5  -3   7   10.97    0.25
  -5   3   7   11.44    0.22
  -5   3   7   11.05    0.23
   5   3  -7   11.20    0.24
   5   3  -7   11.28    0.23
  -4  -3   7   10.23    0.22
  -4  -3   7    9.57    0.21
   4   3  -7   10.01    0.20
   4   3  -7   10.16    0.20
  -4   3   7   10.09    0.20
  -4   3   7    9.85    0.19
  -3  -3   7    0.49    0.06
   3   3  -7    0.46    0.05
   3   3  -7    0.47    0.04
  -3   3   7    0.48    0.05
  -3   3   7    0.55    0.05
  -2  -3   7   40.97    0.61
   2  -3  -7   41.89    0.61
   2   3  -7   41.15    0.60
   2   3  -7   41.74    0.77
  -2   3   7   42.14    0.61
   1  -3  -7  204.18    2.79
  -1  -3   7  202.94    2.78
   1  -3  -7  200.50    2.84
   1   3  -7  200.66    3.64
   1   3  -7  203.17    2.74
   1   3  -7  200.87    2.83
   0  -3   7  290.48    4.03
   0  -3  -7  292.42    4.05
   0  -3  -7  291.24    4.03
   0   3  -7  290.43    3.98
   0   3  -7  289.56    4.05
   0   3  -7  291.43    5.33
   1  -3   7  309.64    4.26
  -1  -3  -7  307.55    4.27
  -1  -3  -7  311.08    4.28
  -1   3  -7  300.96    5.60
  -1   3  -7  311.12    4.16
  -1   3  -7  312.18    4.35
  -2  -3  -7  100.54    1.89
  -2  -3  -7  103.10    1.45
  -2  -3  -7  103.95    1.47
  -2   3  -7  100.21    1.88
  -2   3  -7  101.73    1.47
  -2   3  -7  104.11    1.42
  -2   3  -7  105.19    1.41
  -3  -3  -7    3.93    0.12
  -3  -3  -7    3.81    0.13
  -3  -3  -7    3.93    0.11
  -3   3  -7    3.77    0.07
  -3   3  -7    3.80    0.12
  -3   3  -7    4.03    0.13
  -3   3  -7    3.86    0.12
  -4  -3  -7   49.24    0.91
  -4  -3  -7   48.91    0.92
  -4  -3  -7   47.98    0.72
  -4  -3  -7   48.55    0.75
  -4   3  -7   47.09    0.89
  -4   3  -7   47.11    0.75
  -4   3  -7   48.02    0.88
  -4   3  -7   47.02    0.72
  -5  -3  -7    6.30    0.16
  -5  -3  -7    6.34    0.15
  -5  -3  -7    6.34    0.19
  -5   3  -7    6.01    0.18
  -5   3  -7    6.29    0.18
  -6  -3  -7   22.32    0.43
  -6   3  -7   22.31    0.43
  -7  -3  -7   11.47    0.30
  -7   3  -7   11.34    0.30
  -8  -3  -7    7.49    0.26
  -8   3  -7    7.36    0.26
  -9  -3  -7    0.08    0.11
  -9   3  -7   -0.04    0.11
  -9  -4   7    0.31    0.12
  -9   4   7    0.43    0.11
   9   4  -7    0.41    0.12
  -8  -4   7    8.41    0.27
  -8  -4   7    8.86    0.24
  -8   4   7    8.57    0.25
   8   4  -7    8.19    0.25
  -7  -4   7    0.66    0.09
  -7  -4   7    0.57    0.11
   7   4  -7    0.67    0.10
  -7   4   7    0.60    0.09
  -6  -4   7   33.82    0.59
  -6  -4   7   34.05    0.56
  -6   4   7   33.90    0.56
  -6   4   7   34.62    0.53
   6   4  -7   33.59    0.56
  -5  -4   7   30.81    0.54
  -5  -4   7   32.20    0.52
  -5   4   7   31.80    0.49
   5   4  -7   31.72    0.52
  -5   4   7   32.62    0.52
  -4  -4   7   34.51    0.57
  -4  -4   7   35.30    0.55
   4  -4  -7   35.50    0.54
   4   4  -7   35.65    0.67
  -4   4   7   34.99    0.54
  -4   4   7   35.84    0.54
   4   4  -7   35.70    0.55
  -3  -4   7    0.15    0.05
   3  -4  -7    0.08    0.04
   3   4  -7    0.12    0.04
  -3   4   7    0.36    0.04
  -3   4   7    0.33    0.05
   3   4  -7    0.17    0.05
  -2  -4   7    4.54    0.12
   2  -4  -7    4.85    0.11
   2   4  -7    4.50    0.12
   2   4  -7    4.77    0.13
   1  -4  -7  168.42    2.31
  -1  -4   7  167.63    2.31
   1  -4  -7  166.58    2.34
   1   4  -7  167.66    2.28
   1   4  -7  165.02    3.03
   1   4  -7  167.20    2.35
   0  -4   7   74.71    1.03
   0  -4  -7   72.75    1.04
   0  -4  -7   74.03    1.03
   0   4  -7   72.33    1.02
   0   4  -7   71.33    1.35
   0   4  -7   73.53    1.06
  -1  -4  -7   20.08    0.32
   1  -4   7   19.75    0.29
  -1  -4  -7   19.64    0.31
  -1   4  -7   19.81    0.32
  -1   4  -7   19.60    0.40
  -1   4  -7   19.74    0.33
  -2  -4  -7   18.83    0.31
  -2  -4  -7   18.46    0.31
  -2  -4  -7   18.04    0.39
  -2   4  -7   18.61    0.27
  -2   4  -7   18.59    0.31
  -2   4  -7   18.73    0.32
  -2   4  -7   18.62    0.38
  -3  -4  -7    4.11    0.12
  -3  -4  -7    4.51    0.13
  -3  -4  -7    4.18    0.14
  -3   4  -7    4.24    0.12
  -3   4  -7    4.19    0.13
  -3   4  -7    4.31    0.14
  -4  -4  -7    0.57    0.07
  -4  -4  -7    0.54    0.07
  -4  -4  -7    0.60    0.07
  -4   4  -7    0.62    0.08
  -4   4  -7    0.64    0.07
  -4   4  -7    0.63    0.04
  -5  -4  -7    1.85    0.12
  -5  -4  -7    1.68    0.10
  -5  -4  -7    1.82    0.09
  -5   4  -7    1.87    0.13
  -5   4  -7    1.81    0.13
  -6  -4  -7    4.76    0.18
  -6  -4  -7    4.73    0.15
  -6   4  -7    4.29    0.18
  -6   4  -7    4.68    0.18
  -7  -4  -7    5.40    0.20
  -7   4  -7    5.08    0.21
  -8  -4  -7    0.02    0.10
  -8   4  -7    0.09    0.11
  -9  -5   7    0.36    0.12
   9   5  -7    0.48    0.13
  -9   5   7    0.23    0.11
  -8  -5   7    1.41    0.12
  -8  -5   7    1.59    0.15
  -8   5   7    1.64    0.13
   8   5  -7    1.58    0.14
  -7  -5   7    6.74    0.23
  -7  -5   7    6.67    0.20
  -7   5   7    6.76    0.20
   7   5  -7    6.84    0.22
  -6  -5   7   -0.02    0.08
   6  -5  -7   -0.01    0.05
  -6  -5   7   -0.03    0.07
   6   5  -7   -0.01    0.07
  -6   5   7   -0.05    0.06
  -6   5   7   -0.01    0.05
  -5  -5   7   12.48    0.28
  -5  -5   7   13.19    0.27
   5  -5  -7   12.80    0.24
   5   5  -7   13.40    0.28
  -5   5   7   12.94    0.25
  -4  -5   7   32.78    0.53
  -4  -5   7   32.78    0.54
   4  -5  -7   32.93    0.50
   4   5  -7   33.16    0.64
  -4   5   7   33.07    0.51
   4   5  -7   32.83    0.52
   3  -5  -7    8.28    0.17
  -3  -5   7    8.22    0.18
   3   5  -7    8.27    0.20
   3   5  -7    7.89    0.18
   2  -5  -7    2.48    0.09
  -2  -5   7    2.39    0.09
   2   5  -7    2.79    0.10
   2   5  -7    2.83    0.10
   1  -5  -7   21.75    0.34
   1  -5  -7   20.94    0.31
  -1  -5   7   21.16    0.34
   1   5  -7   21.37    0.35
   1   5  -7   20.97    0.34
   1   5  -7   20.76    0.43
   0  -5  -7   11.51    0.21
   0  -5  -7   11.56    0.19
   0  -5   7   11.78    0.20
   0   5  -7   11.70    0.26
   0   5  -7   11.80    0.22
  -1  -5  -7  174.03    2.41
  -1  -5  -7  171.09    2.40
   1  -5   7  171.18    3.14
  -1  -5  -7  170.89    3.14
   1  -5   7  172.89    2.37
  -1   5  -7  169.53    2.43
   1   5   7  175.59    2.32
  -1   5  -7  173.40    3.14
  -1   5  -7  173.70    2.36
  -2  -5  -7    9.30    0.24
  -2  -5  -7    9.66    0.19
  -2  -5  -7    9.73    0.19
   2  -5   7    9.53    0.24
  -2   5  -7    9.79    0.23
  -2   5  -7    9.84    0.19
  -2   5  -7    9.78    0.15
  -2   5  -7   10.09    0.20
   3  -5   7    3.44    0.14
  -3  -5  -7    3.61    0.12
  -3  -5  -7    3.63    0.14
  -3  -5  -7    3.80    0.12
  -3   5  -7    3.73    0.12
  -3   5  -7    3.74    0.12
  -3   5  -7    3.47    0.12
  -4  -5  -7   10.85    0.24
  -4  -5  -7   11.09    0.23
  -4  -5  -7   11.27    0.27
  -4   5  -7   11.27    0.25
  -4   5  -7   11.16    0.24
  -5  -5  -7   73.19    1.11
  -5  -5  -7   73.13    1.08
  -5   5  -7   70.98    1.11
  -5   5  -7   73.46    1.08
  -6  -5  -7    9.36    0.25
  -6  -5  -7    9.95    0.23
  -6   5  -7    9.86    0.25
  -6   5  -7    9.49    0.26
  -7  -5  -7    7.40    0.24
  -7   5  -7    6.93    0.23
  -8  -5  -7    7.02    0.24
  -8   5  -7    6.45    0.25
  -9  -6   7    5.61    0.22
  -9  -6   7    4.93    0.24
   9   6  -7    5.01    0.23
  -8  -6   7   -0.06    0.09
  -8  -6   7    0.05    0.11
  -8   6   7    0.01    0.09
   8   6  -7    0.18    0.11
  -7  -6   7    8.07    0.23
  -7  -6   7    7.17    0.23
   7   6  -7    8.04    0.24
  -7   6   7    8.26    0.22
  -6  -6   7    2.64    0.14
  -6  -6   7    2.51    0.15
   6  -6  -7    2.63    0.10
   6   6  -7    2.48    0.14
  -6   6   7    2.77    0.13
  -5  -6   7  107.15    1.57
   5  -6  -7  109.35    1.54
  -5  -6   7  107.80    1.60
   5   6  -7  107.62    1.56
  -5   6   7  111.51    1.57
  -4  -6   7    0.64    0.08
   4  -6  -7    0.62    0.06
   4   6  -7    0.73    0.08
  -4   6   7    0.65    0.05
  -3  -6   7    2.28    0.11
   3  -6  -7    2.28    0.09
   3   6  -7    2.38    0.10
   3   6  -7    2.42    0.10
  -2  -6   7    1.19    0.09
   2  -6  -7    1.34    0.07
   2  -6  -7    1.43    0.05
   2   6  -7    1.54    0.10
  -2   6   7    1.61    0.06
   2   6  -7    1.40    0.08
   1  -6  -7   82.60    1.17
  -1  -6   7   84.00    1.19
   1  -6  -7   84.30    1.20
   1   6  -7   84.20    1.56
  -1   6   7   86.38    1.14
   1   6  -7   83.75    1.18
   1   6  -7   83.05    1.22
   0  -6   7   17.23    0.36
   0  -6   7   17.25    0.28
   0  -6  -7   17.14    0.36
   0  -6  -7   17.22    0.26
   0  -6  -7   17.23    0.29
   0   6   7   17.43    0.24
   0   6  -7   17.23    0.29
   0   6  -7   16.04    0.36
   0   6  -7   17.28    0.29
  -1  -6  -7   12.58    0.21
   1  -6   7   12.20    0.20
  -1  -6  -7   12.74    0.24
  -1  -6  -7   12.07    0.29
   1  -6   7   12.30    0.29
  -1   6  -7   12.23    0.24
  -1   6  -7   13.57    0.24
   1   6   7   12.56    0.19
  -1   6  -7   12.51    0.28
   2  -6   7    0.88    0.08
   2  -6   7    1.05    0.04
  -2  -6  -7    0.98    0.09
  -2  -6  -7    0.94    0.07
  -2  -6  -7    1.05    0.07
  -2   6  -7    0.89    0.08
   2   6   7    1.04    0.06
  -2   6  -7    0.91    0.07
  -2   6  -7    0.91    0.07
  -3  -6  -7   24.52    0.52
  -3  -6  -7   24.61    0.41
   3  -6   7   23.83    0.52
  -3  -6  -7   24.86    0.41
  -3   6  -7   24.08    0.42
  -3   6  -7   25.17    0.49
  -3   6  -7   24.91    0.41
   4  -6   7    9.99    0.27
  -4  -6  -7   10.04    0.23
  -4  -6  -7    9.49    0.22
  -4   6  -7    9.80    0.23
  -4   6  -7   10.10    0.23
  -5  -6  -7   17.33    0.33
  -5  -6  -7   17.12    0.34
  -5   6  -7   16.84    0.33
  -5   6  -7   16.34    0.34
  -6  -6  -7    0.38    0.09
  -6  -6  -7    0.42    0.08
  -6   6  -7    0.38    0.09
  -6   6  -7    0.42    0.09
  -7  -6  -7    8.57    0.26
  -7   6  -7    8.50    0.26
  -8  -6  -7    1.30    0.15
  -8   6  -7    1.18    0.14
   8   6   7    1.25    0.14
  -9  -7   7    1.09    0.15
  -9  -7   7    1.13    0.13
   9   7  -7    1.49    0.16
  -8  -7   7    0.36    0.12
  -8  -7   7    0.49    0.11
   8   7  -7    0.57    0.12
  -7  -7   7   16.37    0.37
  -7  -7   7   16.55    0.35
  -7   7   7   16.69    0.34
   7   7  -7   15.82    0.35
  -6  -7   7    0.29    0.09
  -6  -7   7    0.21    0.08
  -6   7   7    0.31    0.07
   6   7  -7    0.36    0.09
  -5  -7   7   37.12    0.63
  -5  -7   7   37.44    0.61
   5  -7  -7   36.92    0.57
  -5   7   7   37.98    0.58
   5   7  -7   36.78    0.60
  -4  -7   7    0.80    0.09
   4  -7  -7    0.83    0.07
  -4   7   7    0.72    0.06
   4   7  -7    0.68    0.08
  -3  -7   7   68.76    1.00
   3  -7  -7   65.90    0.97
   3   7  -7   66.65    0.98
  -3   7   7   67.32    0.95
   3   7  -7   68.62    1.27
  -2  -7   7   12.08    0.23
   2  -7  -7   12.16    0.23
  -2   7   7   12.38    0.20
   2   7  -7   11.99    0.24
   2   7  -7   12.11    0.28
  -1  -7   7    6.39    0.15
  -1  -7   7    6.53    0.17
   1  -7  -7    6.65    0.15
   1  -7  -7    6.60    0.17
   1   7  -7    6.68    0.16
  -1   7   7    6.71    0.11
   1   7  -7    6.76    0.18
   1   7  -7    6.74    0.16
   0  -7   7   48.96    0.96
   0  -7  -7   51.00    0.75
   0  -7  -7   50.79    0.96
   0  -7  -7   49.26    0.71
   0  -7   7   50.58    0.73
   0   7   7   49.99    0.69
   0   7  -7   49.27    0.74
   0   7  -7   50.77    0.75
  -1  -7  -7    3.84    0.09
  -1  -7  -7    3.89    0.14
   1  -7   7    3.85    0.09
   1  -7   7    3.88    0.14
  -1  -7  -7    3.92    0.12
  -1   7  -7    3.62    0.12
  -1   7  -7    3.87    0.13
   1   7   7    3.77    0.09
  -1   7  -7    3.67    0.13
  -2  -7  -7   14.43    0.27
  -2  -7  -7   14.29    0.34
   2  -7   7   14.00    0.33
   2  -7   7   14.37    0.22
  -2  -7  -7   14.37    0.25
  -2   7  -7   14.48    0.27
  -2   7  -7   14.11    0.27
   2   7   7   14.46    0.24
  -2   7  -7   14.41    0.32
  -3  -7  -7   42.15    0.65
  -3  -7  -7   42.06    0.66
   3  -7   7   40.93    0.83
  -3  -7  -7   42.06    0.84
  -3   7  -7   42.18    0.66
  -3   7  -7   41.96    0.80
   3   7   7   42.31    0.62
  -3   7  -7   42.75    0.65
  -4  -7  -7   29.44    0.49
  -4  -7  -7   29.31    0.49
   4  -7   7   28.82    0.62
  -4   7  -7   29.84    0.50
   4   7   7   29.40    0.47
  -4   7  -7   29.32    0.49
  -5  -7  -7   52.29    0.82
  -5  -7  -7   53.57    0.84
   5   7   7   53.73    0.80
  -5   7  -7   52.09    0.82
  -5   7  -7   52.39    0.84
  -6  -7  -7    3.95    0.17
  -6  -7  -7    3.99    0.17
  -6   7  -7    3.63    0.17
  -6   7  -7    3.75    0.16
   6   7   7    3.84    0.16
  -7  -7  -7    3.49    0.18
   7   7   7    3.41    0.17
  -7   7  -7    3.23    0.18
  -7   7  -7    3.48    0.18
  -8  -7  -7    2.56    0.19
   8   7   7    3.12    0.18
  -8   7  -7    2.73    0.19
  -9  -8   7    0.46    0.12
  -9  -8   7    0.43    0.13
   9   8  -7    0.53    0.13
  -8  -8   7   10.51    0.31
  -8  -8   7   10.58    0.29
   8   8  -7   10.46    0.30
  -7  -8   7    1.75    0.15
  -7  -8   7    1.82    0.14
   7   8  -7    1.70    0.14
  -6  -8   7    7.04    0.23
  -6  -8   7    7.22    0.22
   6   8  -7    6.98    0.22
  -5  -8   7   16.77    0.34
   5  -8  -7   17.19    0.30
   5   8  -7   16.86    0.34
  -4  -8   7   59.84    0.92
   4  -8  -7   58.94    0.88
   4   8  -7   60.15    0.91
  -4   8   7   61.51    0.87
  -4   8   7   60.84    0.87
   3  -8  -7    1.13    0.08
  -3  -8   7    0.92    0.09
  -3   8   7    1.05    0.07
   3   8  -7    1.00    0.09
   3   8  -7    0.91    0.08
   2  -8  -7   73.67    1.09
  -2  -8   7   75.81    1.10
   2  -8  -7   74.76    1.40
  -2  -8   7   75.47    1.40
   2   8  -7   74.58    1.09
  -2   8   7   77.06    1.04
   2   8  -7   76.16    1.42
   1  -8  -7   19.83    0.42
  -1  -8   7   20.38    0.34
  -1  -8   7   20.01    0.42
   1  -8  -7   20.00    0.34
  -1   8   7   20.65    0.30
   1   8  -7   19.90    0.35
   1   8  -7   20.17    0.43
   1   8  -7   20.11    0.35
   0  -8  -7   23.62    0.34
   0  -8   7   24.01    0.38
   0  -8  -7   23.69    0.40
   0  -8  -7   24.53    0.50
   0  -8   7   24.20    0.50
   0   8  -7   24.43    0.40
   0   8  -7   23.67    0.40
   0   8   7   23.94    0.35
   0   8  -7   24.20    0.50
   1  -8   7    4.70    0.11
   1  -8   7    4.72    0.16
  -1  -8  -7    5.02    0.11
  -1  -8  -7    4.98    0.17
  -1  -8  -7    5.05    0.15
  -1   8  -7    4.94    0.16
   1   8   7    4.80    0.10
  -1   8  -7    4.71    0.14
  -1   8  -7    4.79    0.14
   2  -8   7   16.61    0.25
  -2  -8  -7   16.48    0.31
   2  -8   7   16.80    0.39
  -2  -8  -7   16.79    0.29
  -2  -8  -7   17.13    0.39
  -2   8  -7   16.82    0.31
   2   8   7   16.96    0.27
  -2   8  -7   17.27    0.31
  -2   8  -7   17.57    0.37
  -3  -8  -7   12.09    0.26
   3  -8   7   11.17    0.30
  -3  -8  -7   11.57    0.24
  -3  -8  -7   12.26    0.30
   3   8   7   12.01    0.22
  -3   8  -7   11.62    0.25
  -3   8  -7   12.22    0.26
  -4  -8  -7   34.31    0.57
  -4  -8  -7   34.96    0.57
  -4   8  -7   34.69    0.57
  -4   8  -7   34.65    0.57
   4   8   7   33.94    0.54
  -5  -8  -7   10.64    0.25
  -5  -8  -7   10.39    0.25
  -5   8  -7   10.34    0.26
   5   8   7   10.04    0.23
  -5   8  -7   10.75    0.26
  -6  -8  -7    0.36    0.10
  -6  -8  -7    0.61    0.10
  -6   8  -7    0.42    0.09
   6   8   7    0.37    0.09
  -6   8  -7    0.38    0.10
  -7  -8  -7    6.80    0.22
  -7  -8  -7    7.25    0.24
  -7   8  -7    6.33    0.23
  -7   8  -7    6.74    0.24
   7   8   7    7.31    0.22
  -8  -8  -7    3.25    0.20
   8   8   7    3.31    0.19
  -8   8  -7    2.99    0.19
  -9  -9   7    1.11    0.14
   9   9  -7    1.59    0.17
  -8  -9   7    2.07    0.16
   8   9  -7    2.47    0.18
  -7  -9   7    0.94    0.12
   7   9  -7    1.00    0.13
  -6  -9   7    0.28    0.09
   6   9  -7    0.34    0.09
  -5  -9   7   -0.16    0.07
   5  -9  -7    0.04    0.05
   5   9  -7   -0.02    0.07
   4  -9  -7   12.58    0.24
  -4  -9   7   12.75    0.28
  -4   9   7   12.81    0.24
   4   9  -7   13.05    0.28
  -3  -9   7    3.92    0.15
   3  -9  -7    3.98    0.13
  -3   9   7    3.82    0.11
   3   9  -7    4.10    0.15
   2  -9  -7   11.52    0.23
  -2  -9   7   12.42    0.27
  -2  -9   7   11.54    0.24
   2  -9  -7   11.50    0.27
  -2   9   7   12.02    0.20
   2   9  -7   11.16    0.24
   2   9  -7   11.95    0.29
   1  -9  -7    0.10    0.05
  -1  -9   7    0.18    0.06
  -1  -9   7    0.14    0.06
   1  -9  -7    0.13    0.05
   1   9  -7    0.13    0.06
   1   9  -7    0.11    0.06
   1   9  -7    0.22    0.05
  -1   9   7    0.16    0.04
   0  -9  -7   14.97    0.34
   0  -9   7   14.28    0.25
   0  -9   7   14.34    0.34
   0  -9  -7   14.34    0.27
   0   9  -7   14.12    0.27
   0   9  -7   14.55    0.33
   0   9   7   14.04    0.22
   0   9  -7   14.14    0.27
   1  -9   7   17.55    0.40
  -1  -9  -7   17.62    0.33
  -1  -9  -7   17.42    0.28
   1  -9   7   17.70    0.29
  -1  -9  -7   18.26    0.41
  -1   9  -7   17.53    0.39
  -1   9  -7   17.80    0.33
  -1   9  -7   17.69    0.32
   1   9   7   18.45    0.28
  -2  -9  -7   38.08    0.61
  -2  -9  -7   38.71    0.78
   2  -9   7   36.97    0.77
  -2  -9  -7   38.42    0.58
  -2   9  -7   38.79    0.75
  -2   9  -7   37.56    0.60
   2   9   7   38.78    0.56
  -2   9  -7   37.96    0.60
  -3  -9  -7    2.77    0.14
   3  -9   7    2.49    0.14
  -3  -9  -7    2.72    0.12
   3   9   7    2.58    0.11
  -3   9  -7    2.64    0.13
  -3   9  -7    2.77    0.13
  -4  -9  -7   19.83    0.39
  -4  -9  -7   20.71    0.37
  -4   9  -7   20.69    0.38
   4   9   7   20.94    0.36
  -4   9  -7   20.31    0.39
  -5  -9  -7    6.16    0.19
  -5  -9  -7    5.79    0.19
   5   9   7    5.73    0.18
  -5   9  -7    5.99    0.19
  -5   9  -7    5.58    0.20
  -6  -9  -7   11.22    0.28
  -6  -9  -7   11.38    0.28
  -6   9  -7   11.13    0.28
   6   9   7   11.54    0.27
  -6   9  -7   10.27    0.28
  -7  -9  -7    1.01    0.13
  -7  -9  -7    0.98    0.12
  -7   9  -7    0.86    0.13
  -7   9  -7    0.77    0.12
   7   9   7    1.02    0.12
  -8  -9  -7    7.55    0.27
   8   9   7    7.60    0.26
  -8   9  -7    7.49    0.27
  -8 -10   7    3.03    0.18
   8  10  -7    2.78    0.17
  -7 -10   7    4.60    0.20
   7  10  -7    4.74    0.21
  -6 -10   7   11.89    0.30
   6  10  -7   12.33    0.30
  -5 -10   7    3.38    0.16
  -5  10   7    3.82    0.14
   5  10  -7    3.67    0.17
  -4 -10   7   11.57    0.27
   4 -10  -7   12.12    0.24
  -4  10   7   12.12    0.23
   4  10  -7   11.64    0.27
   3 -10  -7   13.28    0.25
  -3 -10   7   13.07    0.28
  -3  10   7   13.26    0.24
   3  10  -7   13.22    0.28
   2 -10  -7   46.14    0.72
  -2 -10   7   48.36    0.73
  -2 -10   7   47.30    0.91
   2 -10  -7   47.28    0.92
  -2  10   7   48.30    0.68
   2  10  -7   46.98    0.73
   2  10  -7   47.47    0.74
   2  10  -7   48.07    0.94
  -1 -10   7    0.36    0.07
   1 -10  -7    0.45    0.07
   1 -10  -7    0.46    0.07
  -1 -10   7    0.46    0.07
   1  10  -7    0.43    0.07
   1  10  -7    0.42    0.06
   1  10  -7    0.38    0.07
  -1  10   7    0.52    0.05
   0 -10   7    9.87    0.20
   0 -10  -7    9.19    0.21
   0 -10  -7    9.92    0.26
   0 -10   7    9.32    0.25
   0  10  -7    9.47    0.22
   0  10   7    9.24    0.17
   0  10  -7    9.83    0.26
   0  10  -7    9.42    0.21
  -1 -10  -7    6.67    0.21
   1 -10   7    6.92    0.21
  -1 -10  -7    6.70    0.13
   1 -10   7    6.92    0.15
  -1 -10  -7    6.72    0.18
  -1  10  -7    6.69    0.17
  -1  10  -7    6.89    0.18
   1  10   7    6.89    0.14
  -1  10  -7    6.87    0.20
  -2 -10  -7    9.30    0.22
  -2 -10  -7    9.60    0.27
  -2 -10  -7    9.55    0.19
   2 -10   7    9.47    0.27
  -2  10  -7    9.39    0.21
  -2  10  -7    9.74    0.22
   2  10   7    9.48    0.19
  -3 -10  -7    7.25    0.20
   3 -10   7    7.08    0.23
  -3 -10  -7    7.32    0.18
  -3  10  -7    7.55    0.19
  -3  10  -7    6.97    0.20
   3  10   7    7.40    0.17
  -4 -10  -7    0.23    0.07
  -4 -10  -7    0.21    0.08
  -4  10  -7    0.21    0.07
   4  10   7    0.18    0.07
  -4  10  -7    0.18    0.08
  -5 -10  -7    2.49    0.14
  -5 -10  -7    2.40    0.14
   5  10   7    2.57    0.14
  -5  10  -7    2.55    0.14
  -5  10  -7    2.79    0.15
  -6 -10  -7    1.56    0.13
  -6 -10  -7    1.53    0.14
  -6  10  -7    1.47    0.13
  -6  10  -7    1.43    0.14
   6  10   7    1.63    0.13
  -7 -10  -7    1.04    0.13
  -7 -10  -7    1.04    0.13
  -7  10  -7    1.11    0.12
  -7  10  -7    1.22    0.14
   7  10   7    1.12    0.13
  -8 -10  -7   -0.01    0.12
   8  10   7    0.06    0.11
  -8  10  -7    0.14    0.11
  -8 -11   7    0.47    0.12
   8  11  -7    0.47    0.13
  -7 -11   7    0.15    0.11
   7  11  -7    0.16    0.11
  -6 -11   7    0.23    0.10
   6  11  -7    0.35    0.11
  -5 -11   7   -0.03    0.08
   5  11  -7    0.07    0.08
  -5  11   7    0.03    0.06
   4 -11  -7   11.08    0.23
  -4 -11   7   10.80    0.27
   4  11  -7   10.70    0.26
  -4  11   7   11.65    0.23
   3 -11  -7   22.43    0.38
  -3 -11   7   21.83    0.41
   3  11  -7   21.90    0.41
  -3  11   7   22.91    0.36
   2 -11  -7   13.99    0.27
  -2 -11   7   13.70    0.28
   2  11  -7   13.94    0.29
   2  11  -7   13.94    0.35
   2  11  -7   14.40    0.28
  -2  11   7   14.56    0.24
   1 -11  -7   13.71    0.33
  -1 -11   7   13.41    0.33
   1 -11  -7   12.76    0.27
  -1 -11   7   13.35    0.26
   1  11  -7   13.34    0.27
   1  11  -7   13.65    0.34
  -1  11   7   13.76    0.23
   1  11  -7   13.31    0.27
   0 -11   7   54.50    1.07
   0 -11  -7   54.36    0.83
   0 -11   7   54.02    0.81
   0 -11  -7   54.01    1.07
   0  11  -7   55.49    0.83
   0  11  -7   54.73    0.83
   0  11   7   53.28    0.77
   0  11  -7   54.89    1.06
  -1 -11  -7    0.54    0.09
   1 -11   7    0.72    0.06
  -1 -11  -7    0.63    0.08
   1 -11   7    0.68    0.09
  -1  11  -7    0.69    0.08
  -1  11  -7    0.89    0.08
   1  11   7    0.66    0.06
  -2 -11  -7    2.85    0.13
  -2 -11  -7    3.21    0.16
   2 -11   7    2.64    0.15
  -2  11  -7    3.01    0.13
  -2  11  -7    2.99    0.15
   2  11   7    2.87    0.11
  -3 -11  -7   20.11    0.35
   3 -11   7   19.75    0.47
  -3 -11  -7   19.41    0.38
  -3  11  -7   20.31    0.37
  -3  11  -7   19.80    0.38
   3  11   7   20.11    0.34
  -4 -11  -7    0.13    0.08
  -4 -11  -7    0.23    0.07
  -4  11  -7    0.29    0.09
   4  11   7    0.25    0.07
  -4  11  -7    0.12    0.07
  -5 -11  -7    5.75    0.20
  -5 -11  -7    5.23    0.18
   5  11   7    5.23    0.17
  -5  11  -7    5.37    0.19
  -5  11  -7    4.94    0.19
  -6 -11  -7    3.50    0.17
  -6 -11  -7    3.65    0.18
  -6  11  -7    3.71    0.18
  -6  11  -7    3.01    0.18
   6  11   7    3.33    0.17
  -7 -11  -7   10.79    0.30
  -7  11  -7   10.27    0.30
  -8 -12   7    0.77    0.13
   8  12  -7    0.83    0.14
  -7 -12   7   17.33    0.40
   7  12  -7   17.29    0.40
  -6 -12   7    3.59    0.19
   6  12  -7    3.97    0.18
  -5 -12   7   17.70    0.38
   5  12  -7   17.84    0.38
  -5  12   7   18.49    0.34
   4 -12  -7    0.84    0.08
  -4 -12   7    0.58    0.10
   4  12  -7    0.84    0.11
  -4  12   7    1.02    0.09
   3 -12  -7    9.13    0.21
  -3 -12   7    9.25    0.24
   3  12  -7    9.18    0.24
  -3  12   7    9.42    0.20
  -2 -12   7    5.34    0.17
   2 -12  -7    5.16    0.16
  -2  12   7    5.62    0.14
   2  12  -7    5.24    0.16
   2  12  -7    5.04    0.18
   1 -12  -7    8.00    0.20
  -1 -12   7    8.12    0.21
   1  12  -7    8.52    0.25
  -1  12   7    8.41    0.17
   1  12  -7    8.01    0.21
   1  12  -7    8.62    0.20
   0 -12  -7    8.02    0.25
   0 -12   7    7.80    0.24
   0 -12   7    7.95    0.19
   0 -12  -7    7.63    0.20
   0  12  -7    7.60    0.20
   0  12  -7    8.10    0.19
   0  12   7    7.74    0.16
   1 -12   7   91.95    1.75
  -1 -12  -7   90.88    1.35
  -1 -12  -7   92.15    1.75
   1 -12   7   93.62    1.31
   1  12   7   91.11    1.28
  -1  12  -7   89.68    1.33
  -1  12  -7   92.26    1.34
  -2 -12  -7    9.22    0.24
   2 -12   7    9.74    0.29
  -2  12  -7    9.37    0.24
  -2  12  -7    9.85    0.22
   2  12   7    9.64    0.20
  -3 -12  -7    1.56    0.12
  -3  12  -7    1.63    0.12
   3  12   7    1.36    0.09
  -3  12  -7    1.41    0.12
  -4 -12  -7    2.41    0.15
   4  12   7    2.55    0.13
  -4  12  -7    2.55    0.16
  -4  12  -7    2.34    0.13
  -5 -12  -7    6.30    0.22
  -5 -12  -7    6.76    0.21
   5  12   7    6.49    0.20
  -5  12  -7    6.35    0.23
  -5  12  -7    6.32    0.20
  -6 -12  -7    0.03    0.10
  -6 -12  -7   -0.14    0.10
  -6  12  -7    0.27    0.11
  -6  12  -7   -0.03    0.09
  -7 -12  -7    0.20    0.12
  -7 -12  -7    0.06    0.11
  -7  12  -7    0.14    0.11
   8  13  -7    0.12    0.12
  -7 -13   7    2.17    0.17
   7  13  -7    2.45    0.18
  -6 -13   7    0.48    0.12
   6  13  -7    0.65    0.12
  -5 -13   7    2.09    0.16
   5  13  -7    1.86    0.14
  -5  13   7    2.01    0.13
  -4 -13   7    0.50    0.10
   4  13  -7    0.49    0.10
  -3 -13   7    0.95    0.11
   3 -13  -7    1.13    0.09
   3  13  -7    1.05    0.10
   3  13  -7    1.01    0.10
   2 -13  -7    7.99    0.20
  -2 -13   7    8.16    0.22
   2  13  -7    8.39    0.21
   2  13  -7    7.96    0.22
  -1 -13   7   10.63    0.24
   1 -13  -7   10.59    0.24
   1  13  -7   10.65    0.24
   1  13  -7   10.76    0.25
   0 -13   7    0.65    0.08
   0 -13  -7    0.65    0.09
   0 -13  -7    0.58    0.10
   0  13  -7    0.58    0.08
   0  13  -7    0.50    0.08
  -1 -13  -7   14.86    0.38
  -1 -13  -7   14.28    0.31
   1 -13   7   14.82    0.27
  -1  13  -7   14.14    0.31
  -1  13  -7   15.30    0.29
  -2 -13  -7    4.50    0.18
  -2  13  -7    4.43    0.17
  -2  13  -7    4.83    0.16
  -3 -13  -7   32.48    0.57
  -3  13  -7   31.27    0.56
  -3  13  -7   33.27    0.54
  -4 -13  -7    0.92    0.11
  -4  13  -7    1.02    0.12
  -4  13  -7    1.08    0.10
  -5 -13  -7    1.14    0.13
  -5  13  -7    1.29    0.14
  -6 -13  -7    7.63    0.26
  -6  13  -7    7.69    0.26
  -7 -13  -7    1.64    0.16
  -7  13  -7    1.65    0.16
  -7 -14   7    0.47    0.13
   7  14  -7    0.53    0.13
  -6 -14   7    5.40    0.22
   6  14  -7    5.05    0.22
  -5 -14   7    0.15    0.10
   5  14  -7    0.07    0.10
  -4 -14   7   15.54    0.35
   4  14  -7   15.64    0.35
   3 -14  -7   22.74    0.40
  -3 -14   7   22.66    0.44
   3  14  -7   21.76    0.43
   3  14  -7   22.66    0.42
   2 -14  -7   13.83    0.29
  -2 -14   7   13.84    0.30
   2  14  -7   14.02    0.29
   2  14  -7   13.59    0.31
  -1 -14   7    0.06    0.08
   1 -14  -7    0.08    0.07
   1  14  -7    0.12    0.08
   1  14  -7    0.17    0.07
   0 -14   7   11.45    0.25
   0 -14  -7   11.22    0.27
   0  14  -7   11.39    0.24
   0  14  -7   11.56    0.27
  -1 -14  -7    2.31    0.14
  -1  14  -7    2.76    0.15
  -1  14  -7    2.56    0.13
  -2 -14  -7    8.26    0.23
  -2  14  -7    8.41    0.21
  -2  14  -7    8.43    0.23
  -3 -14  -7    0.30    0.10
  -3  14  -7    0.09    0.09
  -4 -14  -7    6.24    0.22
  -4  14  -7    5.94    0.22
  -5 -14  -7    0.39    0.12
  -5  14  -7    0.32    0.10
  -6 -14  -7    0.28    0.12
  -6  14  -7    0.09    0.12
   7  15  -7    0.69    0.14
  -6 -15   7   -0.04    0.11
   6  15  -7    0.15    0.11
  -5 -15   7    0.08    0.10
   5  15  -7    0.25    0.11
  -4 -15   7    0.04    0.09
   4  15  -7    0.09    0.10
   4  15  -7    0.00    0.08
   3 -15  -7   -0.03    0.07
  -3 -15   7    0.09    0.10
   3  15  -7    0.14    0.09
   3  15  -7    0.07    0.08
  -2 -15   7    5.17    0.19
   2 -15  -7    5.36    0.18
   2  15  -7    5.35    0.18
   2  15  -7    5.17    0.19
   1 -15  -7    3.43    0.16
  -1 -15   7    3.35    0.15
   1  15  -7    3.50    0.17
   1  15  -7    3.59    0.15
   0 -15  -7   10.70    0.27
   0 -15   7   11.39    0.25
   0  15  -7   11.28    0.27
   0  15  -7   11.55    0.25
  -1 -15  -7    0.29    0.09
  -1  15  -7    0.24    0.09
  -2 -15  -7   19.10    0.40
  -2  15  -7   18.82    0.39
  -3 -15  -7    3.45    0.17
  -3  15  -7    3.46    0.18
  -4 -15  -7    9.82    0.29
  -4  15  -7    9.79    0.28
  -5 -15  -7    2.41    0.18
  -5  15  -7    2.40    0.17
  -6 -15  -7    0.09    0.12
  -6  15  -7    0.23    0.12
  -6 -16   7   -0.24    0.11
   6  16  -7   -0.09    0.11
  -5 -16   7    1.58    0.16
   5  16  -7    1.96    0.16
  -4 -16   7    5.91    0.23
   4  16  -7    5.67    0.22
   4  16  -7    5.88    0.21
  -3 -16   7    7.84    0.25
   3  16  -7    8.34    0.23
   3  16  -7    7.64    0.24
  -2 -16   7   25.66    0.48
   2 -16  -7   24.98    0.46
   2  16  -7   24.87    0.48
   1 -16  -7   17.95    0.37
  -1 -16   7   18.02    0.37
   1  16  -7   18.23    0.38
   0 -16  -7    5.32    0.19
   0 -16   7    5.51    0.18
   0  16  -7    5.59    0.19
  -1 -16  -7    1.51    0.13
  -1  16  -7    1.28    0.13
  -2 -16  -7    0.48    0.11
  -2  16  -7    0.41    0.10
  -3 -16  -7    0.82    0.12
  -3  16  -7    0.72    0.12
  -4 -16  -7    0.53    0.13
  -4  16  -7    0.50    0.12
  -5 -16  -7    0.32    0.12
  -5  16  -7    0.20    0.11
   6  17  -7    0.23    0.13
  -5 -17   7    1.87    0.17
   5  17  -7    1.80    0.16
  -4 -17   7   -0.10    0.09
   4  17  -7    0.01    0.11
  -3 -17   7    0.22    0.11
   3  17  -7   -0.01    0.10
   2 -17  -7    2.01    0.15
  -2 -17   7    1.68    0.14
   2  17  -7    1.86    0.15
   1 -17  -7    0.20    0.10
  -1 -17   7    0.32    0.10
   1  17  -7    0.07    0.10
   0 -17  -7    2.13    0.15
   0  17  -7    2.00    0.15
  -1 -17  -7   27.73    0.52
  -1  17  -7   27.39    0.51
  -2 -17  -7    0.49    0.11
  -2  17  -7    0.51    0.11
  -3 -17  -7    4.57    0.21
  -3  17  -7    5.15    0.20
  -4 -17  -7    0.11    0.11
  -4  17  -7    0.12    0.11
  -5  17  -7    1.72    0.16
  -5 -18   7    5.02    0.23
   5  18  -7    5.11    0.23
  -4 -18   7    0.08    0.12
   4  18  -7    0.32    0.12
  -3 -18   7    4.58    0.21
   3  18  -7    4.73    0.21
   2 -18  -7    2.45    0.16
  -2 -18   7    2.35    0.17
   2  18  -7    2.23    0.16
   1 -18  -7   12.43    0.30
  -1 -18   7   11.88    0.29
   1  18  -7   11.79    0.30
   0 -18  -7    0.17    0.10
   0  18  -7   -0.10    0.10
  -1 -18  -7    0.61    0.12
  -1  18  -7    0.79    0.12
  -2 -18  -7    1.49    0.15
  -2  18  -7    1.75    0.15
  -3 -18  -7    1.99    0.16
  -3  18  -7    1.79    0.16
  -4 -18  -7    0.04    0.12
  -4  18  -7   -0.01    0.11
  -4 -19   7    0.21    0.13
   4  19  -7    0.24    0.12
  -3 -19   7    0.16    0.11
   3  19  -7    0.04    0.11
  -2 -19   7    0.08    0.11
   2  19  -7    0.08    0.11
   1 -19  -7    1.45    0.14
   1  19  -7    1.66    0.14
   0 -19  -7    4.53    0.20
   0  19  -7    4.54    0.20
  -1 -19  -7    1.48    0.15
  -1  19  -7    1.59    0.15
  -2 -19  -7    1.76    0.16
  -2  19  -7    1.68    0.15
  -3 -19  -7    0.03    0.11
  -3  19  -7    0.11    0.11
  -3 -20   7   -0.03    0.12
   3  20  -7   -0.08    0.11
  -2 -20   7    0.42    0.12
   2  20  -7    0.35    0.12
   1 -20  -7    0.12    0.11
   1  20  -7    0.00    0.11
   0 -20  -7    7.22    0.25
   0  20  -7    6.61    0.24
  -1 -20  -7    0.51    0.13
  -1  20  -7    0.45    0.12
  -2 -20  -7    0.59    0.13
  -2  20  -7    0.64    0.13
   1  21  -7    1.07    0.14
   0 -21  -7    0.40    0.12
   0  21  -7    0.32    0.12
 -10   0   8    2.44    0.19
  10   0  -8    2.24    0.18
  -9   0   8    0.01    0.11
  -8   0   8    0.20    0.10
  -7   0   8   -0.07    0.06
  -7   0   8    0.05    0.08
  -6   0   8   30.26    0.50
  -6   0   8   30.71    0.53
  -5   0   8   -0.03    0.05
  -5   0   8    0.02    0.06
  -4   0   8   16.34    0.30
  -4   0   8   16.45    0.29
   3   0  -8    0.05    0.04
  -3   0   8    0.01    0.04
   2   0  -8   38.59    0.55
  -2   0   8   38.61    0.57
  -1   0   8    0.02    0.03
   1   0  -8    0.03    0.03
   1   0  -8    0.03    0.03
   0   0  -8  437.40    5.91
   0   0  -8  433.56    5.98
   0   0   8  438.35    6.07
   0   0  -8  431.31    6.15
  -1   0  -8    0.00    0.03
  -1   0  -8    0.04    0.02
  -1   0  -8    0.03    0.03
  -2   0  -8  174.10    2.38
  -2   0  -8  177.30    2.42
  -2   0  -8  174.98    2.47
  -3   0  -8    0.05    0.04
  -3   0  -8    0.11    0.04
  -3   0  -8    0.03    0.05
  -3   0  -8    0.03    0.04
  -3   0  -8    0.02    0.04
  -4   0  -8    4.05    0.13
  -4   0  -8    4.18    0.11
  -4   0  -8    4.08    0.14
  -4   0  -8    4.25    0.14
  -4   0  -8    4.15    0.13
  -5   0  -8    0.00    0.06
  -6   0  -8    5.03    0.18
  -7   0  -8   -0.03    0.09
  -8   0  -8    9.64    0.29
  -9   0  -8    0.05    0.12
  10  -1  -8    4.37    0.23
  10   1  -8    4.22    0.22
  -9  -1   8    0.37    0.12
   9   1  -8    0.43    0.12
  -9   1   8    0.40    0.12
  -8  -1   8    2.71    0.17
  -8  -1   8    2.32    0.14
   8   1  -8    2.53    0.16
  -8   1   8    2.94    0.17
  -7  -1   8    3.59    0.15
  -7  -1   8    3.60    0.17
  -7   1   8    3.60    0.15
  -7   1   8    3.62    0.16
  -6  -1   8   18.92    0.35
  -6  -1   8   19.07    0.37
  -6   1   8   18.69    0.36
  -6   1   8   19.49    0.34
  -5  -1   8    8.96    0.22
  -5  -1   8    9.04    0.20
  -5   1   8    9.18    0.21
  -5   1   8    9.40    0.20
  -4  -1   8   90.21    1.29
  -4  -1   8   88.87    1.31
  -4   1   8   91.31    1.28
   4   1  -8   89.05    1.26
  -4   1   8   89.68    1.30
  -3  -1   8  156.30    2.19
  -3   1   8  156.64    2.19
   3   1  -8  158.95    2.15
  -2  -1   8  195.04    2.70
   2  -1  -8  192.91    2.64
  -2   1   8  197.69    2.70
   2   1  -8  196.98    2.65
   1  -1  -8   59.65    0.86
   1  -1  -8   59.21    0.85
  -1  -1   8   59.16    0.85
   1  -1  -8   59.16    0.81
   1   1  -8   59.76    0.82
   1   1  -8   58.11    0.86
  -1   1   8   60.13    0.85
   0  -1  -8  199.83    2.81
   0  -1   8  206.43    2.80
   0  -1  -8  202.05    2.84
   0  -1  -8  209.54    2.76
   0   1  -8  204.22    2.78
   0   1  -8  201.53    2.85
  -1  -1  -8   68.39    0.96
  -1  -1  -8   66.68    0.98
  -1  -1  -8   66.59    0.93
  -1   1  -8   68.47    0.95
  -1   1  -8   67.73    0.94
  -1   1  -8   67.67    0.98
  -2  -1  -8    1.89    0.07
  -2  -1  -8    1.97    0.07
  -2  -1  -8    1.91    0.09
  -2   1  -8    2.03    0.08
  -2   1  -8    1.85    0.09
  -2   1  -8    1.95    0.07
  -2   1  -8    1.74    0.09
  -3  -1  -8    9.86    0.24
  -3  -1  -8    9.92    0.21
  -3  -1  -8    9.91    0.19
  -3  -1  -8   10.12    0.24
  -3  -1  -8   10.42    0.19
  -3   1  -8   10.00    0.24
  -3   1  -8   10.01    0.20
  -3   1  -8   10.01    0.17
  -3   1  -8   10.04    0.22
  -4  -1  -8   79.03    1.18
  -4  -1  -8   80.14    1.47
  -4  -1  -8   78.97    1.13
  -4  -1  -8   79.59    1.47
  -4   1  -8   78.92    1.13
  -4   1  -8   78.89    1.18
  -4   1  -8   80.33    1.46
  -4   1  -8   78.24    1.11
  -4   1  -8   78.36    1.46
  -5  -1  -8    0.05    0.07
  -5  -1  -8    0.18    0.05
  -5  -1  -8    0.10    0.03
  -5   1  -8    0.15    0.07
  -6  -1  -8    1.36    0.12
  -6   1  -8    1.35    0.12
  -7  -1  -8    0.08    0.09
  -7   1  -8    0.07    0.09
  -8  -1  -8    0.23    0.11
  -8   1  -8    0.16    0.11
  -9  -2   8    0.44    0.12
  -9   2   8    0.48    0.12
   9   2  -8    0.52    0.12
  -8  -2   8    0.19    0.08
  -8  -2   8    0.07    0.10
  -8   2   8    0.01    0.09
   8   2  -8    0.08    0.09
  -7  -2   8    6.58    0.22
  -7  -2   8    6.85    0.19
   7   2  -8    6.44    0.20
  -7   2   8    6.78    0.18
  -7   2   8    7.06    0.21
  -6  -2   8   11.66    0.27
  -6  -2   8   11.30    0.25
  -6   2   8   11.47    0.26
  -6   2   8   11.27    0.24
   6   2  -8   11.49    0.25
  -5  -2   8    1.76    0.11
  -5  -2   8    1.75    0.12
  -5   2   8    1.69    0.10
   5   2  -8    1.88    0.11
  -5   2   8    1.80    0.11
  -4  -2   8    5.68    0.16
  -4  -2   8    5.86    0.15
   4   2  -8    5.88    0.15
  -4   2   8    5.58    0.15
  -4   2   8    5.66    0.14
  -3  -2   8   86.80    1.23
   3   2  -8   86.99    1.21
  -3   2   8   85.21    1.22
  -2  -2   8    4.58    0.12
   2  -2  -8    4.57    0.09
  -2   2   8    4.54    0.11
   2   2  -8    4.43    0.11
   1  -2  -8    6.30    0.10
   1  -2  -8    6.41    0.13
   1  -2  -8    6.25    0.13
  -1  -2   8    5.97    0.13
   1   2  -8    6.15    0.13
   1   2  -8    6.51    0.14
   0  -2  -8   37.08    0.55
   0  -2  -8   36.77    0.55
   0  -2  -8   36.62    0.50
   0  -2   8   37.16    0.54
   0   2  -8   37.30    0.53
   0   2  -8   37.63    0.56
  -1  -2  -8   75.66    1.04
  -1  -2  -8   77.96    1.09
  -1  -2  -8   76.46    1.10
  -1   2  -8   76.04    1.11
  -1   2  -8   76.66    1.07
  -1   2  -8   76.71    1.06
  -2  -2  -8    3.94    0.11
  -2  -2  -8    3.82    0.12
  -2   2  -8    3.92    0.09
  -2   2  -8    4.17    0.13
  -2   2  -8    3.81    0.11
  -2   2  -8    3.90    0.12
  -3  -2  -8   49.70    0.95
  -3  -2  -8   49.28    0.75
  -3  -2  -8   49.68    0.73
  -3   2  -8   49.47    0.73
  -3   2  -8   48.85    0.94
  -3   2  -8   49.54    0.70
  -3   2  -8   49.67    0.76
  -4  -2  -8    0.69    0.07
  -4  -2  -8    0.66    0.06
  -4  -2  -8    0.71    0.08
  -4   2  -8    0.64    0.06
  -4   2  -8    0.74    0.07
  -4   2  -8    0.66    0.08
  -4   2  -8    0.66    0.07
  -5  -2  -8    5.43    0.18
  -5  -2  -8    5.26    0.14
  -5  -2  -8    5.49    0.14
  -5   2  -8    4.93    0.17
  -5   2  -8    5.09    0.17
  -6  -2  -8   21.77    0.43
  -6   2  -8   21.98    0.43
  -7  -2  -8    8.45    0.26
  -7   2  -8    8.14    0.26
  -8  -2  -8    0.59    0.13
  -8   2  -8    0.74    0.13
  -9  -3   8    1.58    0.16
  -9   3   8    1.71    0.16
   9   3  -8    1.72    0.16
  -8  -3   8    1.74    0.15
  -8  -3   8    1.65    0.12
  -8   3   8    1.54    0.13
   8   3  -8    1.47    0.14
  -7  -3   8   15.97    0.33
  -7  -3   8   16.88    0.36
   7   3  -8   16.54    0.34
  -7   3   8   16.55    0.31
  -7   3   8   16.48    0.35
  -6  -3   8   12.71    0.27
  -6  -3   8   12.45    0.29
   6   3  -8   12.82    0.28
  -6   3   8   13.01    0.25
  -6   3   8   12.78    0.27
  -5  -3   8   20.33    0.38
  -5  -3   8   20.40    0.36
   5   3  -8   20.17    0.39
  -5   3   8   19.47    0.35
  -5   3   8   19.83    0.34
   5   3  -8   20.38    0.36
  -4  -3   8    5.52    0.15
  -4   3   8    5.62    0.14
  -4   3   8    5.36    0.14
   4   3  -8    5.70    0.15
   4   3  -8    5.83    0.13
  -3  -3   8   77.75    1.13
  -3   3   8   78.95    1.12
   3   3  -8   78.86    1.11
   2  -3  -8   64.79    0.93
  -2  -3   8   65.84    0.94
   2   3  -8   64.17    0.92
  -2   3   8   65.10    0.93
  -1  -3   8  278.79    3.83
   1  -3  -8  282.37    3.86
   1  -3  -8  277.09    3.91
   1   3  -8  282.24    5.06
   1   3  -8  277.24    3.89
   1   3  -8  276.32    3.79
   0  -3  -8   19.47    0.31
   0  -3  -8   19.02    0.30
   0  -3   8   19.07    0.30
   0   3  -8   19.20    0.39
   0   3  -8   19.46    0.30
   0   3  -8   19.18    0.32
   1  -3   8  246.28    3.37
  -1  -3  -8  247.24    3.39
  -1  -3  -8  246.56    3.43
  -1   3  -8  242.78    4.45
  -1   3  -8  246.84    3.33
  -1   3  -8  239.61    4.04
  -1   3  -8  251.57    3.44
  -2  -3  -8    1.57    0.09
  -2  -3  -8    1.73    0.08
  -2  -3  -8    1.67    0.08
  -2   3  -8    1.57    0.09
  -2   3  -8    1.65    0.08
  -2   3  -8    1.65    0.06
  -2   3  -8    1.49    0.08
  -3  -3  -8   12.53    0.29
  -3  -3  -8   12.32    0.23
  -3  -3  -8   12.63    0.25
  -3   3  -8   12.62    0.28
  -3   3  -8   12.44    0.19
  -3   3  -8   12.26    0.23
  -3   3  -8   12.61    0.25
  -4  -3  -8    4.10    0.13
  -4  -3  -8    4.16    0.15
  -4  -3  -8    3.91    0.14
  -4   3  -8    3.93    0.14
  -4   3  -8    3.87    0.12
  -4   3  -8    4.11    0.15
  -4   3  -8    3.88    0.12
  -5  -3  -8    1.19    0.10
  -5  -3  -8    1.38    0.10
  -5   3  -8    1.13    0.10
  -5   3  -8    1.33    0.10
  -6  -3  -8    0.17    0.09
  -6   3  -8    0.08    0.08
  -7  -3  -8    8.20    0.26
  -7   3  -8    8.61    0.26
  -8  -3  -8    0.73    0.13
  -8   3  -8    0.68    0.13
  -9  -4   8    3.89    0.21
  -9   4   8    3.93    0.21
   9   4  -8    3.68    0.20
  -8  -4   8    0.78    0.10
  -8  -4   8    0.77    0.13
   8   4  -8    0.90    0.12
  -8   4   8    0.92    0.11
  -7  -4   8    0.43    0.09
  -7  -4   8    0.25    0.10
  -7   4   8    0.34    0.09
   7   4  -8    0.46    0.09
  -6  -4   8    9.42    0.24
  -6  -4   8    9.45    0.23
   6   4  -8    9.53    0.24
  -6   4   8    9.48    0.22
  -6   4   8    9.73    0.21
  -5  -4   8    1.09    0.09
  -5  -4   8    1.04    0.10
   5  -4  -8    1.02    0.07
   5   4  -8    0.99    0.09
  -5   4   8    1.09    0.08
  -5   4   8    0.96    0.07
  -4  -4   8   76.10    1.11
   4  -4  -8   75.20    1.09
  -4   4   8   76.26    1.11
  -4   4   8   75.70    1.09
   4   4  -8   75.64    1.10
   4   4  -8   78.78    1.40
  -3  -4   8   45.95    0.70
   3  -4  -8   46.24    0.69
   3   4  -8   45.55    0.69
   3   4  -8   48.13    0.87
  -3   4   8   46.73    0.69
   2  -4  -8   77.93    1.11
  -2  -4   8   77.29    1.12
   2   4  -8   76.47    1.10
   2   4  -8   80.56    1.44
   1  -4  -8   23.49    0.36
  -1  -4   8   23.97    0.37
   1  -4  -8   24.28    0.38
   1   4  -8   23.65    0.37
   1   4  -8   24.19    0.47
   1   4  -8   24.15    0.39
   0  -4  -8    1.81    0.06
   0  -4  -8    1.91    0.08
   0  -4   8    1.73    0.07
   0   4  -8    1.75    0.08
   0   4  -8    1.73    0.08
   0   4  -8    1.80    0.08
  -1  -4  -8    2.98    0.09
  -1  -4  -8    2.67    0.09
   1  -4   8    3.06    0.08
  -1   4  -8    2.98    0.10
  -1   4  -8    2.72    0.11
  -1   4  -8    3.15    0.11
  -2  -4  -8   10.62    0.26
  -2  -4  -8   10.67    0.21
  -2  -4  -8   10.91    0.21
  -2   4  -8   10.72    0.25
  -2   4  -8   10.61    0.20
  -2   4  -8   10.65    0.22
  -2   4  -8   10.95    0.17
  -3  -4  -8   26.10    0.54
  -3  -4  -8   26.15    0.42
  -3  -4  -8   25.99    0.43
  -3   4  -8   26.05    0.52
  -3   4  -8   25.29    0.42
  -3   4  -8   25.70    0.44
  -4  -4  -8   26.48    0.43
  -4  -4  -8   26.40    0.54
  -4  -4  -8   26.57    0.45
  -4   4  -8   25.99    0.51
  -4   4  -8   26.18    0.44
  -4   4  -8   25.77    0.46
  -5  -4  -8   47.65    0.77
  -5  -4  -8   47.86    0.73
  -5   4  -8   46.75    0.74
  -5   4  -8   47.38    0.77
  -6  -4  -8    0.43    0.08
  -6  -4  -8    0.44    0.10
  -6   4  -8    0.49    0.10
  -6   4  -8    0.39    0.09
  -7  -4  -8    1.22    0.13
  -7   4  -8    1.25    0.13
  -8  -4  -8    3.31    0.20
  -8   4  -8    3.33    0.20
  -9  -5   8    0.31    0.12
  -9  -5   8    0.40    0.11
  -9   5   8    0.42    0.12
   9   5  -8    0.54    0.12
  -8  -5   8   14.04    0.32
  -8  -5   8   13.53    0.35
  -8   5   8   14.21    0.32
   8   5  -8   14.27    0.34
  -7  -5   8   10.49    0.26
  -7  -5   8   10.01    0.27
   7   5  -8   10.02    0.27
  -7   5   8   10.88    0.26
  -6  -5   8   10.62    0.26
   6  -5  -8    9.95    0.21
  -6  -5   8   10.60    0.25
  -6   5   8   10.54    0.22
   6   5  -8   10.69    0.26
  -6   5   8   10.26    0.24
   5  -5  -8   33.72    0.52
  -5  -5   8   33.44    0.55
  -5  -5   8   33.16    0.57
  -5   5   8   34.27    0.54
   5   5  -8   33.51    0.55
  -4  -5   8   21.05    0.37
   4  -5  -8   21.06    0.35
   4   5  -8   21.19    0.37
  -4   5   8   21.47    0.35
   4   5  -8   20.93    0.43
  -3  -5   8    2.83    0.11
   3  -5  -8    3.20    0.10
   3   5  -8    3.16    0.11
   3   5  -8    3.03    0.11
   2  -5  -8   92.94    1.31
  -2  -5   8   94.16    1.33
   2  -5  -8   92.75    1.32
   2   5  -8   94.60    1.31
   2   5  -8   93.62    1.72
   1  -5  -8    0.31    0.03
   1  -5  -8    0.27    0.04
  -1  -5   8    0.30    0.04
   1   5  -8    0.28    0.05
   1   5  -8    0.30    0.05
   0  -5  -8   73.18    1.04
   0  -5  -8   73.20    1.06
   0  -5   8   74.28    1.04
   0   5  -8   74.23    1.38
   0   5  -8   74.41    1.04
   0   5  -8   73.68    1.08
  -1  -5  -8   36.53    0.54
  -1  -5  -8   36.51    0.55
   1  -5   8   36.17    0.52
  -1  -5  -8   35.26    0.71
  -1   5  -8   34.00    0.70
  -1   5  -8   37.13    0.54
  -1   5  -8   36.21    0.56
   1   5   8   37.00    0.50
  -2  -5  -8   38.27    0.58
  -2  -5  -8   36.82    0.75
  -2  -5  -8   37.99    0.58
  -2   5  -8   38.08    0.60
  -2   5  -8   38.12    0.54
  -2   5  -8   38.45    0.58
  -2   5  -8   37.32    0.74
  -3  -5  -8   46.90    0.91
  -3  -5  -8   46.48    0.71
  -3  -5  -8   47.04    0.72
  -3   5  -8   47.01    0.71
  -3   5  -8   46.60    0.89
  -3   5  -8   46.31    0.73
  -4  -5  -8    2.29    0.11
  -4  -5  -8    2.09    0.11
  -4   5  -8    1.95    0.08
  -4   5  -8    2.10    0.11
  -4   5  -8    2.20    0.13
  -5  -5  -8    9.89    0.25
  -5  -5  -8   10.63    0.23
  -5   5  -8   10.02    0.25
  -5   5  -8    9.65    0.24
  -6  -5  -8   16.63    0.33
  -6  -5  -8   16.82    0.36
  -6   5  -8   16.65    0.35
  -6   5  -8   16.62    0.36
  -7  -5  -8    0.86    0.12
  -7   5  -8    0.87    0.12
  -8  -5  -8    0.26    0.12
  -8   5  -8    0.04    0.11
  -9  -6   8    0.33    0.13
  -9  -6   8    0.19    0.10
   9   6  -8    0.15    0.12
  -8  -6   8   11.40    0.29
  -8  -6   8   11.56    0.32
   8   6  -8   11.43    0.31
  -8   6   8   11.93    0.29
  -7  -6   8    0.16    0.10
  -7  -6   8    0.10    0.09
  -7   6   8    0.23    0.08
   7   6  -8    0.22    0.10
   6  -6  -8    2.22    0.11
  -6  -6   8    2.38    0.13
  -6  -6   8    2.29    0.15
   6   6  -8    2.30    0.13
  -6   6   8    2.44    0.12
   5  -6  -8   16.12    0.29
  -5  -6   8   16.21    0.32
  -5   6   8   16.15    0.30
   5   6  -8   16.29    0.32
   4  -6  -8    0.32    0.05
  -4  -6   8    0.23    0.06
   4   6  -8    0.23    0.07
  -4   6   8    0.56    0.05
  -3  -6   8   10.55    0.22
   3  -6  -8   10.58    0.21
   3   6  -8   11.15    0.25
   3   6  -8   10.44    0.22
   2  -6  -8   59.87    0.86
   2  -6  -8   58.28    0.83
  -2  -6   8   59.11    0.87
   2   6  -8   59.63    1.12
   2   6  -8   58.66    0.86
  -1  -6   8   39.69    0.59
   1  -6  -8   40.21    0.56
   1  -6  -8   39.91    0.60
   1   6  -8   39.63    0.61
   1   6  -8   39.47    0.59
   1   6  -8   39.01    0.77
   0  -6   8    4.70    0.11
   0  -6  -8    4.56    0.09
   0  -6  -8    4.61    0.13
   0   6  -8    4.68    0.13
   0   6  -8    4.84    0.15
   0   6  -8    4.65    0.13
   1  -6   8    5.06    0.11
  -1  -6  -8    5.15    0.12
  -1  -6  -8    4.85    0.16
   1  -6   8    5.19    0.16
  -1  -6  -8    4.99    0.13
  -1   6  -8    5.03    0.15
  -1   6  -8    5.17    0.14
   1   6   8    5.14    0.10
  -1   6  -8    5.06    0.13
  -2  -6  -8    3.76    0.12
  -2  -6  -8    3.89    0.15
   2  -6   8    3.71    0.14
  -2  -6  -8    3.76    0.11
  -2   6  -8    3.71    0.13
   2   6   8    3.91    0.10
  -2   6  -8    3.84    0.08
  -2   6  -8    4.12    0.14
  -2   6  -8    3.74    0.12
  -3  -6  -8    1.25    0.11
  -3  -6  -8    1.36    0.10
  -3  -6  -8    1.33    0.10
  -3   6  -8    1.40    0.10
  -3   6  -8    1.28    0.09
  -3   6  -8    1.37    0.09
  -4  -6  -8   18.40    0.34
  -4  -6  -8   17.75    0.33
  -4   6  -8   18.36    0.34
  -4   6  -8   17.97    0.35
  -4   6  -8   17.72    0.35
  -5  -6  -8    8.92    0.22
  -5  -6  -8    8.81    0.23
  -5   6  -8    8.80    0.24
  -5   6  -8    8.80    0.23
  -6  -6  -8   11.27    0.26
  -6  -6  -8   10.93    0.27
  -6   6  -8   10.83    0.27
  -6   6  -8   10.60    0.28
  -7  -6  -8    0.24    0.11
  -7   6  -8    0.19    0.10
  -7   6  -8    0.26    0.10
  -8  -6  -8    6.48    0.25
  -8   6  -8    6.79    0.25
  -9  -7   8    0.10    0.12
  -9  -7   8    0.27    0.11
   9   7  -8    0.19    0.12
  -8  -7   8   12.19    0.33
  -8  -7   8   12.39    0.31
   8   7  -8   11.76    0.32
  -7  -7   8   16.34    0.37
  -7  -7   8   15.62    0.34
   7   7  -8   15.26    0.35
  -6  -7   8    5.73    0.18
   6   7  -8    5.29    0.19
  -6   7   8    5.69    0.16
   5  -7  -8    1.51    0.09
  -5  -7   8    1.31    0.10
   5   7  -8    1.39    0.11
  -5   7   8    1.39    0.10
   4  -7  -8   78.94    1.15
  -4  -7   8   80.16    1.18
   4   7  -8   79.97    1.16
  -3  -7   8    9.38    0.21
   3  -7  -8    9.80    0.20
   3   7  -8   10.04    0.24
   3   7  -8    9.49    0.21
   2  -7  -8   24.87    0.40
  -2  -7   8   24.20    0.41
  -2   7   8   24.90    0.36
   2   7  -8   25.07    0.51
   2   7  -8   24.50    0.41
  -1  -7   8   19.91    0.33
   1  -7  -8   20.24    0.34
   1   7  -8   19.92    0.34
  -1   7   8   20.42    0.28
   1   7  -8   20.17    0.35
   1   7  -8   19.51    0.42
   0  -7  -8    3.59    0.12
   0  -7   8    3.53    0.13
   0  -7   8    3.69    0.10
   0  -7  -8    3.66    0.08
   0  -7  -8    3.62    0.13
   0   7  -8    3.71    0.12
   0   7   8    3.73    0.07
   0   7  -8    3.76    0.12
  -1  -7  -8    3.88    0.10
  -1  -7  -8    3.84    0.15
   1  -7   8    3.76    0.10
  -1  -7  -8    3.83    0.12
   1  -7   8    4.03    0.14
  -1   7  -8    3.82    0.12
   1   7   8    3.90    0.08
  -1   7  -8    4.15    0.14
  -1   7  -8    4.05    0.13
   2  -7   8  126.02    1.72
  -2  -7  -8  124.39    2.32
  -2  -7  -8  125.81    1.78
   2  -7   8  119.77    2.32
  -2  -7  -8  125.77    1.78
  -2   7  -8  125.28    1.80
  -2   7  -8  126.17    2.30
   2   7   8  126.36    1.71
  -2   7  -8  128.10    1.76
   3  -7   8    3.94    0.16
  -3  -7  -8    3.88    0.16
  -3  -7  -8    4.00    0.14
  -3  -7  -8    4.22    0.15
  -3   7  -8    4.10    0.15
   3   7   8    4.03    0.12
  -3   7  -8    4.00    0.14
  -4  -7  -8   24.30    0.42
  -4  -7  -8   23.71    0.42
  -4   7  -8   24.12    0.43
   4   7   8   23.59    0.39
  -4   7  -8   23.17    0.42
  -5  -7  -8    0.39    0.09
  -5  -7  -8    0.36    0.08
   5   7   8    0.28    0.07
  -5   7  -8    0.38    0.09
  -5   7  -8    0.31    0.08
  -6  -7  -8    2.41    0.14
  -6  -7  -8    2.87    0.16
  -6   7  -8    2.65    0.16
   6   7   8    2.66    0.14
  -6   7  -8    2.48    0.16
  -7  -7  -8    3.25    0.18
   7   7   8    3.34    0.18
  -7   7  -8    3.45    0.18
  -7   7  -8    3.44    0.18
  -8  -7  -8    0.10    0.11
  -8   7  -8   -0.04    0.11
   8   7   8    0.06    0.10
  -9  -8   8   13.75    0.35
   9   8  -8   14.07    0.37
  -8  -8   8    3.64    0.19
   8   8  -8    3.90    0.20
  -7  -8   8    0.08    0.09
   7   8  -8    0.11    0.10
  -6  -8   8    1.94    0.13
   6   8  -8    2.03    0.14
  -5  -8   8    9.96    0.25
   5  -8  -8    9.53    0.20
   5   8  -8    9.61    0.24
   4  -8  -8    2.38    0.11
  -4  -8   8    2.41    0.12
   4   8  -8    2.40    0.14
   3  -8  -8    1.10    0.08
  -3  -8   8    1.05    0.09
  -3   8   8    1.28    0.08
   3   8  -8    1.20    0.09
   2  -8  -8    9.17    0.20
  -2  -8   8    9.29    0.20
   2   8  -8    9.32    0.21
   2   8  -8    9.37    0.24
   2   8  -8    9.40    0.21
  -2   8   8    9.49    0.16
  -1  -8   8   21.46    0.45
   1  -8  -8   21.61    0.37
  -1  -8   8   21.20    0.36
   1  -8  -8   21.39    0.45
   1   8  -8   21.21    0.37
   1   8  -8   21.40    0.37
  -1   8   8   22.36    0.31
   1   8  -8   21.93    0.46
   0  -8  -8    2.73    0.12
   0  -8  -8    2.92    0.12
   0  -8  -8    2.75    0.06
   0  -8   8    2.65    0.12
   0  -8   8    2.71    0.10
   0   8  -8    2.79    0.12
   0   8   8    2.85    0.07
   0   8  -8    2.69    0.11
   0   8  -8    2.76    0.12
  -1  -8  -8    4.68    0.16
  -1  -8  -8    4.72    0.11
  -1  -8  -8    4.48    0.14
   1  -8   8    4.27    0.11
   1  -8   8    4.68    0.16
   1   8   8    4.67    0.10
  -1   8  -8    4.60    0.14
  -1   8  -8    4.81    0.16
  -1   8  -8    4.49    0.15
  -2  -8  -8    3.92    0.16
   2  -8   8    3.57    0.15
  -2  -8  -8    3.82    0.14
   2  -8   8    3.79    0.09
  -2  -8  -8    3.76    0.11
  -2   8  -8    3.63    0.13
  -2   8  -8    3.79    0.14
  -2   8  -8    3.73    0.14
   2   8   8    3.81    0.10
  -3  -8  -8   27.45    0.58
  -3  -8  -8   26.55    0.44
   3  -8   8   27.00    0.58
  -3  -8  -8   26.16    0.46
  -3   8  -8   27.20    0.46
  -3   8  -8   26.41    0.46
   3   8   8   26.65    0.42
  -4  -8  -8    7.97    0.21
  -4  -8  -8    8.00    0.21
  -4   8  -8    8.56    0.22
   4   8   8    8.40    0.19
  -4   8  -8    8.44    0.21
  -5  -8  -8    5.33    0.18
  -5  -8  -8    5.32    0.18
  -5   8  -8    4.87    0.18
  -5   8  -8    5.07    0.18
   5   8   8    5.36    0.17
  -6  -8  -8    0.52    0.10
  -6  -8  -8    0.65    0.10
   6   8   8    0.49    0.10
  -6   8  -8    0.60    0.10
  -6   8  -8    0.42    0.10
  -7  -8  -8    4.69    0.21
   7   8   8    5.04    0.19
  -7   8  -8    4.85    0.21
  -7   8  -8    4.64    0.20
  -8  -8  -8    4.25    0.22
   8   8   8    4.19    0.20
  -8   8  -8    3.67    0.21
  -9  -9   8    1.36    0.15
   9   9  -8    1.20    0.15
  -8  -9   8    0.32    0.11
   8   9  -8    0.31    0.11
  -7  -9   8   19.26    0.40
   7   9  -8   19.12    0.41
  -6  -9   8    4.11    0.18
   6   9  -8    3.95    0.17
   5  -9  -8   16.57    0.29
  -5  -9   8   16.23    0.33
   5   9  -8   15.68    0.34
   4  -9  -8    1.55    0.10
  -4  -9   8    1.34    0.11
   4   9  -8    1.32    0.10
  -4   9   8    1.42    0.09
   3  -9  -8   33.18    0.53
  -3  -9   8   33.69    0.55
   3   9  -8   33.34    0.55
  -3   9   8   34.23    0.50
   2  -9  -8   69.04    1.27
  -2  -9   8   68.53    1.00
   2  -9  -8   66.13    0.99
   2   9  -8   66.81    1.00
  -2   9   8   69.18    0.94
   2   9  -8   67.35    1.30
   2   9  -8   67.55    1.02
  -1  -9   8   19.14    0.33
  -1  -9   8   18.87    0.41
   1  -9  -8   18.98    0.41
   1  -9  -8   18.77    0.33
  -1   9   8   18.73    0.28
   1   9  -8   18.67    0.34
   1   9  -8   18.97    0.42
   1   9  -8   18.66    0.34
   0  -9  -8    3.34    0.14
   0  -9  -8    3.11    0.12
   0  -9   8    2.97    0.11
   0  -9   8    3.14    0.13
   0   9   8    3.12    0.08
   0   9  -8    3.23    0.13
   0   9  -8    3.18    0.14
   0   9  -8    3.36    0.12
   1  -9   8   21.12    0.33
   1  -9   8   20.34    0.46
  -1  -9  -8   21.29    0.37
  -1  -9  -8   20.16    0.46
  -1  -9  -8   20.72    0.32
  -1   9  -8   21.11    0.37
  -1   9  -8   20.45    0.36
   1   9   8   20.22    0.31
  -1   9  -8   20.66    0.45
  -2  -9  -8    0.53    0.08
  -2  -9  -8    0.52    0.08
  -2  -9  -8    0.70    0.06
   2  -9   8    0.63    0.08
  -2   9  -8    0.81    0.08
   2   9   8    0.77    0.06
  -2   9  -8    0.51    0.08
  -3  -9  -8   77.34    1.17
   3  -9   8   78.52    1.51
  -3  -9  -8   80.35    1.16
  -3   9  -8   77.74    1.16
   3   9   8   79.66    1.11
  -3   9  -8   77.96    1.18
  -4  -9  -8   10.67    0.26
  -4  -9  -8   11.48    0.25
  -4   9  -8   11.17    0.27
  -4   9  -8   11.21    0.26
   4   9   8   10.74    0.23
  -5  -9  -8    1.46    0.12
  -5  -9  -8    1.61    0.12
  -5   9  -8    1.48    0.12
   5   9   8    1.66    0.11
  -5   9  -8    1.54    0.12
  -6  -9  -8    4.70    0.19
  -6  -9  -8    4.77    0.19
  -6   9  -8    4.33    0.19
   6   9   8    4.77    0.18
  -6   9  -8    4.81    0.19
  -7  -9  -8    0.37    0.11
  -7  -9  -8    0.30    0.11
  -7   9  -8    0.33    0.10
  -7   9  -8    0.44    0.11
   7   9   8    0.38    0.11
  -8  -9  -8    1.12    0.15
  -8   9  -8    0.79    0.13
  -8 -10   8    1.89    0.16
   8  10  -8    2.39    0.18
  -7 -10   8    0.57    0.12
   7  10  -8    0.68    0.12
  -6 -10   8    3.55    0.17
   6  10  -8    3.61    0.18
  -5 -10   8    0.44    0.09
   5 -10  -8    0.57    0.07
   5  10  -8    0.44    0.09
   4 -10  -8   29.56    0.48
  -4 -10   8   28.89    0.51
   4  10  -8   28.86    0.51
  -4  10   8   30.41    0.47
   3 -10  -8   15.33    0.29
  -3 -10   8   15.02    0.30
   3  10  -8   14.95    0.30
  -3  10   8   15.70    0.26
  -2 -10   8   25.52    0.44
   2 -10  -8   25.91    0.43
  -2 -10   8   26.27    0.53
   2  10  -8   26.02    0.45
  -2  10   8   26.14    0.39
   2  10  -8   25.89    0.45
   2  10  -8   26.13    0.56
   1 -10  -8   20.62    0.44
   1 -10  -8   19.90    0.36
  -1 -10   8   20.02    0.35
  -1 -10   8   19.86    0.44
  -1  10   8   19.98    0.30
   1  10  -8   19.54    0.36
   1  10  -8   20.01    0.45
   1  10  -8   19.81    0.36
   0 -10  -8    1.73    0.10
   0 -10   8    1.75    0.09
   0 -10   8    1.93    0.11
   0 -10  -8    1.87    0.12
   0  10   8    1.87    0.07
   0  10  -8    1.84    0.12
   0  10  -8    1.74    0.12
   0  10  -8    1.89    0.12
  -1 -10  -8    1.87    0.12
   1 -10   8    1.83    0.08
   1 -10   8    1.85    0.12
  -1 -10  -8    1.82    0.11
  -1  10  -8    1.88    0.11
  -1  10  -8    1.80    0.12
  -1  10  -8    1.85    0.12
   1  10   8    1.83    0.08
  -2 -10  -8   10.28    0.20
  -2 -10  -8    9.56    0.23
   2 -10   8    9.80    0.28
  -2 -10  -8    9.77    0.28
   2  10   8   10.07    0.19
  -2  10  -8   10.33    0.24
  -2  10  -8    9.88    0.22
  -3 -10  -8   29.37    0.47
  -3 -10  -8   27.62    0.50
   3 -10   8   29.58    0.63
  -3  10  -8   28.56    0.50
   3  10   8   29.48    0.46
  -3  10  -8   28.84    0.50
  -4 -10  -8    3.41    0.14
  -4 -10  -8    2.87    0.15
   4  10   8    3.34    0.13
  -4  10  -8    2.98    0.16
  -4  10  -8    3.60    0.15
  -5 -10  -8    7.87    0.22
  -5 -10  -8    7.23    0.22
  -5  10  -8    7.64    0.23
   5  10   8    7.94    0.21
  -5  10  -8    7.80    0.23
  -6 -10  -8   14.73    0.34
  -6 -10  -8   14.57    0.34
  -6  10  -8   14.46    0.34
  -6  10  -8   14.01    0.33
   6  10   8   14.32    0.31
  -7 -10  -8    1.23    0.14
  -7 -10  -8    1.10    0.14
  -7  10  -8    1.18    0.14
  -7  10  -8    0.95    0.12
  -8 -11   8    0.69    0.13
   8  11  -8    0.76    0.14
  -7 -11   8    2.76    0.17
   7  11  -8    3.01    0.19
  -6 -11   8   13.43    0.32
   6  11  -8   13.13    0.32
  -5 -11   8    0.90    0.11
   5  11  -8    1.03    0.11
  -4 -11   8   21.54    0.42
   4 -11  -8   21.57    0.38
  -4  11   8   22.42    0.37
   4  11  -8   21.81    0.41
   3 -11  -8    1.82    0.11
  -3 -11   8    1.59    0.11
   3  11  -8    1.44    0.11
  -3  11   8    1.66    0.09
  -2 -11   8    0.11    0.07
   2 -11  -8    0.15    0.06
   2  11  -8    0.14    0.08
   2  11  -8    0.18    0.07
   1 -11  -8   68.91    1.03
  -1 -11   8   68.74    1.33
  -1 -11   8   69.75    1.02
   1 -11  -8   71.60    1.33
   1  11  -8   68.43    1.03
   1  11  -8   68.42    1.04
   0 -11  -8   43.24    0.86
   0 -11   8   41.14    0.64
   0 -11  -8   41.29    0.67
   0 -11   8   43.13    0.86
   0  11  -8   42.91    0.67
   0  11  -8   42.64    0.67
   0  11  -8   42.77    0.86
   1 -11   8   26.78    0.42
  -1 -11  -8   26.28    0.58
  -1 -11  -8   26.33    0.46
   1 -11   8   26.19    0.58
  -1  11  -8   26.05    0.45
  -1  11  -8   26.52    0.45
  -2 -11  -8   12.86    0.29
   2 -11   8   13.02    0.34
  -2  11  -8   13.23    0.27
  -2  11  -8   12.81    0.28
  -3 -11  -8    0.75    0.10
  -3 -11  -8    0.84    0.08
   3 -11   8    0.75    0.10
  -3  11  -8    0.74    0.09
  -3  11  -8    0.84    0.09
  -4 -11  -8    9.00    0.25
  -4 -11  -8    9.19    0.22
  -4  11  -8    8.85    0.25
  -4  11  -8    9.29    0.24
   4  11   8    9.14    0.21
  -5 -11  -8   -0.06    0.09
  -5 -11  -8    0.12    0.09
  -5  11  -8    0.00    0.08
  -5  11  -8   -0.05    0.08
  -6 -11  -8    0.33    0.10
  -6 -11  -8    0.16    0.10
  -6  11  -8    0.25    0.10
  -6  11  -8    0.17    0.10
  -7 -11  -8    3.00    0.19
  -7 -11  -8    2.77    0.19
  -7  11  -8    2.77    0.17
  -7  11  -8    2.84    0.18
  -8 -12   8    0.18    0.12
   8  12  -8    0.09    0.12
  -7 -12   8    0.30    0.11
   7  12  -8   -0.02    0.11
  -6 -12   8   26.90    0.52
   6  12  -8   27.59    0.52
  -5 -12   8    0.97    0.12
   5  12  -8    0.94    0.12
  -4 -12   8    0.78    0.11
   4 -12  -8    0.85    0.08
   4  12  -8    0.71    0.10
   3 -12  -8    2.12    0.11
  -3 -12   8    1.85    0.13
   3  12  -8    2.17    0.13
   3  12  -8    2.25    0.14
   2 -12  -8    0.11    0.06
  -2 -12   8    0.07    0.07
   2  12  -8    0.11    0.07
   2  12  -8    0.02    0.07
   1 -12  -8    0.12    0.07
  -1 -12   8    0.07    0.07
   1  12  -8    0.05    0.07
   1  12  -8    0.15    0.06
   1  12  -8    0.02    0.07
   0 -12  -8   12.16    0.27
   0 -12  -8   12.80    0.33
   0 -12   8   12.14    0.25
   0  12  -8   12.42    0.27
   0  12  -8   12.51    0.26
  -1 -12  -8   10.56    0.30
  -1 -12  -8   10.30    0.25
   1 -12   8   10.55    0.21
  -1  12  -8   10.47    0.25
  -1  12  -8   10.66    0.23
   2 -12   8    0.39    0.09
  -2 -12  -8    0.33    0.08
  -2  12  -8    0.33    0.07
  -2  12  -8    0.44    0.09
  -3 -12  -8    0.17    0.08
  -3  12  -8    0.16    0.08
  -3  12  -8    0.05    0.07
  -4 -12  -8    5.19    0.19
  -4  12  -8    5.26    0.20
  -4  12  -8    5.69    0.18
  -5 -12  -8    2.50    0.17
  -5  12  -8    2.43    0.17
  -5  12  -8    2.67    0.16
  -6 -12  -8   23.50    0.47
  -6  12  -8   22.50    0.45
  -6  12  -8   22.16    0.47
  -7 -12  -8    1.65    0.15
  -7  12  -8    1.50    0.16
  -7 -13   8    1.76    0.16
   7  13  -8    1.36    0.15
  -6 -13   8    5.21    0.21
   6  13  -8    4.90    0.21
  -5 -13   8    4.48    0.19
   5  13  -8    4.53    0.20
  -4 -13   8   23.42    0.46
   4 -13  -8   24.63    0.42
   4  13  -8   23.57    0.45
  -3 -13   8    1.29    0.11
   3 -13  -8    1.45    0.10
   3  13  -8    1.60    0.13
   3  13  -8    1.54    0.11
  -2 -13   8   17.78    0.35
   2 -13  -8   18.35    0.34
   2  13  -8   17.65    0.35
   2  13  -8   17.30    0.36
  -1 -13   8   13.83    0.28
   1 -13  -8   13.24    0.29
   1  13  -8   13.12    0.30
   1  13  -8   14.02    0.29
   0 -13   8   50.01    0.76
   0 -13  -8   50.03    1.01
   0 -13  -8   48.77    0.79
   0  13  -8   48.98    0.78
   0  13  -8   50.00    0.77
  -1 -13  -8    1.54    0.12
  -1  13  -8    1.65    0.12
  -1  13  -8    1.59    0.11
  -2 -13  -8    0.92    0.10
  -2  13  -8    0.97    0.11
  -2  13  -8    1.08    0.09
  -3 -13  -8    0.03    0.09
  -3  13  -8    0.07    0.07
  -3  13  -8   -0.06    0.08
  -4 -13  -8    3.17    0.17
  -4  13  -8    3.32    0.15
  -4  13  -8    2.94    0.16
  -5 -13  -8    1.68    0.15
  -5  13  -8    1.65    0.15
  -6 -13  -8    2.58    0.18
  -6  13  -8    1.83    0.16
  -7 -14   8    2.68    0.19
   7  14  -8    2.59    0.19
  -6 -14   8    2.86    0.19
   6  14  -8    2.37    0.17
  -5 -14   8    8.34    0.26
   5  14  -8    8.60    0.25
  -4 -14   8   -0.01    0.09
   4  14  -8    0.06    0.10
   3 -14  -8    2.16    0.13
  -3 -14   8    2.00    0.14
   3  14  -8    2.04    0.14
   3  14  -8    2.16    0.14
  -2 -14   8    6.06    0.20
   2 -14  -8    6.28    0.19
   2  14  -8    6.21    0.19
   2  14  -8    6.05    0.21
  -1 -14   8    3.38    0.15
   1 -14  -8    3.28    0.15
   1  14  -8    3.50    0.16
   1  14  -8    3.31    0.15
   0 -14  -8    1.82    0.13
   0 -14   8    1.90    0.12
   0  14  -8    1.78    0.13
   0  14  -8    2.06    0.12
  -1 -14  -8    1.53    0.12
  -1  14  -8    1.59    0.12
  -1  14  -8    1.59    0.13
  -2 -14  -8   17.95    0.38
  -2  14  -8   18.31    0.38
  -2  14  -8   18.86    0.36
  -3 -14  -8    8.97    0.26
  -3  14  -8    9.00    0.23
  -3  14  -8    8.71    0.25
  -4 -14  -8    4.62    0.20
  -4  14  -8    4.70    0.20
  -5 -14  -8    6.31    0.24
  -5  14  -8    6.43    0.24
  -6 -14  -8    0.72    0.13
  -6  14  -8    0.68    0.13
   7  15  -8    0.11    0.12
  -6 -15   8    0.10    0.11
   6  15  -8    0.12    0.12
  -5 -15   8    4.97    0.20
   5  15  -8    4.69    0.21
  -4 -15   8    5.29    0.21
   4  15  -8    5.63    0.21
   4  15  -8    5.60    0.20
   3 -15  -8   18.55    0.36
  -3 -15   8   18.35    0.39
   3  15  -8   17.71    0.38
   3  15  -8   18.93    0.37
  -2 -15   8    2.25    0.15
   2 -15  -8    2.17    0.14
   2  15  -8    2.19    0.15
   2  15  -8    2.38    0.14
  -1 -15   8   20.71    0.39
   1 -15  -8   21.04    0.40
   1  15  -8   20.60    0.41
   1  15  -8   21.66    0.39
   0 -15   8    2.37    0.13
   0 -15  -8    2.25    0.14
   0  15  -8    2.27    0.13
   0  15  -8    2.15    0.14
  -1 -15  -8    8.57    0.24
  -1  15  -8    8.56    0.25
  -2 -15  -8    2.18    0.14
  -2  15  -8    2.11    0.15
  -3 -15  -8    3.42    0.17
  -3  15  -8    3.34    0.17
  -4 -15  -8    5.78    0.22
  -4  15  -8    5.90    0.23
  -5 -15  -8    0.32    0.12
  -5  15  -8    0.24    0.12
  -6 -15  -8    0.61    0.14
  -6  15  -8    0.53    0.13
  -6 -16   8   -0.12    0.11
   6  16  -8   -0.11    0.11
  -5 -16   8    0.32    0.12
   5  16  -8    0.39    0.12
   5  16  -8    0.49    0.11
  -4 -16   8    5.42    0.22
   4  16  -8    5.67    0.20
   4  16  -8    5.49    0.22
   3 -16  -8    0.87    0.10
  -3 -16   8    0.94    0.12
   3  16  -8    1.16    0.11
   3  16  -8    1.05    0.13
   2 -16  -8    0.31    0.09
  -2 -16   8    0.63    0.11
   2  16  -8    0.47    0.09
   2  16  -8    0.41    0.11
   1 -16  -8    1.65    0.13
  -1 -16   8    1.56    0.12
   1  16  -8    1.26    0.12
   0 -16  -8    0.75    0.11
   0  16  -8    0.55    0.10
  -1 -16  -8   21.49    0.43
  -1  16  -8   21.42    0.43
  -2 -16  -8    9.49    0.27
  -2  16  -8   10.09    0.28
  -3 -16  -8    0.05    0.10
  -3  16  -8    0.00    0.09
  -4 -16  -8    2.84    0.18
  -4  16  -8    2.67    0.18
  -5 -16  -8    0.51    0.13
  -5  16  -8    0.26    0.12
   6  17  -8   -0.09    0.11
  -5 -17   8    0.20    0.12
   5  17  -8    0.23    0.12
  -4 -17   8    6.43    0.24
   4  17  -8    6.00    0.24
  -3 -17   8   -0.06    0.10
   3  17  -8   -0.07    0.10
  -2 -17   8   23.58    0.46
   2 -17  -8   23.45    0.45
   2  17  -8   23.55    0.47
   1 -17  -8    0.34    0.10
  -1 -17   8    0.22    0.10
   1  17  -8    0.17    0.09
   0 -17  -8    1.23    0.13
   0  17  -8    1.45    0.14
  -1 -17  -8    3.35    0.18
  -1  17  -8    3.06    0.16
  -2 -17  -8    3.99    0.19
  -2  17  -8    3.41    0.18
  -3 -17  -8    0.76    0.13
  -3  17  -8    0.63    0.12
  -4 -17  -8    0.65    0.13
  -4  17  -8    0.66    0.13
  -5  17  -8    0.06    0.12
  -5 -18   8    0.49    0.14
   5  18  -8    0.63    0.14
  -4 -18   8    2.49    0.19
   4  18  -8    2.66    0.19
  -3 -18   8    1.42    0.15
   3  18  -8    1.43    0.15
   2 -18  -8    0.61    0.11
  -2 -18   8    0.40    0.12
   2  18  -8    0.76    0.12
  -1 -18   8   -0.01    0.09
   1 -18  -8   -0.04    0.09
   1  18  -8    0.22    0.10
   0 -18  -8    0.00    0.10
   0  18  -8   -0.06    0.10
  -1 -18  -8    3.97    0.20
  -1  18  -8    4.10    0.20
  -2 -18  -8    1.67    0.15
  -2  18  -8    1.39    0.14
  -3 -18  -8    0.59    0.13
  -3  18  -8    0.69    0.13
  -4 -18  -8    3.43    0.21
  -4  18  -8    3.64    0.20
  -4 -19   8    0.35    0.13
   4  19  -8    0.50    0.13
  -3 -19   8    7.50    0.26
   3  19  -8    7.73    0.26
  -2 -19   8    4.71    0.21
   2  19  -8    4.16    0.20
   1 -19  -8    0.92    0.12
   1  19  -8    1.02    0.13
   0 -19  -8    1.26    0.14
   0  19  -8    1.12    0.14
  -1 -19  -8    0.92    0.13
  -1  19  -8    0.64    0.12
  -2 -19  -8    0.71    0.14
  -2  19  -8    0.72    0.13
  -3 -19  -8    1.26    0.15
  -3  19  -8    1.36    0.15
  -3 -20   8    0.16    0.12
   3  20  -8    0.24    0.12
  -2 -20   8    1.27    0.14
   2  20  -8    1.09    0.14
   1 -20  -8    2.42    0.17
   1  20  -8    1.93    0.16
   0 -20  -8    0.61    0.13
   0  20  -8    0.65    0.13
  -1 -20  -8    0.16    0.12
  -1  20  -8    0.04    0.11
  -2  20  -8    1.82    0.16
   9   0  -9    0.59    0.12
  -9   0   9    0.50    0.12
  -8   0   9   -0.05    0.09
  -8   0   9   -0.01    0.08
  -7   0   9    1.16    0.11
  -7   0   9    1.15    0.10
  -6   0   9    0.16    0.07
  -6   0   9    0.14    0.07
  -5   0   9   14.71    0.28
  -5   0   9   14.88    0.29
   4   0  -9    0.03    0.05
  -4   0   9    0.01    0.05
  -3   0   9  160.23    2.24
   3   0  -9  161.52    2.20
  -2   0   9   -0.06    0.04
   2   0  -9   -0.05    0.03
  -1   0   9   54.67    0.78
   1   0  -9   53.55    0.75
   1   0  -9   53.31    0.79
   0   0  -9    0.04    0.03
   0   0  -9    0.09    0.03
  -1   0  -9   31.51    0.46
  -1   0  -9   32.46    0.48
  -1   0  -9   31.88    0.49
  -2   0  -9    0.03    0.05
  -2   0  -9    0.01    0.03
  -2   0  -9    0.06    0.04
  -3   0  -9  125.30    1.82
  -3   0  -9  127.10    1.76
  -3   0  -9  126.12    2.32
  -3   0  -9  126.65    2.32
  -3   0  -9  125.42    1.74
  -4   0  -9    0.04    0.05
  -4   0  -9    0.06    0.04
  -4   0  -9   -0.03    0.05
  -4   0  -9    0.04    0.06
  -5   0  -9    0.31    0.08
  -5   0  -9    0.32    0.04
  -6   0  -9   -0.03    0.08
  -7   0  -9   26.82    0.53
  -8   0  -9   -0.04    0.11
  -9  -1   9    8.10    0.28
   9   1  -9    8.43    0.27
  -9   1   9    8.85    0.28
  -8  -1   9    0.37    0.08
  -8  -1   9    0.30    0.10
   8   1  -9    0.36    0.10
  -8   1   9    0.36    0.10
  -7  -1   9    6.60    0.19
  -7  -1   9    6.49    0.21
  -7   1   9    6.51    0.21
   7   1  -9    6.62    0.20
  -7   1   9    6.73    0.19
  -6  -1   9    8.07    0.21
  -6  -1   9    8.90    0.23
  -6   1   9    8.63    0.21
  -6   1   9    8.76    0.22
   6   1  -9    8.39    0.21
  -5  -1   9   17.45    0.32
  -5  -1   9   17.15    0.33
  -5   1   9   17.13    0.31
   5   1  -9   17.19    0.31
  -5   1   9   17.21    0.32
  -4  -1   9   25.84    0.42
  -4   1   9   25.63    0.42
   4   1  -9   26.01    0.41
  -3  -1   9  230.28    3.19
   3  -1  -9  231.06    3.13
  -3   1   9  229.12    3.19
   3   1  -9  233.08    3.13
   2  -1  -9   30.58    0.44
  -2  -1   9   30.99    0.47
  -2   1   9   30.93    0.47
   2   1  -9   31.01    0.45
   1  -1  -9    0.06    0.02
   1  -1  -9    0.07    0.03
   1  -1  -9    0.10    0.03
  -1  -1   9    0.01    0.03
   1   1  -9    0.16    0.03
   1   1  -9    0.03    0.04
  -1   1   9    0.00    0.03
   0  -1  -9   43.39    0.64
   0  -1  -9   43.92    0.60
   0  -1  -9   43.03    0.63
   0  -1   9   43.48    0.63
   0   1  -9   43.20    0.61
   0   1  -9   42.87    0.65
   0   1  -9   43.29    0.63
  -1  -1  -9    0.64    0.05
  -1  -1  -9    0.57    0.05
  -1  -1  -9    0.68    0.04
  -1   1  -9    0.67    0.06
  -1   1  -9    0.66    0.04
  -1   1  -9    0.59    0.04
  -2  -1  -9    0.59    0.05
  -2  -1  -9    0.49    0.05
  -2  -1  -9    0.72    0.05
  -2   1  -9    0.54    0.05
  -2   1  -9    0.48    0.06
  -2   1  -9    0.53    0.06
  -2   1  -9    0.59    0.04
  -3  -1  -9    2.18    0.10
  -3  -1  -9    2.03    0.11
  -3  -1  -9    2.12    0.11
  -3  -1  -9    2.33    0.09
  -3  -1  -9    2.14    0.10
  -3   1  -9    2.28    0.11
  -3   1  -9    2.31    0.08
  -3   1  -9    2.19    0.12
  -3   1  -9    2.28    0.10
  -4  -1  -9   19.29    0.37
  -4  -1  -9   19.58    0.33
  -4  -1  -9   19.90    0.42
  -4   1  -9   19.65    0.41
  -4   1  -9   19.35    0.37
  -4   1  -9   20.26    0.35
  -4   1  -9   19.20    0.31
  -5  -1  -9    0.04    0.07
  -5   1  -9    0.04    0.07
  -6  -1  -9    0.47    0.10
  -6   1  -9    0.43    0.09
  -7  -1  -9    0.12    0.10
  -7   1  -9    0.30    0.11
  -8  -1  -9    6.79    0.25
  -8   1  -9    6.79    0.26
  -9  -2   9    0.02    0.11
   9   2  -9    0.06    0.11
  -9   2   9    0.11    0.10
  -8  -2   9    0.55    0.12
  -8  -2   9    0.57    0.10
  -8   2   9    0.72    0.11
   8   2  -9    0.75    0.12
  -7  -2   9   19.51    0.37
  -7  -2   9   19.07    0.40
   7   2  -9   19.30    0.38
  -7   2   9   18.99    0.39
  -7   2   9   19.14    0.35
  -6  -2   9    5.61    0.19
  -6  -2   9    5.63    0.17
   6   2  -9    5.12    0.17
  -6   2   9    5.67    0.18
  -6   2   9    5.84    0.17
  -5  -2   9    8.30    0.20
  -5  -2   9    8.50    0.21
   5   2  -9    8.31    0.19
  -5   2   9    8.46    0.19
  -5   2   9    8.39    0.20
  -4  -2   9   26.71    0.44
   4   2  -9   26.72    0.43
  -4   2   9   26.50    0.43
  -3  -2   9   60.43    0.89
  -3   2   9   60.75    0.89
   3   2  -9   62.23    0.88
   2  -2  -9  134.95    1.91
   2  -2  -9  135.14    1.92
  -2  -2   9  138.54    1.91
   2  -2  -9  137.54    1.85
   2   2  -9  135.61    1.87
  -2   2   9  137.64    1.91
   1  -2  -9   33.54    0.50
   1  -2  -9   34.00    0.51
   1  -2  -9   33.38    0.46
  -1  -2   9   33.78    0.51
   1   2  -9   33.96    0.52
   1   2  -9   33.73    0.49
   0  -2  -9   69.29    0.93
   0  -2  -9   69.32    0.99
   0  -2   9   68.45    0.98
   0  -2  -9   69.06    0.98
   0   2  -9   68.13    1.00
   0   2  -9   69.63    0.96
  -1  -2  -9    1.20    0.07
  -1  -2  -9    1.20    0.05
  -1  -2  -9    1.19    0.07
  -1   2  -9    1.26    0.08
  -1   2  -9    1.24    0.06
  -1   2  -9    1.21    0.07
  -2  -2  -9   49.27    0.72
  -2  -2  -9   50.13    0.74
  -2   2  -9   49.00    0.71
  -2   2  -9   48.38    0.94
  -2   2  -9   49.05    0.75
  -2   2  -9   48.83    0.70
  -3  -2  -9   41.77    0.62
  -3  -2  -9   41.19    0.65
  -3  -2  -9   40.56    0.81
  -3   2  -9   40.27    0.65
  -3   2  -9   42.65    0.59
  -3   2  -9   40.14    0.80
  -3   2  -9   41.83    0.62
  -4  -2  -9    8.37    0.18
  -4  -2  -9    8.01    0.22
  -4  -2  -9    8.16    0.20
  -4   2  -9    8.10    0.20
  -4   2  -9    8.36    0.21
  -4   2  -9    8.25    0.19
  -5  -2  -9    3.17    0.12
  -5  -2  -9    2.99    0.15
  -5   2  -9    2.67    0.14
  -5   2  -9    3.10    0.14
  -6  -2  -9    2.80    0.16
  -6   2  -9    3.11    0.16
  -7  -2  -9    1.43    0.13
  -7   2  -9    1.53    0.14
  -8  -2  -9   11.01    0.32
  -8   2  -9   10.41    0.31
  -9  -3   9    2.43    0.18
  -9   3   9    2.68    0.18
   9   3  -9    2.21    0.17
  -8  -3   9   10.74    0.30
  -8  -3   9   11.04    0.27
   8   3  -9   10.49    0.28
  -8   3   9   10.88    0.29
  -7  -3   9    0.30    0.10
  -7  -3   9    0.15    0.08
   7   3  -9    0.15    0.09
  -7   3   9    0.30    0.07
  -7   3   9    0.14    0.08
  -6  -3   9   45.43    0.73
  -6  -3   9   46.08    0.76
   6   3  -9   45.63    0.73
  -6   3   9   46.77    0.71
  -6   3   9   46.62    0.74
  -5  -3   9    9.69    0.23
  -5  -3   9    9.67    0.22
   5   3  -9    9.68    0.22
   5   3  -9    9.81    0.21
  -5   3   9    9.67    0.21
  -5   3   9    9.85    0.22
  -4  -3   9   20.73    0.36
  -4   3   9   20.92    0.35
   4   3  -9   20.55    0.35
  -3  -3   9   -0.01    0.05
   3  -3  -9    0.14    0.04
   3   3  -9    0.06    0.05
  -3   3   9    0.26    0.05
   2  -3  -9    0.12    0.04
   2  -3  -9    0.13    0.03
  -2  -3   9    0.09    0.04
   2  -3  -9    0.26    0.03
   2   3  -9    0.16    0.04
   1  -3  -9   20.27    0.32
   1  -3  -9   20.44    0.33
  -1  -3   9   20.59    0.33
   1   3  -9   20.84    0.41
   1   3  -9   20.89    0.32
   1   3  -9   20.18    0.34
   0  -3  -9   63.13    0.91
   0  -3  -9   63.63    0.91
   0  -3   9   62.99    0.89
   0   3  -9   64.07    0.89
   0   3  -9   61.11    0.92
   0   3  -9   62.64    1.18
  -1  -3  -9  197.47    2.72
   1  -3   9  193.11    2.66
  -1  -3  -9  191.46    2.69
  -1   3  -9  191.25    3.52
  -1   3  -9  197.27    2.64
  -1   3  -9  191.81    2.66
  -1   3  -9  194.66    2.73
  -2  -3  -9    5.34    0.13
  -2  -3  -9    5.24    0.13
  -2   3  -9    5.36    0.11
  -2   3  -9    5.23    0.15
  -2   3  -9    5.20    0.13
  -2   3  -9    5.27    0.15
  -3  -3  -9   35.40    0.57
  -3  -3  -9   35.78    0.71
  -3  -3  -9   35.15    0.55
  -3   3  -9   35.75    0.51
  -3   3  -9   36.03    0.58
  -3   3  -9   35.33    0.55
  -3   3  -9   35.68    0.70
  -4  -3  -9    6.09    0.17
  -4  -3  -9    6.46    0.19
  -4  -3  -9    6.14    0.16
  -4   3  -9    6.54    0.18
  -4   3  -9    6.23    0.17
  -4   3  -9    6.41    0.17
  -5  -3  -9    5.20    0.18
  -5  -3  -9    5.24    0.15
  -5   3  -9    5.30    0.19
  -5   3  -9    5.41    0.18
  -6  -3  -9    1.38    0.12
  -6   3  -9    1.41    0.12
  -7  -3  -9    1.64    0.14
  -7   3  -9    1.44    0.14
  -8  -3  -9    5.77    0.24
  -8   3  -9    5.41    0.23
  -9  -4   9    3.68    0.21
  -9  -4   9    3.80    0.18
  -9   4   9    3.69    0.20
   9   4  -9    3.65    0.20
  -8  -4   9    3.80    0.20
  -8  -4   9    3.57    0.17
  -8   4   9    3.83    0.18
   8   4  -9    3.71    0.19
  -7  -4   9   14.37    0.34
  -7  -4   9   14.74    0.32
   7  -4  -9   15.04    0.29
  -7   4   9   15.06    0.29
  -7   4   9   14.98    0.32
   7   4  -9   14.64    0.33
  -6  -4   9    6.46    0.19
  -6  -4   9    6.70    0.21
   6  -4  -9    6.81    0.17
   6   4  -9    6.32    0.20
  -6   4   9    6.74    0.18
  -6   4   9    6.45    0.18
   5  -4  -9   14.92    0.28
  -5  -4   9   15.09    0.30
   5   4  -9   15.23    0.30
  -5   4   9   15.48    0.29
  -5   4   9   14.96    0.28
  -4  -4   9   19.22    0.34
   4  -4  -9   19.29    0.33
  -4   4   9   19.46    0.33
   4   4  -9   19.29    0.34
   4   4  -9   19.48    0.39
  -3  -4   9    9.24    0.20
   3  -4  -9    9.42    0.19
   3   4  -9    9.78    0.21
   3   4  -9    9.08    0.19
   2  -4  -9   56.58    0.81
  -2  -4   9   56.60    0.83
   2  -4  -9   56.48    0.83
   2   4  -9   56.48    0.81
   2   4  -9   56.88    1.06
  -1  -4   9   45.42    0.67
   1  -4  -9   44.54    0.66
   1  -4  -9   45.50    0.67
   1   4  -9   45.55    0.69
   1   4  -9   45.46    0.86
   1   4  -9   45.96    0.66
   0  -4   9   60.17    0.87
   0  -4  -9   62.42    0.88
   0  -4  -9   60.77    0.89
   0   4  -9   60.62    0.90
   0   4  -9   61.78    0.87
   0   4  -9   60.00    1.14
  -1  -4  -9   48.56    0.71
  -1  -4  -9   48.74    0.72
   1  -4   9   48.01    0.69
  -1   4  -9   48.05    0.73
  -1   4  -9   46.58    0.92
  -1   4  -9   48.90    0.70
  -2  -4  -9   34.68    0.54
  -2  -4  -9   34.93    0.69
  -2  -4  -9   35.09    0.54
  -2   4  -9   34.25    0.68
  -2   4  -9   34.47    0.53
  -2   4  -9   34.44    0.56
  -2   4  -9   35.37    0.50
  -3  -4  -9   30.28    0.50
  -3  -4  -9   30.68    0.63
  -3  -4  -9   30.79    0.49
  -3   4  -9   30.00    0.43
  -3   4  -9   30.14    0.51
  -3   4  -9   31.56    0.61
  -3   4  -9   30.25    0.48
  -4  -4  -9   38.75    0.63
  -4  -4  -9   39.48    0.61
  -4   4  -9   38.27    0.64
  -4   4  -9   37.73    0.74
  -4   4  -9   39.78    0.61
  -5  -4  -9   41.22    0.64
  -5  -4  -9   40.02    0.67
  -5   4  -9   40.93    0.65
  -5   4  -9   41.07    0.68
  -6  -4  -9   12.78    0.30
  -6   4  -9   11.84    0.29
  -6   4  -9   12.53    0.29
  -7  -4  -9    7.32    0.25
  -7   4  -9    7.94    0.25
  -8  -4  -9    0.19    0.12
  -8   4  -9    0.33    0.12
  -9  -5   9    0.00    0.12
  -9  -5   9    0.01    0.10
   9   5  -9    0.08    0.12
  -8  -5   9    8.41    0.27
  -8  -5   9    8.39    0.24
  -8   5   9    8.39    0.25
   8   5  -9    8.10    0.26
  -7  -5   9   16.77    0.35
  -7  -5   9   16.81    0.38
  -7   5   9   17.28    0.34
   7   5  -9   16.05    0.35
   6  -5  -9    0.09    0.06
  -6  -5   9    0.11    0.08
  -6   5   9    0.05    0.06
   6   5  -9    0.08    0.08
  -5  -5   9   60.58    0.92
   5  -5  -9   60.61    0.90
  -5   5   9   61.18    0.91
   5   5  -9   60.49    0.91
  -4  -5   9    1.72    0.10
   4  -5  -9    1.92    0.09
   4   5  -9    1.98    0.11
   3  -5  -9    0.59    0.06
  -3  -5   9    0.45    0.07
   3   5  -9    0.56    0.06
   3   5  -9    0.46    0.06
   2  -5  -9   15.89    0.25
   2  -5  -9   16.11    0.28
  -2  -5   9   15.86    0.28
   2   5  -9   15.77    0.28
   2   5  -9   16.17    0.34
   1  -5  -9   58.42    0.83
   1  -5  -9   59.15    0.85
  -1  -5   9   58.87    0.85
   1   5  -9   59.22    1.10
   1   5  -9   58.32    0.84
   1   5  -9   56.69    0.87
   0  -5  -9   25.87    0.42
   0  -5  -9   26.04    0.39
   0  -5   9   26.10    0.40
   0   5  -9   25.63    0.53
   0   5  -9   26.20    0.43
   0   5  -9   26.17    0.41
   1  -5   9    0.26    0.04
  -1  -5  -9    0.15    0.04
  -1  -5  -9    0.17    0.05
  -1   5  -9    0.19    0.05
  -1   5  -9    0.07    0.04
   1   5   9    0.10    0.02
  -1   5  -9    0.18    0.05
  -2  -5  -9    3.18    0.11
  -2  -5  -9    3.37    0.14
  -2  -5  -9    3.33    0.11
  -2   5  -9    3.60    0.12
  -2   5  -9    3.35    0.12
  -2   5  -9    3.30    0.13
  -2   5  -9    3.45    0.08
  -3  -5  -9    9.12    0.24
  -3  -5  -9    8.93    0.20
  -3  -5  -9    8.87    0.20
  -3   5  -9    8.79    0.20
  -3   5  -9    9.25    0.22
  -3   5  -9    8.36    0.22
  -4  -5  -9    3.35    0.13
  -4  -5  -9    3.23    0.14
  -4   5  -9    3.64    0.14
  -4   5  -9    3.28    0.11
  -4   5  -9    3.43    0.13
  -5  -5  -9    3.59    0.14
  -5  -5  -9    3.41    0.15
  -5   5  -9    3.56    0.16
  -5   5  -9    3.57    0.16
  -6  -5  -9    8.76    0.25
  -6  -5  -9    8.71    0.22
  -6   5  -9    9.12    0.25
  -6   5  -9    8.60    0.25
  -7  -5  -9    2.82    0.17
  -7   5  -9    2.43    0.17
  -8  -5  -9    0.37    0.12
  -8   5  -9    0.39    0.12
  -9  -6   9    3.60    0.20
   9   6  -9    3.89    0.21
  -8  -6   9    0.21    0.10
   8   6  -9    0.29    0.11
  -7  -6   9    2.36    0.15
  -7   6   9    2.62    0.15
   7   6  -9    2.54    0.15
   6  -6  -9    3.23    0.13
  -6  -6   9    3.44    0.16
   6   6  -9    3.18    0.15
  -6   6   9    3.75    0.14
   5  -6  -9   28.63    0.46
  -5  -6   9   28.64    0.49
   5   6  -9   28.41    0.49
  -5   6   9   29.41    0.47
  -4  -6   9    9.00    0.21
   4  -6  -9    8.74    0.19
   4   6  -9    9.15    0.21
   3  -6  -9    2.79    0.10
  -3  -6   9    2.60    0.11
   3   6  -9    2.69    0.11
   3   6  -9    2.50    0.12
   2  -6  -9   48.22    0.70
  -2  -6   9   49.13    0.73
   2  -6  -9   48.98    0.73
   2   6  -9   48.65    0.72
   2   6  -9   49.26    0.75
   2   6  -9   48.98    0.94
  -1  -6   9   68.16    0.98
   1  -6  -9   68.31    0.96
   1  -6  -9   68.62    0.99
   1   6  -9   67.54    1.01
   1   6  -9   66.88    0.98
   1   6  -9   67.79    1.28
   0  -6  -9    1.02    0.07
   0  -6   9    0.90    0.07
   0  -6  -9    1.19    0.06
   0   6  -9    1.08    0.08
   0   6  -9    1.02    0.08
   0   6  -9    1.09    0.08
   1  -6   9  184.86    2.55
  -1  -6  -9  189.26    2.59
  -1  -6  -9  186.37    3.38
  -1  -6  -9  187.57    2.59
  -1   6  -9  181.83    3.38
  -1   6  -9  185.75    2.55
  -1   6  -9  183.79    2.62
   1   6   9  183.34    2.49
  -2  -6  -9   20.45    0.35
  -2  -6  -9   20.25    0.45
  -2  -6  -9   21.30    0.36
  -2   6  -9   21.15    0.36
  -2   6  -9   20.85    0.37
  -2   6  -9   20.69    0.44
   2   6   9   20.37    0.32
  -2   6  -9   21.11    0.31
  -3  -6  -9   11.61    0.24
  -3  -6  -9   11.97    0.30
  -3  -6  -9   11.45    0.24
  -3   6  -9   11.78    0.26
  -3   6  -9   11.69    0.24
  -4  -6  -9    0.23    0.07
  -4  -6  -9    0.11    0.07
  -4   6  -9    0.27    0.08
  -4   6  -9    0.20    0.07
  -4   6  -9    0.27    0.05
  -5  -6  -9   60.54    0.92
  -5  -6  -9   60.84    0.94
  -5   6  -9   59.94    0.92
  -5   6  -9   59.00    0.95
  -6  -6  -9    0.66    0.10
  -6  -6  -9    0.48    0.09
  -6   6  -9    0.65    0.11
  -6   6  -9    0.57    0.10
  -7  -6  -9    0.61    0.12
  -7   6  -9    0.67    0.12
  -7   6  -9    0.52    0.11
  -8  -6  -9    0.45    0.13
   8   6   9    0.63    0.12
  -8   6  -9    0.34    0.12
  -9  -7   9    2.48    0.17
   9   7  -9    2.28    0.18
  -8  -7   9    6.61    0.23
   8   7  -9    6.72    0.24
  -7  -7   9    1.74    0.13
   7   7  -9    2.05    0.14
   6  -7  -9    0.99    0.08
  -6  -7   9    1.20    0.11
   6   7  -9    1.01    0.11
  -5  -7   9   20.69    0.39
   5  -7  -9   20.85    0.36
   5   7  -9   20.74    0.39
  -4  -7   9    2.22    0.13
   4  -7  -9    2.37    0.10
   4   7  -9    2.64    0.14
   3  -7  -9   11.07    0.23
  -3  -7   9   11.44    0.24
   3   7  -9   11.31    0.24
   2  -7  -9    1.18    0.08
  -2  -7   9    1.01    0.08
   2  -7  -9    1.05    0.05
   2   7  -9    1.11    0.08
   2   7  -9    0.92    0.08
   2   7  -9    0.95    0.09
  -1  -7   9   57.06    0.83
   1  -7  -9   55.55    0.79
   1  -7  -9   57.17    0.84
   1   7  -9   56.72    0.85
   1   7  -9   56.09    1.08
   1   7  -9   55.88    0.83
   0  -7  -9    6.56    0.16
   0  -7  -9    6.74    0.12
   0  -7  -9    6.67    0.19
   0  -7   9    6.70    0.15
   0   7  -9    5.89    0.18
   0   7  -9    6.70    0.16
   0   7  -9    7.11    0.16
   1  -7   9   11.55    0.20
  -1  -7  -9   11.55    0.29
  -1  -7  -9   11.35    0.24
  -1  -7  -9   11.92    0.21
   1   7   9   11.29    0.18
  -1   7  -9   11.40    0.28
  -1   7  -9   11.91    0.24
  -1   7  -9   11.60    0.23
  -2  -7  -9    4.86    0.13
  -2  -7  -9    4.66    0.17
   2  -7   9    5.00    0.10
  -2  -7  -9    4.96    0.15
  -2   7  -9    4.79    0.16
  -2   7  -9    5.00    0.16
  -2   7  -9    5.15    0.16
   2   7   9    5.00    0.11
  -3  -7  -9    5.38    0.17
  -3  -7  -9    5.12    0.15
  -3  -7  -9    5.32    0.18
  -3   7  -9    5.71    0.17
  -3   7  -9    5.26    0.16
   3   7   9    5.26    0.13
  -4  -7  -9   10.38    0.24
  -4  -7  -9   10.79    0.24
  -4   7  -9   10.51    0.24
   4   7   9   10.36    0.22
  -4   7  -9   10.18    0.25
  -5  -7  -9    2.95    0.15
  -5  -7  -9    2.74    0.14
  -5   7  -9    2.73    0.15
  -5   7  -9    2.96    0.16
   5   7   9    2.90    0.13
  -6  -7  -9    3.50    0.16
  -6  -7  -9    3.39    0.17
  -6   7  -9    3.24    0.17
  -6   7  -9    3.34    0.17
   6   7   9    3.44    0.15
  -7  -7  -9   19.75    0.43
   7   7   9   20.63    0.40
  -7   7  -9   19.79    0.42
  -7   7  -9   19.46    0.43
  -8  -7  -9    0.38    0.12
  -8   7  -9    0.41    0.12
   8   7   9    0.25    0.12
  -9  -8   9    1.83    0.15
   9   8  -9    1.98    0.17
  -8  -8   9    0.00    0.10
   8   8  -9    0.21    0.12
  -7  -8   9    0.04    0.08
   7   8  -9    0.08    0.10
  -6  -8   9   13.81    0.31
   6   8  -9   14.20    0.32
   5  -8  -9   15.39    0.29
  -5  -8   9   15.79    0.33
   5   8  -9   16.08    0.32
   4  -8  -9   16.81    0.30
  -4  -8   9   16.90    0.33
   4   8  -9   16.85    0.33
   3  -8  -9    1.80    0.10
  -3  -8   9    1.91    0.11
   3   8  -9    2.01    0.12
  -2  -8   9    6.56    0.17
   2  -8  -9    6.48    0.16
   2   8  -9    6.69    0.18
   2   8  -9    6.52    0.20
   2   8  -9    6.52    0.18
  -2   8   9    6.76    0.12
  -1  -8   9   26.67    0.43
   1  -8  -9   26.19    0.55
   1  -8  -9   27.18    0.44
   1   8  -9   27.33    0.56
   1   8  -9   27.21    0.45
   1   8  -9   26.41    0.44
   0  -8  -9   16.97    0.37
   0  -8  -9   15.78    0.25
   0  -8   9   16.46    0.37
   0  -8   9   16.43    0.28
   0  -8  -9   16.70    0.30
   0   8  -9   16.72    0.31
   0   8  -9   16.77    0.31
   0   8  -9   16.47    0.37
  -1  -8  -9   42.12    0.66
  -1  -8  -9   43.74    0.85
   1  -8   9   41.52    0.84
  -1  -8  -9   42.20    0.62
   1  -8   9   43.65    0.62
  -1   8  -9   42.12    0.66
  -1   8  -9   42.58    0.84
   1   8   9   41.10    0.59
  -1   8  -9   42.46    0.65
   2  -8   9  117.51    2.19
  -2  -8  -9  114.95    1.68
  -2  -8  -9  118.17    2.19
  -2  -8  -9  118.54    1.67
  -2   8  -9  118.61    2.17
   2   8   9  115.87    1.60
  -2   8  -9  118.48    1.66
  -2   8  -9  115.62    1.70
  -3  -8  -9    1.87    0.11
  -3  -8  -9    1.99    0.11
   3  -8   9    2.22    0.13
   3   8   9    2.00    0.10
  -3   8  -9    2.07    0.13
  -3   8  -9    2.10    0.12
  -4  -8  -9   41.73    0.68
  -4  -8  -9   41.74    0.67
  -4   8  -9   40.82    0.69
  -4   8  -9   42.39    0.68
   4   8   9   42.02    0.63
  -5  -8  -9    0.02    0.08
  -5  -8  -9    0.02    0.07
  -5   8  -9    0.14    0.08
  -5   8  -9    0.01    0.08
   5   8   9    0.29    0.08
  -6  -8  -9    0.47    0.10
  -6  -8  -9    0.46    0.11
  -6   8  -9    0.36    0.10
  -6   8  -9    0.34    0.10
   6   8   9    0.39    0.09
  -7  -8  -9    0.18    0.11
  -7   8  -9    0.12    0.10
  -7   8  -9    0.02    0.09
   7   8   9    0.04    0.09
  -8  -8  -9    0.43    0.13
  -8   8  -9    0.46    0.12
  -9  -9   9    1.40    0.15
   9   9  -9    1.51    0.17
  -8  -9   9   14.70    0.36
   8   9  -9   15.54    0.37
  -7  -9   9    0.08    0.10
   7   9  -9    0.40    0.11
  -6  -9   9    0.73    0.11
   6   9  -9    0.84    0.11
   5  -9  -9    3.91    0.13
  -5  -9   9    3.77    0.16
   5   9  -9    4.05    0.17
  -4  -9   9    3.76    0.15
   4  -9  -9    4.06    0.14
   4   9  -9    3.88    0.15
   3  -9  -9   13.32    0.26
  -3  -9   9   12.94    0.28
  -3   9   9   13.80    0.23
   3   9  -9   13.18    0.28
  -2  -9   9   30.82    0.51
   2  -9  -9   31.48    0.62
   2  -9  -9   31.36    0.50
   2   9  -9   31.01    0.52
   2   9  -9   31.62    0.65
   2   9  -9   30.41    0.51
   1  -9  -9   14.30    0.33
  -1  -9   9   13.82    0.26
   1  -9  -9   13.85    0.27
   1   9  -9   14.02    0.28
   1   9  -9   14.16    0.34
   1   9  -9   14.10    0.28
   0  -9  -9    1.11    0.10
   0  -9   9    1.01    0.07
   0  -9   9    1.05    0.10
   0  -9  -9    1.26    0.09
   0   9  -9    1.13    0.08
   0   9  -9    1.11    0.10
   0   9  -9    1.01    0.09
  -1  -9  -9    1.63    0.12
  -1  -9  -9    1.84    0.10
  -1  -9  -9    1.90    0.08
   1  -9   9    1.70    0.08
   1  -9   9    1.71    0.11
  -1   9  -9    1.89    0.11
  -1   9  -9    1.83    0.11
  -1   9  -9    1.78    0.12
  -2  -9  -9    6.89    0.23
   2  -9   9    6.64    0.22
  -2  -9  -9    7.13    0.19
  -2  -9  -9    6.99    0.16
   2   9   9    7.02    0.14
  -2   9  -9    6.99    0.19
  -2   9  -9    7.20    0.20
   3  -9   9    3.23    0.17
  -3  -9  -9    3.31    0.15
  -3  -9  -9    2.98    0.13
  -3   9  -9    3.27    0.15
  -3   9  -9    3.26    0.15
   3   9   9    3.21    0.11
  -4  -9  -9    8.69    0.23
  -4  -9  -9    9.79    0.22
  -4   9  -9    9.41    0.24
  -4   9  -9    8.96    0.24
   4   9   9    9.21    0.20
  -5  -9  -9    0.18    0.08
  -5  -9  -9    0.18    0.08
   5   9   9    0.17    0.08
  -5   9  -9    0.20    0.09
  -5   9  -9    0.16    0.08
  -6  -9  -9   11.45    0.29
  -6  -9  -9   11.96    0.30
   6   9   9   11.91    0.28
  -6   9  -9   11.95    0.30
  -6   9  -9   11.39    0.30
  -7  -9  -9    0.52    0.12
  -7   9  -9    0.57    0.12
  -7   9  -9    0.60    0.12
  -8 -10   9    0.63    0.12
   8  10  -9    0.41    0.12
  -7 -10   9    5.70    0.22
   7  10  -9    5.99    0.23
  -6 -10   9    3.28    0.17
   6  10  -9    3.68    0.18
   5 -10  -9    1.86    0.11
  -5 -10   9    1.78    0.13
   5  10  -9    1.94    0.13
  -4 -10   9   12.46    0.29
   4 -10  -9   12.92    0.26
   4  10  -9   12.06    0.28
   3 -10  -9    1.66    0.10
  -3 -10   9    1.71    0.12
[truncated: 354,646 more chars]
