# Supplementary material for: Crystal structure of (1R,5S)-endo-(8-methyl-8-azoniabi­cyclo­[3.2.1]oct-3-yl)ammonium aqua­tri­chlorido­nitratocopper(II)
Source: Acta Crystallogr E Crystallogr Commun. 2017 Oct 20;73(Pt 11):1712–5. doi: 10.1107/S2056989017014633 (PMC5683497; doi:10.1107/S2056989017014633)
Supplement: Supplementary file 2 [file e-73-01712-Isup2.hkl]

data_I                                                                          
_shelx_title ' 1 in P 2(1)/n'                                                   
_shelx_refln_list_code          4                                               
_shelx_F_calc_maximum      207.53                                               
_exptl_crystal_F_000       804.00                                               
_reflns_d_resolution_high  0.7570                                               
                                                                                
loop_                                                                           
 _space_group_symop_operation_xyz                                               
 'x, y, z'                                                                      
 '-x+1/2, y+1/2, -z+1/2'                                                        
 '-x, -y, -z'                                                                   
 'x-1/2, -y-1/2, z-1/2'                                                         
                                                                                
_cell_length_a     6.2464                                                       
_cell_length_b    13.5674                                                       
_cell_length_c    17.4584                                                       
_cell_angle_alpha  90.000                                                       
_cell_angle_beta  100.128                                                       
_cell_angle_gamma  90.000                                                       
                                                                                
_shelx_F_squared_multiplier     1.000                                           
                                                                                
loop_                                                                           
 _refln_index_h                                                                 
 _refln_index_k                                                                 
 _refln_index_l                                                                 
 _refln_F_squared_calc                                                          
 _refln_F_squared_meas                                                          
 _refln_F_squared_sigma                                                         
 _refln_observed_status                                                         
   2   0   0         62.95         93.51         2.62 o                         
   4   0   0          9.56         11.57         0.90 o                         
   6   0   0        657.80        673.88        25.09 o                         
   8   0   0         65.55         72.47         6.00 o                         
   1   1   0       1287.08       1299.64         6.79 o                         
   2   1   0       8810.76       8794.04        51.50 o                         
   3   1   0       1511.93       1537.11         8.58 o                         
   4   1   0          2.78          2.26         0.66 o                         
   5   1   0       1628.45       1632.69        10.29 o                         
   6   1   0       1485.84       1516.41        12.12 o                         
   7   1   0          5.53          2.36         2.43 o                         
   8   1   0          4.81          3.64         2.73 o                         
   0   2   0       9960.75       9978.96       122.16 o                         
   1   2   0      12090.63      12602.90        58.69 o                         
   2   2   0       1000.54        949.97         6.51 o                         
   3   2   0       6701.76       6958.85        37.00 o                         
   4   2   0       1759.96       1716.73         9.78 o                         
   5   2   0        363.21        376.01         5.86 o                         
   6   2   0        211.54        210.32         4.02 o                         
   7   2   0        396.03        391.44         5.80 o                         
   8   2   0         15.84         11.36         3.03 o                         
   1   3   0        206.09        188.76         1.37 o                         
   2   3   0       1140.60       1127.62         6.34 o                         
   3   3   0       1805.46       1865.29        10.84 o                         
   4   3   0       5912.60       5926.09        34.28 o                         
   5   3   0        728.82        723.67         5.86 o                         
   6   3   0        393.70        389.22         5.41 o                         
   7   3   0        267.27        258.88         4.73 o                         
   8   3   0         31.61         32.30         3.64 o                         
   0   4   0       4527.28       4394.65        33.92 o                         
   1   4   0        894.97       1059.73         5.48 o                         
   2   4   0       7554.43       7666.38        37.86 o                         
   3   4   0      18549.14      18616.73        99.28 o                         
   4   4   0        216.17        200.33         1.99 o                         
   5   4   0       2541.28       2551.25        17.75 o                         
   6   4   0        199.99        195.78         5.40 o                         
   7   4   0         98.20         91.95         3.45 o                         
   1   5   0      12118.25      12714.71        60.88 o                         
   2   5   0       1293.60       1205.29         6.44 o                         
   3   5   0       2498.50       2480.33        12.75 o                         
   4   5   0        972.97        906.68         5.90 o                         
   5   5   0        307.66        314.68         4.52 o                         
   6   5   0         54.65         49.61         2.45 o                         
   7   5   0        374.20        378.09         5.83 o                         
   0   6   0        561.72        779.49         7.15 o                         
   1   6   0        436.06        504.79         3.51 o                         
   2   6   0      14820.66      14842.25        80.11 o                         
   3   6   0        540.05        497.51         3.18 o                         
   4   6   0       1422.21       1385.24         8.77 o                         
   5   6   0        265.36        285.34         3.45 o                         
   6   6   0        869.67        873.50         7.36 o                         
   7   6   0         32.08         40.81         2.30 o                         
   1   7   0        664.03        666.81         3.95 o                         
   2   7   0        234.41        221.01         1.80 o                         
   3   7   0        423.44        408.76         2.77 o                         
   4   7   0        300.47        281.26         2.55 o                         
   5   7   0         21.65         27.08         1.84 o                         
   6   7   0        135.35        132.87         2.87 o                         
   7   7   0        302.42        295.65         4.65 o                         
   0   8   0        838.43        818.80         6.36 o                         
   1   8   0       1318.94       1244.45         6.94 o                         
   2   8   0       1697.60       1673.17         8.92 o                         
   3   8   0        344.66        349.20         2.56 o                         
   4   8   0        179.27        181.59         2.37 o                         
   5   8   0       1560.99       1568.49        11.43 o                         
   6   8   0        192.61        204.06         3.36 o                         
   7   8   0        855.67        832.70         8.52 o                         
   1   9   0       1710.63       1701.82         9.34 o                         
   2   9   0       1136.97       1188.74         6.69 o                         
   3   9   0          5.72          7.34         0.73 o                         
   4   9   0        856.61        812.01         6.17 o                         
   5   9   0        970.95        987.05         7.93 o                         
   6   9   0       1398.20       1396.26        12.87 o                         
   7   9   0        486.14        493.13         5.56 o                         
   0  10   0       1324.01       1279.53         9.62 o                         
   1  10   0       1915.40       1920.17        10.56 o                         
   2  10   0         74.31         70.68         1.48 o                         
   3  10   0       1425.39       1442.30         8.05 o                         
   4  10   0        442.12        453.66         4.50 o                         
   5  10   0        591.28        607.29         5.67 o                         
   6  10   0        524.24        521.99         5.63 o                         
   1  11   0       1073.69       1067.09         6.34 o                         
   2  11   0        216.66        243.65         2.41 o                         
   3  11   0        367.46        358.10         3.78 o                         
   4  11   0          3.68          4.07         1.50 o                         
   5  11   0         23.15         21.78         1.98 o                         
   6  11   0        943.25        940.74         9.16 o                         
   0  12   0       3335.24       3339.02        31.81 o                         
   1  12   0        311.91        304.23         2.81 o                         
   2  12   0        522.18        532.02         6.73 o                         
   3  12   0          6.11          3.14         1.48 o                         
   4  12   0       1744.56       1748.71        16.58 o                         
   5  12   0        107.70        109.43         3.10 o                         
   6  12   0          6.60          6.00         2.08 o                         
   1  13   0         22.43         20.88         1.33 o                         
   2  13   0       1442.27       1493.60        12.50 o                         
   3  13   0        345.98        344.30         5.35 o                         
   4  13   0        191.98        178.49         4.12 o                         
   5  13   0         53.74         48.57         2.46 o                         
   0  14   0       2713.29       2759.50        25.67 o                         
   1  14   0       1114.60       1171.07        11.40 o                         
   2  14   0         86.58         79.10         2.51 o                         
   3  14   0        614.45        587.51         7.33 o                         
   4  14   0         93.90        105.71         5.21 o                         
   5  14   0         74.96         71.01         3.22 o                         
   1  15   0         81.74         84.18         2.67 o                         
   2  15   0        303.32        295.95         6.28 o                         
   3  15   0        161.14        162.79         6.13 o                         
   4  15   0          9.74         10.73         2.30 o                         
   0  16   0        668.47        696.42        10.01 o                         
   1  16   0        626.23        643.03         6.70 o                         
   2  16   0        350.58        350.14        11.27 o                         
   3  16   0        144.55        132.27         3.95 o                         
   1  17   0          0.95          3.44         1.76 o                         
   2  17   0         27.55         31.94         2.55 o                         
  -7   0   1       2557.02       2517.61        40.31 o                         
  -5   0   1       2804.38       2832.58        25.63 o                         
  -3   0   1       3404.11       3283.59        32.89 o                         
  -1   0   1       7694.51       7541.29        84.91 o                         
   1   0   1       8115.18       8429.28        53.58 o                         
   3   0   1        401.79        503.09         8.17 o                         
   5   0   1       1072.95       1020.22        10.22 o                         
   7   0   1        176.52        168.10         7.72 o                         
  -8   1   1          8.70         13.02         3.00 o                         
  -7   1   1        366.28        375.48         7.22 o                         
  -6   1   1        112.88         99.43         4.70 o                         
  -5   1   1         24.24         23.66         1.31 o                         
  -4   1   1       1047.34       1100.71         7.96 o                         
  -3   1   1        427.01        366.51         4.62 o                         
  -2   1   1      21057.18      21265.54       131.84 o                         
  -1   1   1         91.20        137.53         2.35 o                         
   0   1   1       2329.51       2614.10        17.32 o                         
   1   1   1      22734.63      22382.41       124.33 o                         
   2   1   1        872.18       1023.90         5.28 o                         
   3   1   1       8047.35       8016.12        42.70 o                         
   4   1   1        311.24        307.23         2.89 o                         
   5   1   1         65.17         65.50         2.14 o                         
   6   1   1        812.10        832.51         8.86 o                         
   7   1   1        529.91        509.02         8.79 o                         
   8   1   1        153.82        140.75         5.30 o                         
  -8   2   1         56.94         51.89         3.78 o                         
  -7   2   1        326.67        314.74         6.17 o                         
  -6   2   1        330.73        346.77         5.09 o                         
  -5   2   1         43.61         46.25         1.15 o                         
  -4   2   1       9635.84       9615.62        62.31 o                         
  -3   2   1       3829.00       3870.06        23.01 o                         
  -2   2   1       7707.58       7958.06        46.59 o                         
  -1   2   1        240.74        196.31         1.33 o                         
   0   2   1       9489.72       9689.71        95.25 o                         
   1   2   1       1929.23       1883.50        10.50 o                         
   2   2   1        118.64        127.48         1.72 o                         
   3   2   1        146.16        160.65         2.01 o                         
   4   2   1       1021.28       1046.29         6.63 o                         
   5   2   1         38.52         39.96         1.38 o                         
   6   2   1         75.90         86.49         7.45 o                         
   7   2   1        200.00        197.54         5.60 o                         
   8   2   1          0.83          2.36         3.22 o                         
  -8   3   1         39.17         33.93         3.34 o                         
  -7   3   1        220.82        225.85         4.40 o                         
  -6   3   1          9.67          3.97         1.95 o                         
  -5   3   1       2769.19       2673.25        17.12 o                         
  -4   3   1       1339.65       1352.15         8.76 o                         
  -3   3   1       1006.96        984.73         6.90 o                         
  -2   3   1      11644.86      11634.97        59.81 o                         
  -1   3   1        655.05        750.73         4.58 o                         
   0   3   1       3888.45       3660.38        18.63 o                         
   1   3   1       4437.97       4748.68        21.44 o                         
   2   3   1       4493.61       4205.16        24.48 o                         
   3   3   1       3835.68       3994.38        20.64 o                         
   4   3   1       2259.58       2251.88        13.21 o                         
   5   3   1        357.64        340.98         3.16 o                         
   6   3   1        527.27        546.22         6.73 o                         
   7   3   1          0.02          2.57         1.77 o                         
  -7   4   1         45.38         47.81         2.58 o                         
  -6   4   1        177.04        169.44         3.70 o                         
  -5   4   1       1572.29       1583.68        10.32 o                         
  -4   4   1       5378.96       5402.21        28.19 o                         
  -3   4   1        607.03        524.96         3.52 o                         
  -2   4   1       7908.25       8294.39        41.01 o                         
  -1   4   1       8172.80       8513.72        42.16 o                         
   0   4   1       1811.81       1882.46        12.02 o                         
   1   4   1       5730.54       6167.01        29.39 o                         
   2   4   1       1755.64       1701.61         9.92 o                         
   3   4   1        207.16        226.50         2.15 o                         
   4   4   1        382.40        385.54         3.74 o                         
   5   4   1        522.50        514.28         5.35 o                         
   6   4   1         41.48         42.88         2.27 o                         
   7   4   1        156.96        153.75         3.87 o                         
  -7   5   1        568.05        589.90         6.58 o                         
  -6   5   1        147.58        141.54         3.47 o                         
  -5   5   1       2054.26       2058.10        14.67 o                         
  -4   5   1        228.43        224.25         2.04 o                         
  -3   5   1        102.11         86.38         1.79 o                         
  -2   5   1       4011.54       4065.29        20.33 o                         
  -1   5   1         61.47         45.69         1.12 o                         
   0   5   1         37.01         39.62         0.82 o                         
   1   5   1      16982.83      17096.66        85.11 o                         
   2   5   1         89.84         67.33         1.74 o                         
   3   5   1       2792.00       2714.56        15.04 o                         
   4   5   1       1052.14       1040.60         7.46 o                         
   5   5   1       1912.82       1848.27        14.52 o                         
   6   5   1        323.92        328.50         7.88 o                         
   7   5   1         99.32        101.20         3.63 o                         
  -7   6   1       1239.81       1193.94        14.11 o                         
  -6   6   1        346.84        353.68         4.65 o                         
  -5   6   1       2082.77       2154.59        14.80 o                         
  -4   6   1         27.86         32.73         1.19 o                         
  -3   6   1         28.13         31.74         0.77 o                         
  -2   6   1        927.65        879.96         4.92 o                         
  -1   6   1       8220.52       8235.69        43.46 o                         
   0   6   1        212.54        254.48         1.71 o                         
   1   6   1       1986.01       1863.22         9.29 o                         
   2   6   1       2036.65       2085.56        10.83 o                         
   3   6   1         50.89         52.98         1.30 o                         
   4   6   1         88.26         84.90         1.47 o                         
   5   6   1         12.29         18.68         1.74 o                         
   6   6   1         18.05         19.90         1.64 o                         
   7   6   1        801.25        773.23         8.48 o                         
  -7   7   1          4.90          6.72         1.81 o                         
  -6   7   1        126.10        107.10         2.68 o                         
  -5   7   1       1610.11       1657.67        11.88 o                         
  -4   7   1        813.89        804.66         5.09 o                         
  -3   7   1         95.84         86.20         1.53 o                         
  -2   7   1          2.09          3.93         0.63 o                         
  -1   7   1       4500.59       4707.51        25.08 o                         
   0   7   1       2831.68       2812.59        13.79 o                         
   1   7   1        604.54        488.70         2.91 o                         
   2   7   1        328.15        277.16         2.09 o                         
   3   7   1        179.85        169.01         1.88 o                         
   4   7   1       1610.82       1578.73        11.12 o                         
   5   7   1       7366.17       7324.94        46.21 o                         
   6   7   1        191.76        168.41         2.95 o                         
   7   7   1         49.41         53.66         2.50 o                         
  -7   8   1        279.19        300.89         4.82 o                         
  -6   8   1       1648.12       1649.54        12.32 o                         
  -5   8   1        790.61        831.65         6.94 o                         
  -4   8   1         23.67         36.08         1.18 o                         
  -3   8   1       1248.67       1286.53         7.14 o                         
  -2   8   1        318.35        313.47         2.90 o                         
  -1   8   1       6937.06       7051.80        35.97 o                         
   0   8   1       1367.76       1218.36         6.37 o                         
   1   8   1       1864.27       1903.83        10.23 o                         
   2   8   1       2387.18       2395.26        12.50 o                         
   3   8   1        100.05        107.12         1.37 o                         
   4   8   1        293.17        287.13         3.03 o                         
   5   8   1        120.71        128.42         2.68 o                         
   6   8   1        418.68        421.50         4.75 o                         
   7   8   1         57.74         54.82         2.72 o                         
  -7   9   1        159.27        153.99         3.75 o                         
  -6   9   1        129.58        141.38         2.98 o                         
  -5   9   1        214.58        245.48         3.36 o                         
  -4   9   1        430.55        440.24         3.92 o                         
  -3   9   1        172.50        194.97         1.92 o                         
  -2   9   1       1890.94       1889.65        10.75 o                         
  -1   9   1       2032.85       2082.75        11.19 o                         
   0   9   1       1933.15       1876.09         9.54 o                         
   1   9   1       1210.58       1221.28         6.96 o                         
   2   9   1       2160.39       2163.93        11.85 o                         
   3   9   1        527.40        494.62         3.35 o                         
   4   9   1       1944.19       1976.94        12.84 o                         
   5   9   1          0.02          4.22         1.37 o                         
   6   9   1       1295.31       1278.43        13.73 o                         
  -6  10   1        787.26        760.06         8.04 o                         
  -5  10   1        239.47        240.85         3.76 o                         
  -4  10   1        872.62        890.41         6.61 o                         
  -3  10   1          3.02          2.79         0.73 o                         
  -2  10   1       1069.61       1046.38        10.25 o                         
  -1  10   1        727.65        714.44         4.68 o                         
   0  10   1        312.06        306.15         2.26 o                         
   1  10   1       2601.96       2573.93        13.81 o                         
   2  10   1          4.99          3.43         0.72 o                         
   3  10   1          5.95          8.44         1.14 o                         
   4  10   1        523.92        512.82         4.89 o                         
   5  10   1        188.62        186.26         3.13 o                         
   6  10   1        166.25        176.14         4.34 o                         
  -6  11   1         64.62         55.56         2.62 o                         
  -5  11   1         97.73         89.43         2.89 o                         
  -4  11   1        329.87        320.44         4.34 o                         
  -3  11   1        760.87        741.22         6.36 o                         
  -2  11   1          4.06          4.41         0.96 o                         
  -1  11   1        100.76        110.69         1.92 o                         
   0  11   1        621.61        588.05         3.65 o                         
   1  11   1       1130.36       1115.37         6.63 o                         
   2  11   1       1703.06       1752.67        11.05 o                         
   3  11   1       3794.71       3771.31        25.31 o                         
   4  11   1         41.90         45.49         1.76 o                         
   5  11   1        668.44        662.76         6.97 o                         
   6  11   1          7.87          7.79         2.03 o                         
  -6  12   1          0.07         -1.72         1.93 o                         
  -5  12   1        229.81        208.50         3.85 o                         
  -4  12   1         90.72         94.99         3.30 o                         
  -3  12   1       3633.64       3601.51        30.36 o                         
  -2  12   1        147.38        136.50         2.12 o                         
  -1  12   1         46.69         63.73         1.54 o                         
   0  12   1          4.10          5.38         0.87 o                         
   1  12   1        140.99        141.04         1.73 o                         
   2  12   1        429.94        452.80         4.00 o                         
   3  12   1         93.54         84.09         2.62 o                         
   4  12   1         74.03         70.86         2.57 o                         
   5  12   1          1.65          0.59         1.81 o                         
  -5  13   1         74.03         73.00         3.30 o                         
  -4  13   1        216.43        218.14         5.23 o                         
  -3  13   1        422.77        431.70         7.25 o                         
  -2  13   1        116.07        105.94         2.65 o                         
  -1  13   1        902.29        899.94         6.32 o                         
   0  13   1        221.10        217.41         2.91 o                         
   1  13   1        740.26        787.97         6.34 o                         
   2  13   1       3311.45       3358.40        24.54 o                         
   3  13   1       1621.33       1577.24        14.93 o                         
   4  13   1        182.15        180.56         3.64 o                         
   5  13   1         21.82         18.30         2.03 o                         
  -5  14   1          2.30          3.34         2.65 o                         
  -4  14   1        856.54        836.72         9.56 o                         
  -3  14   1        983.95        966.80        10.31 o                         
  -2  14   1        990.39        968.83         8.67 o                         
  -1  14   1         58.25         62.67         2.08 o                         
   0  14   1         17.87         16.39         1.41 o                         
   1  14   1        517.75        501.00         5.05 o                         
   2  14   1         32.84         36.98         2.30 o                         
   3  14   1         17.86         17.83         2.20 o                         
   4  14   1          4.07          6.02         2.05 o                         
  -4  15   1        125.69        140.34         4.19 o                         
  -3  15   1          3.63          6.53         2.05 o                         
  -2  15   1       1376.08       1356.48        11.35 o                         
  -1  15   1        282.93        268.85         4.15 o                         
   0  15   1       1909.64       1892.68        14.95 o                         
   1  15   1        317.99        319.15         4.34 o                         
   2  15   1        229.08        225.33         5.01 o                         
   3  15   1         19.44         18.73         2.23 o                         
   4  15   1        358.62        365.88         6.00 o                         
  -3  16   1          1.94          2.21         2.14 o                         
  -2  16   1         93.64         88.58         3.54 o                         
  -1  16   1        844.69        857.16         8.14 o                         
   0  16   1        184.10        173.16         5.05 o                         
   1  16   1          9.86          8.89         1.72 o                         
   2  16   1          0.64         -0.86         1.98 o                         
   3  16   1         37.26         36.43         2.80 o                         
  -2  17   1         14.68         18.66         2.45 o                         
  -1  17   1       1111.37       1113.15        10.02 o                         
   0  17   1        116.81        105.15         3.28 o                         
   1  17   1        676.72        666.38         8.08 o                         
   2  17   1         44.85         54.33         2.95 o                         
  -8   0   2        108.33        111.49         7.29 o                         
  -6   0   2       3239.18       3290.93        34.23 o                         
  -4   0   2        162.34        166.91         3.29 o                         
  -2   0   2       1605.18       1614.30        30.66 o                         
   0   0   2       3713.67       4042.14        32.92 o                         
   2   0   2         15.15         12.81         0.73 o                         
   4   0   2       1453.50       1314.86        14.21 o                         
   6   0   2       3616.50       3627.33        39.02 o                         
  -8   1   2         69.53         72.29         4.25 o                         
  -7   1   2        478.28        466.11         6.37 o                         
  -6   1   2       3374.80       3468.75        25.49 o                         
  -5   1   2         19.46         20.47         0.97 o                         
  -4   1   2       6188.34       6303.10        45.56 o                         
  -3   1   2       5980.40       6012.44        41.91 o                         
  -2   1   2       1303.63       1169.65         8.57 o                         
  -1   1   2       1258.46       1319.90         8.36 o                         
   0   1   2       7348.16       7823.78        50.39 o                         
   1   1   2       1823.51       1702.81         9.18 o                         
   2   1   2      11417.43      12307.91        58.72 o                         
   3   1   2       2019.49       2113.88        13.99 o                         
   4   1   2       4857.15       4951.20        33.62 o                         
   5   1   2        610.02        585.42         5.34 o                         
   6   1   2        366.16        392.03         5.43 o                         
   7   1   2        439.84        418.81         7.73 o                         
  -8   2   2         99.73         93.09         4.85 o                         
  -7   2   2        795.85        805.90        11.19 o                         
  -6   2   2        249.42        247.45         4.15 o                         
  -5   2   2       1417.64       1438.84        10.61 o                         
  -4   2   2       2980.59       3047.05        20.48 o                         
  -3   2   2       1328.18       1444.90        10.14 o                         
  -2   2   2      20466.69      21586.49       141.82 o                         
  -1   2   2      17112.83      18269.92        93.98 o                         
   0   2   2       4501.32       4584.82        29.33 o                         
   1   2   2        122.42        168.81         1.34 o                         
   2   2   2       4471.43       4582.66        25.33 o                         
   3   2   2        484.72        423.32         2.87 o                         
   4   2   2         11.26         10.47         0.70 o                         
   5   2   2        416.02        404.06         4.09 o                         
   6   2   2       1708.37       1711.50        15.89 o                         
   7   2   2        799.43        816.72        11.83 o                         
  -8   3   2         42.07         44.47         4.93 o                         
  -7   3   2        468.51        464.73         6.48 o                         
  -6   3   2         16.66         13.73         1.73 o                         
  -5   3   2       1284.16       1287.89         9.59 o                         
  -4   3   2        479.03        492.12         4.21 o                         
  -3   3   2      13532.91      13254.04        77.61 o                         
  -2   3   2          0.59          1.54         0.76 o                         
  -1   3   2       3732.49       3538.36        18.29 o                         
   0   3   2       1064.47       1253.76         6.66 o                         
   1   3   2       2214.25       2085.79         9.58 o                         
   2   3   2        348.59        373.20         2.60 o                         
   3   3   2       5250.14       5209.06        30.45 o                         
   4   3   2       1474.78       1445.33         8.80 o                         
   5   3   2          5.29          5.65         1.06 o                         
   6   3   2       1934.89       1884.19        17.31 o                         
   7   3   2          2.90          5.30         4.72 o                         
  -8   4   2         79.76         77.98         4.39 o                         
  -7   4   2          8.99          8.84         1.95 o                         
  -6   4   2        386.62        353.44         5.19 o                         
  -5   4   2          2.36          4.60         1.58 o                         
  -4   4   2       3514.49       3416.77        18.99 o                         
  -3   4   2        991.66       1038.12         6.23 o                         
  -2   4   2       4035.55       4008.88        20.84 o                         
  -1   4   2       1957.35       2223.91        11.95 o                         
   0   4   2       3912.28       4075.82        20.24 o                         
   1   4   2       7717.45       7777.62        38.64 o                         
   2   4   2        379.03        368.76         2.60 o                         
   3   4   2       5451.82       5357.65        31.32 o                         
   4   4   2        122.01        120.81         1.95 o                         
   5   4   2        894.16        870.00         7.81 o                         
   6   4   2         64.74         68.57         2.80 o                         
   7   4   2        636.78        652.11         8.42 o                         
  -7   5   2        247.55        273.64         4.33 o                         
  -6   5   2        639.05        632.40         6.47 o                         
  -5   5   2        306.33        299.54         3.06 o                         
  -4   5   2       5291.65       5263.63        28.83 o                         
  -3   5   2         54.52         77.71         1.78 o                         
  -2   5   2       4932.98       4715.97        23.45 o                         
  -1   5   2       2666.45       2610.13        14.03 o                         
   0   5   2         23.38         16.14         0.75 o                         
   1   5   2       5657.41       5775.14        27.59 o                         
   2   5   2      10563.59      10295.11        48.95 o                         
   3   5   2        743.64        724.45         5.07 o                         
   4   5   2        165.03        165.38         2.21 o                         
   5   5   2        179.48        180.55         3.21 o                         
   6   5   2         14.57         17.08         1.70 o                         
   7   5   2          7.06          3.77         1.95 o                         
  -7   6   2         74.47         85.96         2.99 o                         
  -6   6   2          7.20          7.11         1.61 o                         
  -5   6   2        170.22        176.05         2.80 o                         
  -4   6   2        148.25        146.01         1.63 o                         
  -3   6   2         48.16         65.50         1.25 o                         
  -2   6   2         59.49        101.23         1.14 o                         
  -1   6   2        474.08        528.85         3.30 o                         
   0   6   2         14.57         17.67         0.62 o                         
   1   6   2       3379.88       3467.63        16.85 o                         
   2   6   2       5753.88       5686.19        27.31 o                         
   3   6   2       1399.83       1428.22         8.40 o                         
   4   6   2       4553.63       4573.32        32.56 o                         
   5   6   2        517.79        513.00         4.90 o                         
   6   6   2        900.06        875.47         8.30 o                         
   7   6   2         61.41         64.68         2.67 o                         
  -7   7   2         68.48         59.53         2.67 o                         
  -6   7   2        469.69        483.50         5.02 o                         
  -5   7   2        237.37        232.60         3.20 o                         
  -4   7   2          7.19          8.25         1.02 o                         
  -3   7   2        483.15        457.01         3.02 o                         
  -2   7   2       3198.19       3195.09        17.65 o                         
  -1   7   2       3250.17       3350.85        19.66 o                         
   0   7   2       8237.18       8328.10        39.71 o                         
   1   7   2       1709.70       1689.22         8.57 o                         
   2   7   2       7536.80       7413.75        35.52 o                         
   3   7   2       3873.78       3833.07        21.02 o                         
   4   7   2        587.78        578.27         4.24 o                         
   5   7   2        161.25        164.26         5.53 o                         
   6   7   2         97.91         87.45         3.52 o                         
   7   7   2          4.06          3.18         1.81 o                         
  -7   8   2         25.59         35.65         2.39 o                         
  -6   8   2          2.17          0.91         1.40 o                         
  -5   8   2        105.38        107.75         2.39 o                         
  -4   8   2        700.90        702.42         5.05 o                         
  -3   8   2        164.90        159.35         1.66 o                         
  -2   8   2       1927.09       1979.76        11.11 o                         
  -1   8   2         27.75         23.94         0.95 o                         
   0   8   2         83.63         75.43         1.20 o                         
   1   8   2          3.03          4.08         0.55 o                         
   2   8   2          9.57         11.89         1.62 o                         
   3   8   2       3932.55       3897.68        21.48 o                         
   4   8   2       1142.27       1182.26         8.23 o                         
   5   8   2       3060.05       3059.10        20.48 o                         
   6   8   2         97.17        106.59         2.76 o                         
   7   8   2         86.83         80.00         2.68 o                         
  -7   9   2        876.99        869.71        10.83 o                         
  -6   9   2         54.47         52.72         2.10 o                         
  -5   9   2        683.29        667.29         6.35 o                         
  -4   9   2        182.63        215.31         3.32 o                         
  -3   9   2        622.40        671.69         4.22 o                         
  -2   9   2         34.48         50.52         1.84 o                         
  -1   9   2       5433.91       5240.10        30.53 o                         
   0   9   2       3534.92       3636.70        17.86 o                         
   1   9   2       6370.25       6283.44        33.77 o                         
   2   9   2        287.45        282.36         2.13 o                         
   3   9   2        850.89        852.50         5.62 o                         
   4   9   2         85.84         68.31         1.91 o                         
   5   9   2        280.15        291.08         3.67 o                         
   6   9   2          0.82          1.02         1.52 o                         
  -6  10   2        378.70        360.60         6.26 o                         
  -5  10   2         58.56         56.09         2.41 o                         
  -4  10   2       1007.02        972.02        11.39 o                         
  -3  10   2        727.82        733.17         4.91 o                         
  -2  10   2        527.03        533.48         3.78 o                         
  -1  10   2       1489.43       1531.81         9.05 o                         
   0  10   2         77.08         91.79         1.27 o                         
   1  10   2        201.15        201.47         1.97 o                         
   2  10   2        689.82        725.44         4.31 o                         
   3  10   2        919.96        969.92         6.36 o                         
   4  10   2       1567.50       1502.65        10.93 o                         
   5  10   2        561.04        573.56         5.55 o                         
   6  10   2       1091.30       1031.00         8.70 o                         
  -6  11   2        451.15        424.71         5.68 o                         
  -5  11   2        700.03        695.21         7.12 o                         
  -4  11   2        682.85        664.52         9.72 o                         
  -3  11   2       2136.19       2213.47        15.56 o                         
  -2  11   2       1327.77       1297.34         9.11 o                         
  -1  11   2        140.45        139.76         1.88 o                         
   0  11   2       3912.35       3903.96        20.54 o                         
   1  11   2        216.93        215.37         2.14 o                         
   2  11   2        229.50        224.07         2.19 o                         
   3  11   2        317.00        335.99         3.65 o                         
   4  11   2       1308.27       1264.20         9.54 o                         
   5  11   2        169.60        162.02         3.05 o                         
   6  11   2          6.45         13.40         2.14 o                         
  -6  12   2         38.19         36.60         2.72 o                         
  -5  12   2         36.81         37.85         2.30 o                         
  -4  12   2        296.78        311.11         5.19 o                         
  -3  12   2        222.83        211.83         3.39 o                         
  -2  12   2        118.06        114.01         2.18 o                         
  -1  12   2          1.58          0.28         0.79 o                         
   0  12   2       1606.34       1632.79         9.71 o                         
   1  12   2         29.90         25.96         1.24 o                         
   2  12   2       1750.17       1766.17        10.51 o                         
   3  12   2        425.31        426.34         4.61 o                         
   4  12   2         70.55         69.07         3.84 o                         
   5  12   2         27.51         24.99         2.08 o                         
  -5  13   2        238.13        234.91         4.94 o                         
  -4  13   2       1581.62       1547.98        14.93 o                         
  -3  13   2        695.82        704.32         7.99 o                         
  -2  13   2        639.29        646.90         6.31 o                         
  -1  13   2          2.06          2.52         1.00 o                         
   0  13   2        654.38        674.23         5.10 o                         
   1  13   2        824.21        754.85         6.10 o                         
   2  13   2          2.35          3.18         1.24 o                         
   3  13   2        482.93        474.08         8.74 o                         
   4  13   2        425.98        417.67         5.25 o                         
   5  13   2         64.36         62.40         2.62 o                         
  -5  14   2          0.51          1.72         2.30 o                         
  -4  14   2         96.66         96.61         3.52 o                         
  -3  14   2          0.27          0.80         1.93 o                         
  -2  14   2        265.28        276.17         3.43 o                         
  -1  14   2        383.28        389.86         4.34 o                         
   0  14   2        125.14        117.86         2.36 o                         
   1  14   2        544.73        525.07         5.23 o                         
   2  14   2          5.30          8.89         1.98 o                         
   3  14   2        214.19        216.74         4.36 o                         
   4  14   2          0.70          2.86         1.98 o                         
  -4  15   2         98.35        102.99         3.71 o                         
  -3  15   2        704.77        699.74         8.39 o                         
  -2  15   2         11.25         12.20         1.76 o                         
  -1  15   2       1297.81       1285.15        10.87 o                         
   0  15   2        356.64        380.88         4.71 o                         
   1  15   2        185.25        179.02         4.83 o                         
   2  15   2        294.28        300.67         5.10 o                         
   3  15   2         15.71         19.75         2.53 o                         
   4  15   2         14.32         15.22         2.30 o                         
  -3  16   2        278.22        270.90         5.09 o                         
  -2  16   2        578.32        616.83         7.75 o                         
  -1  16   2         17.69         21.15         1.91 o                         
   0  16   2         51.56         52.06         2.30 o                         
   1  16   2        111.32        112.68         2.99 o                         
   2  16   2          3.54          6.58         2.05 o                         
   3  16   2         35.17         32.53         2.85 o                         
  -2  17   2        545.13        570.96         7.73 o                         
  -1  17   2        321.04        305.49         4.55 o                         
   0  17   2        327.62        341.89         5.61 o                         
   1  17   2         46.14         50.33         2.88 o                         
   2  17   2         38.80         42.81         2.80 o                         
  -7   0   3        643.59        658.87         9.27 o                         
  -5   0   3        155.43        170.93         6.22 o                         
  -3   0   3      13461.79      13545.16       133.40 o                         
  -1   0   3      39906.14      39033.91       609.78 o                         
   1   0   3         19.64         26.16         0.88 o                         
   3   0   3       2750.05       2363.66        19.44 o                         
   5   0   3       2339.19       2389.78        25.12 o                         
   7   0   3       2108.44       2141.53        35.59 o                         
  -8   1   3        508.31        487.96         9.22 o                         
  -7   1   3       1196.39       1224.39        12.42 o                         
  -6   1   3       2246.77       2291.48        17.45 o                         
  -5   1   3         61.27         66.79         1.70 o                         
  -4   1   3          3.51          8.09         0.90 o                         
  -3   1   3        917.94        877.23         6.91 o                         
  -2   1   3       3344.16       3676.19        25.73 o                         
  -1   1   3        226.16        140.37         2.87 o                         
   0   1   3        433.98        449.30         2.80 o                         
   1   1   3        411.15        351.78         2.19 o                         
   2   1   3          2.48          3.07         0.61 o                         
   3   1   3       1281.16       1374.22         8.20 o                         
   4   1   3        476.58        487.41         4.07 o                         
   5   1   3        593.25        619.45         5.60 o                         
   6   1   3         14.30         15.19         1.77 o                         
   7   1   3        215.83        213.56         5.76 o                         
  -8   2   3         32.25         33.61         3.48 o                         
  -7   2   3        270.63        263.22         7.30 o                         
  -6   2   3       1266.03       1276.44        10.52 o                         
  -5   2   3          4.58          4.08         1.31 o                         
  -4   2   3       1230.69       1242.41         8.94 o                         
  -3   2   3        498.02        527.17         4.62 o                         
  -2   2   3      20415.67      19943.35       107.23 o                         
  -1   2   3       1009.16        971.38         5.94 o                         
   0   2   3        747.21        702.40         4.18 o                         
   1   2   3       8694.63       8645.64        43.26 o                         
   2   2   3       1890.05       1932.20        11.56 o                         
   3   2   3       3771.48       3617.13        18.83 o                         
   4   2   3       2804.37       2709.55        16.58 o                         
   5   2   3         89.01         94.16         2.70 o                         
   6   2   3       2244.87       2229.09        20.02 o                         
   7   2   3        350.06        363.51         7.42 o                         
  -8   3   3        569.52        571.01         9.85 o                         
  -7   3   3        835.41        819.40        12.72 o                         
  -6   3   3        781.86        775.50         7.31 o                         
  -5   3   3         25.78         27.73         1.19 o                         
  -4   3   3       6296.85       6372.40        41.76 o                         
  -3   3   3       3456.53       3547.47        19.46 o                         
  -2   3   3       2923.68       3113.62        15.80 o                         
  -1   3   3       5092.93       5349.05        29.73 o                         
   0   3   3       4226.09       4469.89        23.96 o                         
   1   3   3       4998.46       5312.31        28.33 o                         
   2   3   3        500.39        506.90         3.37 o                         
   3   3   3        420.60        390.35         3.09 o                         
   4   3   3        327.38        307.83         3.04 o                         
   5   3   3        171.61        156.90         2.82 o                         
   6   3   3        399.59        406.07         5.76 o                         
   7   3   3         60.70         58.55         3.64 o                         
  -8   4   3         35.00         33.97         3.28 o                         
  -7   4   3        187.34        182.59         4.09 o                         
  -6   4   3         35.43         40.10         2.30 o                         
  -5   4   3       5475.54       5460.68        38.85 o                         
  -4   4   3       3325.61       3385.22        17.56 o                         
  -3   4   3       3970.01       4196.25        22.96 o                         
  -2   4   3        224.96        167.82         1.40 o                         
  -1   4   3        599.81        724.38         7.30 o                         
   0   4   3       1879.87       1818.97        11.26 o                         
   1   4   3       2912.21       2871.70        14.44 o                         
   2   4   3      15586.76      15798.04        96.62 o                         
   3   4   3        469.20        440.40         3.43 o                         
   4   4   3       2813.52       2929.57        16.81 o                         
   5   4   3        428.49        453.57         4.98 o                         
   6   4   3         30.68         36.77         2.30 o                         
   7   4   3          9.05         12.40         2.07 o                         
  -7   5   3         59.97         64.00         2.97 o                         
  -6   5   3         45.44         37.50         1.98 o                         
  -5   5   3        945.91        946.82        10.59 o                         
  -4   5   3        260.72        262.80         2.44 o                         
  -3   5   3        944.45        887.13         5.51 o                         
  -2   5   3        984.05        982.60         5.63 o                         
  -1   5   3       4006.04       4162.78        24.04 o                         
   0   5   3       1567.64       1701.89         8.74 o                         
   1   5   3       2860.89       2897.64        14.15 o                         
   2   5   3        389.72        387.27         2.62 o                         
   3   5   3        162.52        183.71         2.03 o                         
   4   5   3       1264.28       1259.23         8.33 o                         
   5   5   3        475.08        475.86         5.20 o                         
   6   5   3        139.23        140.55         4.21 o                         
   7   5   3       1278.00       1300.12        26.37 o                         
  -7   6   3         29.47         28.22         2.17 o                         
  -6   6   3        350.76        330.22         4.44 o                         
  -5   6   3       2080.11       2096.29        12.34 o                         
  -4   6   3        362.04        362.49         2.96 o                         
  -3   6   3         20.74         21.10         0.67 o                         
  -2   6   3        885.50        880.07         5.26 o                         
  -1   6   3       6222.96       5965.92        34.34 o                         
   0   6   3         24.33         13.94         0.87 o                         
   1   6   3      25682.68      25662.29       122.83 o                         
   2   6   3          0.12          1.93         0.50 o                         
   3   6   3       1100.42       1038.06         6.41 o                         
   4   6   3          5.51          7.57         1.00 o                         
   5   6   3       2353.78       2396.45        18.38 o                         
   6   6   3        161.54        153.60         3.32 o                         
   7   6   3         57.89         57.23         2.95 o                         
  -7   7   3        202.40        198.52         5.56 o                         
  -6   7   3         32.93         33.42         2.41 o                         
  -5   7   3        414.28        409.10         4.25 o                         
  -4   7   3       1283.77       1230.20         7.63 o                         
  -3   7   3         58.52         66.16         1.08 o                         
  -2   7   3        754.93        727.74         4.50 o                         
  -1   7   3      10379.67      10291.58        58.69 o                         
   0   7   3         83.89         87.14         1.87 o                         
   1   7   3        223.61        244.50         1.80 o                         
   2   7   3         13.00         16.29         0.76 o                         
   3   7   3       2349.84       2388.29        14.10 o                         
   4   7   3         26.32         24.62         1.07 o                         
   5   7   3        797.90        780.23         9.07 o                         
   6   7   3        338.53        337.42         4.21 o                         
   7   7   3         30.52         30.83         2.24 o                         
  -7   8   3          0.30          0.94         1.87 o                         
  -6   8   3          6.34          8.36         1.48 o                         
  -5   8   3        312.26        291.01         3.55 o                         
  -4   8   3         24.26         21.71         0.97 o                         
  -3   8   3        612.49        660.29         4.09 o                         
  -2   8   3       3780.16       3766.49        20.42 o                         
  -1   8   3       2911.87       2928.48        18.31 o                         
   0   8   3       7751.49       7681.55        38.15 o                         
   1   8   3       2397.21       2417.38        12.10 o                         
   2   8   3        612.99        595.23         3.55 o                         
   3   8   3        175.47        169.65         2.23 o                         
   4   8   3       3360.98       3306.00        20.51 o                         
   5   8   3        801.05        783.43         6.77 o                         
   6   8   3        274.64        278.97         3.91 o                         
   7   8   3         16.33         14.93         1.86 o                         
  -7   9   3          9.13          8.06         2.45 o                         
  -6   9   3        420.44        412.08         5.06 o                         
  -5   9   3          7.30          7.12         1.30 o                         
  -4   9   3         89.54         93.43         1.81 o                         
  -3   9   3         36.26         33.41         1.12 o                         
  -2   9   3       3033.45       2990.87        17.97 o                         
  -1   9   3        114.29        119.01         2.07 o                         
   0   9   3        195.92        176.95         1.59 o                         
   1   9   3       3116.66       3122.55        15.48 o                         
   2   9   3        396.68        379.32         2.64 o                         
   3   9   3        492.39        527.07         4.26 o                         
   4   9   3        702.96        728.49         8.46 o                         
   5   9   3        296.52        274.80         3.64 o                         
   6   9   3        272.09        269.46         5.25 o                         
  -6  10   3        321.86        311.47         4.71 o                         
  -5  10   3        640.57        608.84         6.43 o                         
  -4  10   3        930.06        927.65         7.90 o                         
  -3  10   3        391.80        385.25         3.67 o                         
  -2  10   3       2930.05       2991.10        18.08 o                         
  -1  10   3       3852.40       3792.02        20.79 o                         
   0  10   3        494.73        459.51         3.44 o                         
   1  10   3        739.33        733.94         5.42 o                         
   2  10   3       2157.61       2170.49        11.15 o                         
   3  10   3        266.96        272.55         2.81 o                         
   4  10   3        376.20        390.24         4.17 o                         
   5  10   3         35.51         27.47         1.88 o                         
   6  10   3        277.36        274.96         4.01 o                         
  -6  11   3        137.85        126.01         3.48 o                         
  -5  11   3        401.27        375.14         5.03 o                         
  -4  11   3         98.56        114.06         4.24 o                         
  -3  11   3        739.53        733.26         6.77 o                         
  -2  11   3         10.64         14.86         1.08 o                         
  -1  11   3         38.39         30.37         1.06 o                         
   0  11   3       2129.35       2143.33        12.31 o                         
   1  11   3        902.19        851.78         5.35 o                         
   2  11   3         84.27        100.35         3.85 o                         
   3  11   3       1282.93       1283.41        13.51 o                         
   4  11   3        723.49        694.40         6.05 o                         
   5  11   3         88.08         93.54         2.66 o                         
   6  11   3        345.12        347.20         5.14 o                         
  -6  12   3         15.19         18.55         2.63 o                         
  -5  12   3        533.67        529.02         7.17 o                         
  -4  12   3        359.90        357.44         7.83 o                         
  -3  12   3       1292.43       1282.50        10.54 o                         
  -2  12   3          4.21          4.37         1.22 o                         
  -1  12   3        640.41        654.56         4.67 o                         
   0  12   3         61.03         61.82         1.95 o                         
   1  12   3       2563.21       2557.31        15.24 o                         
   2  12   3       1796.73       1713.31        10.71 o                         
   3  12   3       1860.87       1849.35        14.41 o                         
   4  12   3         71.95         84.46         2.38 o                         
   5  12   3        122.32        132.84         6.31 o                         
  -5  13   3        142.11        147.32         4.19 o                         
  -4  13   3        357.04        362.88         5.59 o                         
  -3  13   3        222.79        228.40         4.77 o                         
  -2  13   3        804.85        781.01         6.79 o                         
  -1  13   3        466.58        457.20         5.21 o                         
   0  13   3        129.62        133.05         2.13 o                         
   1  13   3         91.19         95.62         1.96 o                         
   2  13   3         49.30         51.96         2.35 o                         
   3  13   3        120.31        131.49         3.52 o                         
   4  13   3         34.94         37.76         2.36 o                         
   5  13   3          4.38          6.97         1.91 o                         
  -5  14   3         48.90         44.72         2.88 o                         
  -4  14   3        735.54        748.16        11.29 o                         
  -3  14   3       1269.69       1229.00        12.36 o                         
  -2  14   3        871.09        965.67         7.66 o                         
  -1  14   3         59.03         68.97         2.98 o                         
   0  14   3        121.88        119.88         2.61 o                         
   1  14   3         10.99          8.05         1.33 o                         
   2  14   3       1232.44       1207.37        15.12 o                         
   3  14   3        239.68        227.03         4.44 o                         
   4  14   3         35.95         38.37         3.69 o                         
  -4  15   3        131.51        140.03         6.02 o                         
  -3  15   3         25.76         29.78         2.52 o                         
  -2  15   3        122.85        114.87         2.98 o                         
  -1  15   3         27.20         26.03         1.87 o                         
   0  15   3         49.71         55.01         2.13 o                         
   1  15   3        849.34        839.11         7.81 o                         
   2  15   3         99.06        105.85         4.63 o                         
   3  15   3        440.03        427.76         6.18 o                         
   4  15   3        155.05        163.57         5.10 o                         
  -3  16   3         93.05         95.52         3.70 o                         
  -2  16   3        907.29        938.13        13.33 o                         
  -1  16   3        589.03        617.25         6.58 o                         
   0  16   3        349.25        347.75         4.66 o                         
   1  16   3          6.76          6.81         1.95 o                         
   2  16   3         19.65         22.02         2.27 o                         
   3  16   3         98.49         93.83         3.71 o                         
  -2  17   3         10.63         16.48         2.33 o                         
  -1  17   3         92.70         94.30         3.15 o                         
   0  17   3         66.83         62.99         2.51 o                         
   1  17   3        138.64        131.39         3.87 o                         
   2  17   3         43.49         41.75         3.57 o                         
  -8   0   4        569.10        588.77        14.15 o                         
  -6   0   4       6492.00       6513.42        68.61 o                         
  -4   0   4        258.80        319.13         4.82 o                         
  -2   0   4         38.52         28.26         1.50 o                         
   0   0   4      43069.27      41853.67       308.54 o                         
   2   0   4       1812.23       1871.63        13.06 o                         
   4   0   4       1708.58       1699.82        25.73 o                         
   6   0   4        220.76        221.70         7.72 o                         
  -8   1   4        131.54        136.85         5.13 o                         
  -7   1   4         67.28         71.74         2.48 o                         
  -6   1   4         65.42         71.20         2.91 o                         
  -5   1   4        219.79        207.12         3.34 o                         
  -4   1   4       6121.83       6025.05        42.46 o                         
  -3   1   4       4180.88       4144.64        36.08 o                         
  -2   1   4        330.42        366.44         3.27 o                         
  -1   1   4       1158.17       1061.25         8.83 o                         
   0   1   4      19751.48      19898.21       112.84 o                         
   1   1   4       2911.24       3263.43        17.64 o                         
   2   1   4        657.98        667.37         3.91 o                         
   3   1   4       6504.47       6626.31        34.01 o                         
   4   1   4       6980.94       6820.13        42.56 o                         
   5   1   4       2129.81       2121.74        15.98 o                         
   6   1   4       1697.39       1693.90        20.01 o                         
   7   1   4        137.33        131.53         5.00 o                         
  -8   2   4        123.03        114.16         7.72 o                         
  -7   2   4       1290.85       1311.97        13.18 o                         
  -6   2   4       1771.53       1792.68        14.18 o                         
  -5   2   4       1882.78       1892.14        13.41 o                         
  -4   2   4         90.14        106.93         5.51 o                         
  -3   2   4       5025.52       5157.76        36.23 o                         
  -2   2   4        430.74        425.65         3.33 o                         
  -1   2   4        285.74        239.07         2.10 o                         
   0   2   4       3321.95       3413.60        20.03 o                         
   1   2   4       1856.40       1916.20        10.48 o                         
   2   2   4          0.70          1.16         0.32 o                         
   3   2   4       1891.17       1929.31        10.28 o                         
   4   2   4       2307.55       2279.06        14.97 o                         
   5   2   4          3.84         12.33         1.30 o                         
   6   2   4       1238.59       1250.09        14.67 o                         
   7   2   4         36.71         43.02         3.48 o                         
  -8   3   4         82.18         89.11         3.63 o                         
  -7   3   4        109.74         98.04         4.79 o                         
  -6   3   4         92.07         75.93         2.31 o                         
  -5   3   4        244.37        246.89         2.92 o                         
  -4   3   4        247.93        225.86         2.52 o                         
  -3   3   4       1013.51       1117.04         7.26 o                         
  -2   3   4       5955.35       6255.31        31.32 o                         
  -1   3   4       6165.12       5878.47        37.62 o                         
   0   3   4      16501.24      17593.05        90.80 o                         
   1   3   4      14751.02      14578.50        78.60 o                         
   2   3   4       1892.44       1993.30        13.20 o                         
   3   3   4       2620.60       2645.27        15.89 o                         
   4   3   4       4640.89       4544.86        26.90 o                         
   5   3   4       1142.77       1191.84        10.01 o                         
   6   3   4         64.97         62.70         2.70 o                         
   7   3   4       1610.14       1587.91        19.71 o                         
  -8   4   4        555.50        569.74         8.06 o                         
  -7   4   4          5.59          4.17         1.70 o                         
  -6   4   4        338.78        330.66         5.27 o                         
  -5   4   4       2260.89       2342.84        16.40 o                         
  -4   4   4       1822.70       1762.63        10.29 o                         
  -3   4   4      10153.99      10430.36        52.11 o                         
  -2   4   4        935.56       1010.08         5.92 o                         
  -1   4   4       1312.40       1295.50         7.50 o                         
   0   4   4       1941.02       1945.19        10.73 o                         
   1   4   4        126.70        114.19         1.44 o                         
   2   4   4       4916.36       4953.99        28.92 o                         
   3   4   4        125.58        124.00         2.30 o                         
   4   4   4        173.57        161.02         1.98 o                         
   5   4   4          3.01          5.37         1.43 o                         
   6   4   4          3.51          4.77         1.79 o                         
   7   4   4          2.22          5.79         2.73 o                         
  -7   5   4         13.52         11.59         2.10 o                         
  -6   5   4        387.57        394.81         4.87 o                         
  -5   5   4        904.12        892.10         6.95 o                         
  -4   5   4          1.96          5.26         1.16 o                         
  -3   5   4       1881.82       2002.35        11.45 o                         
  -2   5   4       3408.88       3553.38        20.02 o                         
  -1   5   4       8854.40       9250.57        55.82 o                         
   0   5   4        744.95        686.75         4.86 o                         
   1   5   4       2506.86       2330.22        11.90 o                         
   2   5   4      10728.03      10629.40        56.30 o                         
   3   5   4        174.00        171.80         2.15 o                         
   4   5   4        413.94        401.99         3.71 o                         
   5   5   4         29.60         34.53         1.81 o                         
   6   5   4        574.25        598.71         7.43 o                         
   7   5   4          5.56         11.70         2.27 o                         
  -7   6   4        182.41        184.65         3.74 o                         
  -6   6   4         71.62         69.66         4.52 o                         
  -5   6   4        150.59        152.49         2.68 o                         
  -4   6   4       3066.78       3056.42        17.24 o                         
  -3   6   4         20.39         27.52         0.87 o                         
  -2   6   4       4643.02       4638.20        25.99 o                         
  -1   6   4       1397.91       1370.35         9.14 o                         
   0   6   4       1330.25       1243.06         6.61 o                         
   1   6   4         65.62         75.40         1.12 o                         
   2   6   4       1315.90       1329.04         7.15 o                         
   3   6   4       2027.52       1971.97        11.38 o                         
   4   6   4        237.94        234.18         2.80 o                         
   5   6   4        634.92        630.75         6.43 o                         
   6   6   4         13.11         17.27         1.81 o                         
   7   6   4        172.64        178.13         4.44 o                         
  -7   7   4        162.78        163.20         3.69 o                         
  -6   7   4         47.48         43.00         2.13 o                         
  -5   7   4         18.33         20.86         1.56 o                         
  -4   7   4         68.90         71.81         1.46 o                         
  -3   7   4         51.69         58.46         1.94 o                         
  -2   7   4       6488.80       6575.56        34.96 o                         
  -1   7   4        491.59        467.81         3.44 o                         
   0   7   4         38.48         53.60         2.31 o                         
   1   7   4       1647.56       1583.45         8.40 o                         
   2   7   4       6619.52       6506.00        31.31 o                         
   3   7   4        240.82        253.58         2.42 o                         
   4   7   4       2144.59       2148.73        12.54 o                         
   5   7   4        171.17        174.26         2.48 o                         
   6   7   4         11.47         12.14         1.66 o                         
   7   7   4        217.34        209.76         4.32 o                         
  -7   8   4        381.14        378.93         7.07 o                         
  -6   8   4          3.03          4.07         1.52 o                         
  -5   8   4          6.23          7.41         1.22 o                         
  -4   8   4        217.62        198.37         2.19 o                         
  -3   8   4       5687.56       5639.61        30.30 o                         
  -2   8   4       1338.63       1366.77         8.66 o                         
  -1   8   4       6807.70       6784.39        36.22 o                         
   0   8   4        304.94        285.34         2.34 o                         
   1   8   4        131.56        151.69         1.52 o                         
   2   8   4        951.74        954.70         5.28 o                         
   3   8   4       1388.41       1366.02         8.32 o                         
   4   8   4        432.23        418.47         3.92 o                         
   5   8   4          3.97          5.99         1.34 o                         
   6   8   4        362.09        356.01         4.41 o                         
  -7   9   4          1.17          2.63         2.30 o                         
  -6   9   4        559.86        565.84         6.43 o                         
  -5   9   4        117.40        111.23         2.43 o                         
  -4   9   4         40.35         34.58         1.28 o                         
  -3   9   4        241.17        242.53         2.21 o                         
  -2   9   4         46.33         55.78         1.45 o                         
  -1   9   4       7938.50       7989.73        44.60 o                         
   0   9   4        603.48        612.16         4.17 o                         
   1   9   4        804.28        746.03         4.46 o                         
   2   9   4         14.39         19.07         0.76 o                         
   3   9   4       2193.35       2176.09        12.63 o                         
   4   9   4        345.02        333.92         3.78 o                         
   5   9   4        565.32        559.26         5.48 o                         
   6   9   4         32.60         37.14         2.03 o                         
  -6  10   4        370.03        375.01         9.78 o                         
  -5  10   4        697.94        679.01         6.96 o                         
  -4  10   4         33.16         38.21         1.70 o                         
  -3  10   4       1154.70       1172.70         8.35 o                         
  -2  10   4       1614.37       1626.08        10.42 o                         
  -1  10   4       1155.70       1128.73         6.95 o                         
   0  10   4       1246.70       1222.52         7.41 o                         
   1  10   4        323.92        325.31         2.74 o                         
   2  10   4       2059.26       2079.22        11.13 o                         
   3  10   4         53.11         52.45         1.44 o                         
   4  10   4         75.92         75.52         2.96 o                         
   5  10   4          7.27          5.98         1.43 o                         
   6  10   4         29.25         24.79         1.94 o                         
  -6  11   4        212.07        224.86         4.18 o                         
  -5  11   4        313.19        319.20         5.27 o                         
  -4  11   4        622.38        637.33         7.21 o                         
  -3  11   4        143.05        135.41         4.48 o                         
  -2  11   4        662.02        658.85         5.07 o                         
  -1  11   4        847.42        811.57         5.43 o                         
   0  11   4       5344.75       5355.39        29.06 o                         
   1  11   4       1076.12       1067.08         6.75 o                         
   2  11   4       1531.61       1574.95         9.14 o                         
   3  11   4         33.55         38.08         1.55 o                         
   4  11   4         58.72         58.14         2.38 o                         
   5  11   4         30.10         27.10         1.75 o                         
   6  11   4        349.48        333.17         4.43 o                         
  -6  12   4       1772.99       1724.42        16.90 o                         
  -5  12   4         48.19         52.59         4.11 o                         
  -4  12   4       1353.91       1365.47        13.28 o                         
  -3  12   4          8.01         13.11         1.98 o                         
  -2  12   4          5.18          2.54         1.50 o                         
  -1  12   4        126.17        116.37         1.90 o                         
   0  12   4        509.41        527.11         4.23 o                         
   1  12   4          1.36          5.31         0.94 o                         
   2  12   4        836.45        782.55         7.08 o                         
   3  12   4        791.13        782.07         6.46 o                         
   4  12   4        192.86        192.11         3.09 o                         
   5  12   4          4.81          3.14         1.81 o                         
  -5  13   4         85.45         79.90         3.45 o                         
  -4  13   4        825.27        830.70         9.31 o                         
  -3  13   4        130.88        138.82         2.91 o                         
  -2  13   4         15.54         20.11         1.35 o                         
  -1  13   4        248.79        256.35         3.00 o                         
   0  13   4        184.35        183.57         2.42 o                         
   1  13   4        339.01        375.23         3.55 o                         
   2  13   4        278.16        287.16         4.69 o                         
   3  13   4        247.73        235.35         5.98 o                         
   4  13   4        845.78        830.46        13.18 o                         
   5  13   4         45.02         42.80         2.46 o                         
  -5  14   4        797.18        803.90        15.53 o                         
  -4  14   4          0.76          3.55         2.90 o                         
  -3  14   4        361.10        374.05         9.23 o                         
  -2  14   4          5.72          9.84         1.33 o                         
  -1  14   4          8.39         10.19         1.40 o                         
   0  14   4        774.53        789.24         9.07 o                         
   1  14   4        449.21        452.68         4.77 o                         
   2  14   4          4.09          5.59         1.89 o                         
   3  14   4        266.79        260.98         4.84 o                         
   4  14   4         90.31         81.44         3.34 o                         
  -4  15   4         98.32         99.48         3.70 o                         
  -3  15   4        632.03        660.03         9.59 o                         
  -2  15   4         12.54          9.02         1.74 o                         
  -1  15   4        141.68        145.66         3.09 o                         
   0  15   4        239.22        238.39         4.20 o                         
   1  15   4         56.74         56.89         2.17 o                         
   2  15   4         39.11         40.05         2.52 o                         
   3  15   4        550.39        574.81         7.57 o                         
  -3  16   4        117.69        110.77         4.07 o                         
  -2  16   4        294.66        313.76         4.59 o                         
  -1  16   4        447.13        459.40         5.50 o                         
   0  16   4          9.53          9.63         1.92 o                         
   1  16   4          0.99          0.00         2.22 o                         
   2  16   4         43.21         48.65         2.77 o                         
   3  16   4         42.42         35.27         7.93 o                         
  -2  17   4        646.54        649.14        10.46 o                         
  -1  17   4         23.09         28.30         2.73 o                         
   0  17   4         77.52         75.30         3.13 o                         
   1  17   4        556.83        558.26         9.24 o                         
  -7   0   5        351.92        359.20         6.59 o                         
  -5   0   5         71.75         63.84         3.22 o                         
  -3   0   5       1838.12       1893.39        19.70 o                         
  -1   0   5      12937.06      13680.19       250.65 o                         
   1   0   5        110.38        126.89         2.70 o                         
   3   0   5       4700.52       4341.76        29.88 o                         
   5   0   5       2719.02       2620.34        27.38 o                         
   7   0   5        337.15        324.62         9.86 o                         
  -8   1   5        337.42        333.84         7.28 o                         
  -7   1   5       1841.44       1905.48        17.14 o                         
  -6   1   5         17.58         20.26         1.48 o                         
  -5   1   5        630.89        642.30         7.55 o                         
  -4   1   5        137.55        151.48         2.34 o                         
  -3   1   5       7825.78       7627.61        53.06 o                         
  -2   1   5       3600.26       3619.41        22.66 o                         
  -1   1   5        690.30        619.95         4.76 o                         
   0   1   5       2960.58       2927.75        16.56 o                         
   1   1   5       2124.27       2150.65        11.84 o                         
   2   1   5        321.86        318.19         2.15 o                         
   3   1   5      10989.11      11215.02        57.30 o                         
   4   1   5       2739.92       2669.24        15.56 o                         
   5   1   5         38.02         49.73         2.32 o                         
   6   1   5         26.01         27.23         2.73 o                         
   7   1   5         50.61         42.04         3.34 o                         
  -8   2   5        110.46        106.54         3.77 o                         
  -7   2   5         10.90         12.76         1.95 o                         
  -6   2   5        102.35         91.18         2.43 o                         
  -5   2   5         54.56         56.28         2.03 o                         
  -4   2   5          0.03         -0.52         0.90 o                         
  -3   2   5       2868.66       3018.42        19.21 o                         
  -2   2   5        150.83        155.37         1.93 o                         
  -1   2   5      11891.15      11630.95        80.02 o                         
   0   2   5       5324.23       5706.96        34.49 o                         
   1   2   5        438.39        432.40         2.77 o                         
   2   2   5       1546.54       1390.60         8.19 o                         
   3   2   5        901.35        901.38         5.90 o                         
   4   2   5       3828.91       3882.42        29.17 o                         
   5   2   5         20.41         25.94         1.57 o                         
   6   2   5        448.00        434.20         5.86 o                         
   7   2   5        156.15        145.16         5.15 o                         
  -8   3   5        419.89        427.80         5.72 o                         
  -7   3   5         54.12         60.19         2.70 o                         
  -6   3   5       1558.34       1569.72        12.68 o                         
  -5   3   5         89.82         96.11         2.49 o                         
  -4   3   5       2760.88       2743.84        16.86 o                         
  -3   3   5       2429.07       2509.81        15.29 o                         
  -2   3   5       6867.21       7090.63        41.38 o                         
  -1   3   5        722.02        736.88         6.83 o                         
   0   3   5      13718.97      13666.69        79.89 o                         
   1   3   5         77.40         72.42         1.07 o                         
   2   3   5       9531.00       9323.23        49.41 o                         
   3   3   5        383.21        373.75         2.86 o                         
   4   3   5        133.18        124.31         1.91 o                         
   5   3   5        754.98        697.99         6.63 o                         
   6   3   5          1.19          1.76         1.77 o                         
   7   3   5        124.62        125.10         5.00 o                         
  -8   4   5         66.82         62.31         2.82 o                         
  -7   4   5        210.62        219.34         4.01 o                         
  -6   4   5         36.52         31.47         1.53 o                         
  -5   4   5         65.05         62.83         2.17 o                         
  -4   4   5       2419.21       2480.31        14.12 o                         
  -3   4   5        326.43        310.76         2.46 o                         
  -2   4   5        342.46        353.07         5.36 o                         
  -1   4   5       1445.66       1491.80         9.11 o                         
   0   4   5       7646.67       7697.07        48.89 o                         
   1   4   5       4141.84       4120.49        20.59 o                         
   2   4   5        890.08        931.96         6.10 o                         
   3   4   5        949.99       1008.46         6.35 o                         
   4   4   5         91.67         90.63         1.63 o                         
   5   4   5       2902.03       2818.44        21.27 o                         
   6   4   5        406.77        436.61         5.24 o                         
   7   4   5        601.38        608.59        11.36 o                         
  -7   5   5        205.06        202.22         3.85 o                         
  -6   5   5         11.11         12.72         2.04 o                         
  -5   5   5       6231.34       6260.60        39.61 o                         
  -4   5   5       2455.82       2479.23        15.43 o                         
  -3   5   5         43.08         31.97         0.94 o                         
  -2   5   5       7283.30       7412.79        43.14 o                         
  -1   5   5       2721.17       2526.22        15.64 o                         
   0   5   5       1731.98       1817.77        10.27 o                         
   1   5   5      10397.26      10229.44        50.49 o                         
   2   5   5         21.96         18.33         0.73 o                         
   3   5   5         76.60         73.14         1.43 o                         
   4   5   5        736.11        728.10         5.78 o                         
   5   5   5        531.33        525.52         5.62 o                         
   6   5   5        406.04        392.56         4.98 o                         
   7   5   5          3.49          5.21         2.87 o                         
  -7   6   5       1304.24       1290.50        14.98 o                         
  -6   6   5        398.17        414.42         5.02 o                         
  -5   6   5        633.58        646.56         5.53 o                         
  -4   6   5        135.24        126.80         1.83 o                         
  -3   6   5         82.21         75.86         1.69 o                         
  -2   6   5          4.86          6.56         0.64 o                         
  -1   6   5       1606.42       1591.84         8.98 o                         
   0   6   5        495.47        490.33         3.01 o                         
   1   6   5       4588.88       4542.47        22.79 o                         
   2   6   5       1235.61       1229.19         7.19 o                         
   3   6   5        620.02        599.11         4.14 o                         
   4   6   5        288.26        300.36         3.25 o                         
   5   6   5        548.74        559.92         7.32 o                         
   6   6   5        236.28        240.16         4.02 o                         
   7   6   5        398.78        410.19         6.33 o                         
  -7   7   5          6.68          7.52         1.96 o                         
  -6   7   5        559.72        555.62         6.10 o                         
  -5   7   5       4025.51       4123.72        26.72 o                         
  -4   7   5        508.27        532.50         4.19 o                         
  -3   7   5       3442.86       3446.57        20.79 o                         
  -2   7   5       1110.15       1124.57         7.22 o                         
  -1   7   5      10928.02      11031.69        58.28 o                         
   0   7   5       2217.37       2080.97        11.67 o                         
   1   7   5         24.68         27.69         0.92 o                         
   2   7   5        776.56        765.28         4.53 o                         
   3   7   5        304.95        306.94         2.66 o                         
   4   7   5         38.81         33.76         1.24 o                         
   5   7   5       2778.14       2780.45        18.86 o                         
   6   7   5          0.99          0.96         1.49 o                         
  -7   8   5        189.41        186.88         4.69 o                         
  -6   8   5        454.52        460.79         5.48 o                         
  -5   8   5        158.00        158.24         3.82 o                         
  -4   8   5         55.24         44.51         1.23 o                         
  -3   8   5       1036.90       1044.58         6.67 o                         
  -2   8   5        135.68        147.37         1.92 o                         
  -1   8   5        427.64        425.00         3.14 o                         
   0   8   5        981.99        982.75         6.02 o                         
   1   8   5        543.82        521.11         3.32 o                         
   2   8   5       2252.72       2217.43        11.64 o                         
   3   8   5        142.16        145.33         2.91 o                         
   4   8   5       1123.71       1115.13         8.51 o                         
   5   8   5        328.00        331.96         3.99 o                         
   6   8   5         17.00         17.85         1.99 o                         
  -7   9   5          0.45          1.27         2.38 o                         
  -6   9   5        193.41        179.84         4.37 o                         
  -5   9   5        222.38        250.34         3.90 o                         
  -4   9   5       1119.84       1167.88        10.58 o                         
  -3   9   5       1359.97       1317.48         8.61 o                         
  -2   9   5       9547.40       9537.23        54.91 o                         
  -1   9   5        130.18        131.33         1.84 o                         
   0   9   5       1634.84       1621.43         9.44 o                         
   1   9   5         33.49         35.43         1.62 o                         
   2   9   5        250.73        249.43         2.14 o                         
   3   9   5        422.42        408.26         3.95 o                         
   4   9   5        403.63        405.72         4.25 o                         
   5   9   5         12.41         12.65         1.57 o                         
   6   9   5         37.24         35.23         2.03 o                         
  -6  10   5         28.12         30.91         2.72 o                         
  -5  10   5        363.40        391.38         5.76 o                         
  -4  10   5         98.17         96.48         4.46 o                         
  -3  10   5          0.77          2.14         1.05 o                         
  -2  10   5        138.51        136.32         2.05 o                         
  -1  10   5        616.07        596.25         4.23 o                         
   0  10   5       1544.70       1522.78         9.01 o                         
   1  10   5        586.47        582.67         3.77 o                         
   2  10   5         89.60         94.31         1.64 o                         
   3  10   5       3525.68       3431.26        21.22 o                         
   4  10   5        295.28        282.71         4.06 o                         
   5  10   5        201.56        193.37         3.29 o                         
   6  10   5        636.18        610.03         6.17 o                         
  -6  11   5        555.26        558.28        12.95 o                         
  -5  11   5        425.77        403.21         7.55 o                         
  -4  11   5          1.67          3.30         1.33 o                         
  -3  11   5       3119.83       3060.30        22.45 o                         
  -2  11   5        316.25        321.00         3.14 o                         
  -1  11   5        825.40        844.60         5.61 o                         
   0  11   5       1092.38       1082.85         6.82 o                         
   1  11   5        132.50        128.86         1.97 o                         
   2  11   5       1640.34       1623.68        10.19 o                         
   3  11   5        812.56        794.15         6.51 o                         
   4  11   5        327.12        294.61         3.75 o                         
   5  11   5         95.19         97.96         3.07 o                         
  -6  12   5        121.96        130.47         4.11 o                         
  -5  12   5        418.11        409.53         6.26 o                         
  -4  12   5         90.62         91.68         3.27 o                         
  -3  12   5         70.48         74.03         2.43 o                         
  -2  12   5        698.93        688.91         5.66 o                         
  -1  12   5        714.73        689.08         4.90 o                         
   0  12   5        425.53        427.60         3.85 o                         
   1  12   5        167.03        171.09         2.28 o                         
   2  12   5          1.10          3.83         1.25 o                         
   3  12   5        179.27        177.46         2.92 o                         
   4  12   5        102.83        114.78         2.67 o                         
   5  12   5        389.74        384.36         4.73 o                         
  -5  13   5         94.47         92.92         3.61 o                         
  -4  13   5        286.50        304.13         6.89 o                         
  -3  13   5        807.45        806.23        10.77 o                         
  -2  13   5        345.22        339.40         3.60 o                         
  -1  13   5          4.82          4.48         1.19 o                         
   0  13   5         36.58         33.31         1.65 o                         
   1  13   5       1998.76       1985.30        12.33 o                         
   2  13   5        882.40        896.82         8.93 o                         
   3  13   5        922.49        909.49         8.33 o                         
   4  13   5         14.32         12.13         2.14 o                         
  -5  14   5        102.00        104.44         3.91 o                         
  -4  14   5         55.03         49.73         2.77 o                         
  -3  14   5         66.40         66.01         2.44 o                         
  -2  14   5         17.96         17.37         1.46 o                         
  -1  14   5         31.88         28.86         1.54 o                         
   0  14   5         91.30         93.21         2.20 o                         
   1  14   5        641.85        591.99         6.09 o                         
   2  14   5         31.64         43.18         3.61 o                         
   3  14   5        881.20        905.01        12.78 o                         
   4  14   5        335.70        336.20         5.66 o                         
  -4  15   5         93.95         95.93         4.42 o                         
  -3  15   5        743.49        738.91         7.54 o                         
  -2  15   5        301.27        307.07         3.81 o                         
  -1  15   5        100.55        103.87         3.84 o                         
   0  15   5        468.46        469.49         5.34 o                         
   1  15   5         38.37         45.11         2.52 o                         
   2  15   5        753.75        752.24         8.72 o                         
   3  15   5          3.75          9.43         2.73 o                         
  -3  16   5         28.61         34.16         3.64 o                         
  -2  16   5          1.03          3.74         2.14 o                         
  -1  16   5        482.27        480.19         6.68 o                         
   0  16   5         90.48         77.04         3.20 o                         
   1  16   5         67.34         62.18         3.64 o                         
   2  16   5        495.29        503.40         8.94 o                         
  -2  17   5         95.20         93.28         4.70 o                         
  -1  17   5        732.94        756.53        13.22 o                         
   0  17   5         44.93         35.20         2.74 o                         
   1  17   5        302.22        326.50         7.12 o                         
  -8   0   6         56.72         48.46         5.15 o                         
  -6   0   6        509.07        517.08        16.72 o                         
  -4   0   6       1950.00       1905.59        23.37 o                         
  -2   0   6         18.47         25.66         1.93 o                         
   0   0   6      21826.50      21026.81       165.14 o                         
   2   0   6         43.01         23.54         1.00 o                         
   4   0   6      10673.09      10584.12        82.44 o                         
   6   0   6         37.33         39.45         4.29 o                         
  -8   1   6         90.91         99.72         6.65 o                         
  -7   1   6        206.46        199.46         3.55 o                         
  -6   1   6       1570.47       1582.03        12.73 o                         
  -5   1   6       1241.26       1238.86        10.06 o                         
  -4   1   6          3.05          8.81         2.91 o                         
  -3   1   6       2419.97       2326.67        16.93 o                         
  -2   1   6       4488.35       4530.11        36.23 o                         
  -1   1   6       7336.28       7773.15        43.67 o                         
   0   1   6       5598.23       5767.01        32.41 o                         
   1   1   6       1160.72       1157.97         6.94 o                         
   2   1   6       1667.09       1697.63         9.60 o                         
   3   1   6       1347.07       1326.06         7.38 o                         
   4   1   6        122.02        101.08         1.29 o                         
   5   1   6          4.68          9.41         3.43 o                         
   6   1   6       1602.77       1516.75        18.50 o                         
   7   1   6          6.22          8.79         2.73 o                         
  -8   2   6         55.29         54.05         2.93 o                         
  -7   2   6        321.08        316.57         6.38 o                         
  -6   2   6        133.16        144.79         2.96 o                         
  -5   2   6         44.64         45.91         4.03 o                         
  -4   2   6       1214.70       1275.90         8.93 o                         
  -3   2   6       1805.50       1729.02        11.47 o                         
  -2   2   6        260.82        258.07         2.97 o                         
  -1   2   6        170.24        141.11         1.31 o                         
   0   2   6       3949.28       3808.11        22.49 o                         
   1   2   6      10876.39      10557.16        61.92 o                         
   2   2   6         28.91         30.79         1.73 o                         
   3   2   6       4024.66       3858.18        20.97 o                         
   4   2   6        324.09        331.17         7.57 o                         
   5   2   6        618.77        554.19         5.74 o                         
   6   2   6        647.01        645.39        10.01 o                         
   7   2   6          2.29          3.30         2.56 o                         
  -8   3   6         76.47         83.60         3.40 o                         
  -7   3   6        658.46        631.66         6.79 o                         
  -6   3   6       2514.96       2496.73        17.06 o                         
  -5   3   6       1761.32       1784.61        11.61 o                         
  -4   3   6        186.17        193.60         2.17 o                         
  -3   3   6       1435.62       1394.27         8.92 o                         
  -2   3   6          8.02         10.35         0.85 o                         
  -1   3   6          6.83         13.98         2.31 o                         
   0   3   6       4789.34       4831.46        28.42 o                         
   1   3   6        392.11        424.69         3.11 o                         
   2   3   6       1173.91       1216.39         8.07 o                         
   3   3   6        221.75        202.13         3.16 o                         
   4   3   6        477.88        487.67         4.70 o                         
   5   3   6       1042.83       1051.65         9.14 o                         
   6   3   6        551.65        563.95         9.21 o                         
   7   3   6        232.07        239.73         6.21 o                         
  -8   4   6        457.56        469.14         6.08 o                         
  -7   4   6        124.42        138.89         3.36 o                         
  -6   4   6        738.02        733.64         6.30 o                         
  -5   4   6        752.07        738.77         6.04 o                         
  -4   4   6        308.74        307.88         2.93 o                         
  -3   4   6       1017.66        946.78         5.86 o                         
  -2   4   6         72.05         49.21         1.38 o                         
  -1   4   6       7917.63       7685.72        44.93 o                         
   0   4   6       4758.30       4714.97        27.80 o                         
   1   4   6       4227.81       4225.71        22.74 o                         
   2   4   6       6274.91       6302.95        38.34 o                         
   3   4   6        862.91        892.18         6.14 o                         
   4   4   6         30.99         26.82         1.91 o                         
   5   4   6        223.16        233.04         3.57 o                         
   6   4   6          7.41          5.77         1.60 o                         
   7   4   6       1093.04       1094.39        15.16 o                         
  -7   5   6        462.99        476.54         5.78 o                         
  -6   5   6        499.30        512.10         4.47 o                         
  -5   5   6       2393.48       2369.55        16.02 o                         
  -4   5   6       4420.29       4526.53        27.28 o                         
  -3   5   6        133.31        147.65         2.00 o                         
  -2   5   6        178.75        171.78         3.16 o                         
  -1   5   6          1.06          3.86         0.90 o                         
   0   5   6        434.77        398.72         2.62 o                         
   1   5   6        425.03        425.52         2.70 o                         
   2   5   6        839.41        856.44         5.25 o                         
   3   5   6         28.51         26.96         1.82 o                         
   4   5   6       1719.05       1712.17        11.76 o                         
   5   5   6         77.91         82.89         2.20 o                         
   6   5   6        235.66        234.19         4.39 o                         
   7   5   6        267.00        276.67         6.82 o                         
  -7   6   6        104.58         94.51         3.21 o                         
  -6   6   6        221.65        235.68         3.82 o                         
  -5   6   6         25.88         31.16         1.53 o                         
  -4   6   6       2359.26       2362.99        16.46 o                         
  -3   6   6        272.99        263.37         2.97 o                         
  -2   6   6      10255.77      10095.55        64.62 o                         
  -1   6   6         85.24         95.40         1.32 o                         
   0   6   6        356.84        369.96         3.37 o                         
   1   6   6       1047.96       1012.42         5.61 o                         
   2   6   6       6286.96       6198.69        31.00 o                         
   3   6   6        142.45        136.00         1.72 o                         
   4   6   6        416.89        441.33         4.14 o                         
   5   6   6        200.06        206.86         3.53 o                         
   6   6   6       1033.06       1021.67         9.48 o                         
  -7   7   6        302.53        307.08         6.02 o                         
  -6   7   6        250.92        264.33         4.52 o                         
  -5   7   6        403.69        387.43         3.99 o                         
  -4   7   6       1750.53       1747.31        11.92 o                         
  -3   7   6        363.08        356.60         3.08 o                         
  -2   7   6       1905.36       1935.59        13.62 o                         
  -1   7   6       1048.50       1102.47         6.56 o                         
   0   7   6        843.56        805.24         4.63 o                         
   1   7   6         14.88         15.10         0.69 o                         
   2   7   6        111.67        114.93         2.11 o                         
   3   7   6        378.69        359.13         3.00 o                         
   4   7   6         92.04         89.86         2.09 o                         
   5   7   6        378.55        405.39         4.44 o                         
   6   7   6         20.86         17.03         1.67 o                         
  -7   8   6          5.25          6.95         2.55 o                         
  -6   8   6         10.59          8.83         1.61 o                         
  -5   8   6        480.33        460.97         4.55 o                         
  -4   8   6        449.18        468.18         3.90 o                         
  -3   8   6       5106.13       5105.84        35.11 o                         
  -2   8   6       1551.90       1570.99         9.87 o                         
  -1   8   6       6041.15       6064.56        32.58 o                         
   0   8   6        188.04        189.37         1.93 o                         
   1   8   6        191.56        206.21         1.83 o                         
   2   8   6       1660.61       1638.10         8.90 o                         
   3   8   6       4817.53       4755.23        25.99 o                         
   4   8   6        223.26        226.90         3.13 o                         
   5   8   6       1009.74       1027.68         8.36 o                         
   6   8   6         11.86         10.46         1.64 o                         
  -7   9   6        892.08        885.38        10.56 o                         
  -6   9   6        466.51        437.77         6.52 o                         
  -5   9   6        876.22        880.64         9.46 o                         
  -4   9   6        814.88        825.41         7.31 o                         
  -3   9   6       1100.42       1098.82         8.31 o                         
  -2   9   6       1218.06       1113.65         7.38 o                         
  -1   9   6        184.85        197.05         2.02 o                         
   0   9   6         15.05         10.64         0.78 o                         
   1   9   6         12.85         11.17         0.81 o                         
   2   9   6        959.35        971.55         5.67 o                         
   3   9   6          9.74         15.74         1.12 o                         
   4   9   6        412.49        396.48         4.25 o                         
   5   9   6          2.16          3.40         1.41 o                         
   6   9   6         14.60         16.11         1.87 o                         
  -6  10   6         79.61         83.51         5.15 o                         
  -5  10   6        214.46        225.40         5.39 o                         
  -4  10   6       4025.12       3983.14        28.78 o                         
  -3  10   6        557.43        547.87         4.90 o                         
  -2  10   6       1059.27       1032.64         7.07 o                         
  -1  10   6       1651.20       1615.76        10.01 o                         
   0  10   6        537.15        520.24         3.83 o                         
   1  10   6       1478.09       1472.80         8.68 o                         
   2  10   6         24.43         30.56         1.32 o                         
   3  10   6        587.79        591.29         4.94 o                         
   4  10   6        966.84        930.18         9.57 o                         
   5  10   6        471.22        465.67         4.98 o                         
   6  10   6        458.88        463.75         5.33 o                         
  -6  11   6        809.96        769.11        11.52 o                         
  -5  11   6         33.11         41.59         3.13 o                         
  -4  11   6         41.38         39.99         2.54 o                         
  -3  11   6        126.19        143.89         4.46 o                         
  -2  11   6        324.87        307.15         2.99 o                         
  -1  11   6          0.55          1.10         0.84 o                         
   0  11   6        193.31        198.00         2.25 o                         
   1  11   6        602.05        602.07         4.57 o                         
   2  11   6        619.21        607.46         4.70 o                         
   3  11   6          0.33          0.41         1.16 o                         
   4  11   6        111.69        119.30         2.55 o                         
   5  11   6        637.06        641.47         6.12 o                         
  -6  12   6        156.36        164.27         9.43 o                         
  -5  12   6          2.57          4.12         2.14 o                         
  -4  12   6        591.04        612.29         6.28 o                         
  -3  12   6        162.45        164.57         3.59 o                         
  -2  12   6          5.53          8.24         1.10 o                         
  -1  12   6         93.32         92.10         1.87 o                         
   0  12   6       7538.78       7545.68        50.15 o                         
   1  12   6         38.90         33.59         1.32 o                         
   2  12   6        647.73        656.30         5.93 o                         
   3  12   6         11.95         13.52         1.60 o                         
   4  12   6        121.69        114.58         2.70 o                         
   5  12   6          0.13          3.71         1.60 o                         
  -5  13   6        597.53        600.39        11.53 o                         
  -4  13   6         28.14         28.20         2.27 o                         
  -3  13   6          0.62          2.66         1.48 o                         
  -2  13   6        321.65        319.14         3.72 o                         
  -1  13   6        346.79        340.59         3.73 o                         
   0  13   6        761.84        758.58         5.87 o                         
   1  13   6        221.63        220.49         2.72 o                         
   2  13   6        248.20        278.73         3.67 o                         
   3  13   6          4.59         10.02         1.64 o                         
   4  13   6         19.90         19.16         4.21 o                         
  -4  14   6          5.83          7.69         2.27 o                         
  -3  14   6         12.07         19.52         1.60 o                         
  -2  14   6         12.64         12.41         1.79 o                         
  -1  14   6       1050.39       1059.41         9.43 o                         
   0  14   6        434.65        462.60         4.87 o                         
   1  14   6       1593.56       1593.14        19.69 o                         
   2  14   6        234.38        234.81         5.76 o                         
   3  14   6        252.60        237.06         5.91 o                         
   4  14   6        332.01        296.34         8.36 o                         
  -4  15   6        221.58        226.38        10.29 o                         
  -3  15   6        151.09        148.24         3.47 o                         
  -2  15   6         75.63         73.09         2.67 o                         
  -1  15   6        884.82        905.67         8.46 o                         
   0  15   6         52.40         56.80         2.77 o                         
   1  15   6         17.63         20.82         2.87 o                         
   2  15   6        270.33        267.75         6.21 o                         
   3  15   6         84.42         89.33         7.72 o                         
  -3  16   6        582.66        602.12        10.01 o                         
  -2  16   6        187.56        195.10         6.67 o                         
  -1  16   6         88.06        102.81         3.63 o                         
   0  16   6          4.46          7.24         2.05 o                         
   1  16   6        103.74        111.31         4.85 o                         
   2  16   6        366.21        376.97         7.58 o                         
  -1  17   6          9.16          9.76         2.30 o                         
   0  17   6         29.69         26.39         3.17 o                         
   1  17   6          6.58          8.66         7.93 o                         
  -7   0   7        439.25        477.43         7.69 o                         
  -5   0   7         15.03         12.20         3.43 o                         
  -3   0   7      21245.44      21275.90       209.69 o                         
  -1   0   7         52.07         79.08         1.76 o                         
   1   0   7       1584.83       1606.57        16.62 o                         
   3   0   7        996.06        910.57         7.11 o                         
   5   0   7        597.62        589.63        12.44 o                         
   7   0   7         48.06         41.17         5.15 o                         
  -8   1   7         27.75         26.01         2.52 o                         
  -7   1   7         50.66         49.34         2.17 o                         
  -6   1   7          4.94          3.30         1.38 o                         
  -5   1   7        190.94        183.84         2.89 o                         
  -4   1   7         67.27         80.76         1.98 o                         
  -3   1   7       1195.97       1235.64         8.55 o                         
  -2   1   7       1808.01       1820.62        15.01 o                         
  -1   1   7       6207.89       6564.30        36.93 o                         
   0   1   7        187.76        237.29         1.84 o                         
   1   1   7       2625.16       2563.77        14.78 o                         
   2   1   7      13582.66      13724.04        73.72 o                         
   3   1   7       6327.76       6198.92        29.91 o                         
   4   1   7        938.12        954.00         5.66 o                         
   5   1   7        349.87        356.63         4.92 o                         
   6   1   7        146.59        127.62         4.85 o                         
   7   1   7        476.46        482.02         9.10 o                         
  -8   2   7        270.57        263.19         4.59 o                         
  -7   2   7        710.20        726.16         7.20 o                         
  -6   2   7        256.20        257.13         3.73 o                         
  -5   2   7        216.59        226.05         2.87 o                         
  -4   2   7       1796.72       1801.25        12.23 o                         
  -3   2   7        453.31        406.06         4.34 o                         
  -2   2   7      11366.17      11265.86        90.53 o                         
  -1   2   7        391.02        405.80         2.83 o                         
   0   2   7       4930.22       4965.72        28.00 o                         
   1   2   7       3565.67       3466.07        18.91 o                         
   2   2   7        473.88        499.68         3.52 o                         
   3   2   7        385.81        400.45         3.09 o                         
   4   2   7        306.96        297.51         2.32 o                         
   5   2   7        199.08        202.73         3.27 o                         
   6   2   7          0.12          0.43         2.26 o                         
   7   2   7        149.51        153.60         5.30 o                         
  -8   3   7          3.66          2.72         2.19 o                         
  -7   3   7        424.06        425.25         5.40 o                         
  -6   3   7         10.22          8.91         1.33 o                         
  -5   3   7        489.24        479.12         4.08 o                         
  -4   3   7        433.53        428.24         3.55 o                         
  -3   3   7         15.00         21.01         0.94 o                         
  -2   3   7       1905.29       1782.49        12.12 o                         
  -1   3   7       8301.71       8670.38        50.70 o                         
   0   3   7      12377.24      12473.92        73.18 o                         
   1   3   7      13144.05      13266.48        77.39 o                         
   2   3   7       4386.34       4419.06        27.06 o                         
   3   3   7        163.18        165.27         1.73 o                         
   4   3   7       2050.88       2055.13        12.20 o                         
   5   3   7        298.19        268.68         3.26 o                         
   6   3   7       1019.43        956.92        13.04 o                         
   7   3   7        492.53        489.09         9.10 o                         
  -7   4   7         27.01         27.03         2.07 o                         
  -6   4   7       1419.89       1458.75        10.72 o                         
  -5   4   7       1332.60       1366.00        10.05 o                         
  -4   4   7       1484.35       1516.18         9.10 o                         
  -3   4   7          5.14         10.81         2.16 o                         
  -2   4   7        231.22        200.46         3.59 o                         
  -1   4   7       7337.25       7172.07        42.05 o                         
   0   4   7       3244.97       3141.44        18.79 o                         
   1   4   7        845.27        848.20         5.67 o                         
   2   4   7        781.41        796.89         5.19 o                         
   3   4   7        172.91        182.53         2.26 o                         
   4   4   7         26.77         26.12         1.07 o                         
   5   4   7         85.34         77.16         2.11 o                         
   6   4   7        197.51        198.70         3.79 o                         
   7   4   7        244.87        225.25         6.86 o                         
  -7   5   7        292.51        289.44         4.53 o                         
  -6   5   7          0.49         -0.90         1.06 o                         
  -5   5   7        533.35        555.79         5.71 o                         
  -4   5   7       1373.35       1411.48         9.36 o                         
  -3   5   7        318.01        350.20         3.89 o                         
  -2   5   7         95.22        112.21         4.64 o                         
  -1   5   7        996.21        908.21         6.07 o                         
   0   5   7        515.54        500.18         4.07 o                         
   1   5   7       7327.99       7403.36        36.73 o                         
   2   5   7        421.18        417.93         2.99 o                         
   3   5   7        164.83        156.25         2.02 o                         
   4   5   7        472.88        476.89         4.70 o                         
   5   5   7       3137.65       3118.39        23.47 o                         
   6   5   7        411.15        415.41         5.94 o                         
  -7   6   7        360.21        339.34         8.50 o                         
  -6   6   7        120.77        112.35         2.45 o                         
  -5   6   7       4642.53       4662.08        30.06 o                         
  -4   6   7         23.78         28.07         1.36 o                         
  -3   6   7         79.95        100.38         2.13 o                         
  -2   6   7         71.03         62.06         2.19 o                         
  -1   6   7       3675.03       3605.37        19.78 o                         
   0   6   7        746.53        736.78         4.21 o                         
   1   6   7        539.85        538.33         4.54 o                         
   2   6   7         43.83         42.40         1.00 o                         
   3   6   7       1114.99       1054.88         7.24 o                         
   4   6   7        408.20        423.49         4.49 o                         
   5   6   7        752.56        725.60         7.86 o                         
   6   6   7         17.59         17.25         1.87 o                         
  -7   7   7        704.43        701.94         7.55 o                         
  -6   7   7         12.88         12.76         1.74 o                         
  -5   7   7       1639.18       1597.68        11.45 o                         
  -4   7   7         27.02         32.54         1.55 o                         
  -3   7   7       2879.99       2887.93        20.82 o                         
  -2   7   7        524.24        521.70         4.45 o                         
  -1   7   7        258.55        284.71         2.29 o                         
   0   7   7       2153.89       2148.19        11.67 o                         
   1   7   7        180.39        163.53         1.59 o                         
   2   7   7        624.89        615.10         3.87 o                         
   3   7   7       1805.98       1806.38        10.60 o                         
   4   7   7       1276.81       1260.31         8.82 o                         
   5   7   7       2269.14       2265.44        15.79 o                         
   6   7   7        179.92        164.43         3.18 o                         
  -7   8   7         73.46         75.40         3.54 o                         
  -6   8   7        303.56        303.72         5.53 o                         
  -5   8   7        748.78        727.44         8.04 o                         
  -4   8   7       2633.61       2585.21        17.05 o                         
  -3   8   7         43.67         43.54         1.57 o                         
  -2   8   7       3235.14       3232.42        19.27 o                         
  -1   8   7        858.45        865.20         5.47 o                         
   0   8   7        978.63       1028.32         5.81 o                         
   1   8   7        233.62        207.99         1.89 o                         
   2   8   7        719.88        724.61         4.44 o                         
   3   8   7        503.68        508.90         5.88 o                         
   4   8   7       1540.40       1479.48        10.81 o                         
   5   8   7        428.05        446.86         4.78 o                         
   6   8   7         22.08         19.05         1.83 o                         
  -7   9   7         35.30         41.53         3.78 o                         
  -6   9   7         13.38         13.42         2.73 o                         
  -5   9   7          1.54         -1.56         2.19 o                         
  -4   9   7        536.21        548.20         5.53 o                         
  -3   9   7        164.88        168.82         2.82 o                         
  -2   9   7        494.87        503.18         6.01 o                         
  -1   9   7          4.49          6.51         0.79 o                         
   0   9   7        638.93        612.84         4.20 o                         
   1   9   7        721.86        763.04         4.67 o                         
   2   9   7       1670.28       1637.46         9.71 o                         
   3   9   7        111.43        114.20         2.22 o                         
   4   9   7        862.94        880.12         7.24 o                         
   5   9   7        247.56        251.26         3.90 o                         
   6   9   7        446.62        477.36         6.90 o                         
  -6  10   7        520.01        519.47         9.43 o                         
  -5  10   7        154.34        156.52         4.65 o                         
  -4  10   7        496.72        510.46         6.38 o                         
  -3  10   7        561.27        566.73         5.59 o                         
  -2  10   7       2023.66       2036.86        11.81 o                         
  -1  10   7         16.51         19.25         0.98 o                         
   0  10   7        399.86        407.47         4.02 o                         
   1  10   7        314.52        291.94         2.39 o                         
   2  10   7        408.58        407.49         3.54 o                         
   3  10   7        307.35        312.55         3.37 o                         
   4  10   7          7.45          8.70         1.41 o                         
   5  10   7        127.95        109.78         2.72 o                         
  -6  11   7         11.27         12.39         3.17 o                         
  -5  11   7          1.54          1.03         1.77 o                         
  -4  11   7        471.48        476.53         8.02 o                         
  -3  11   7        949.11        957.35         9.97 o                         
  -2  11   7        618.58        606.05         5.29 o                         
  -1  11   7        543.27        575.06         4.25 o                         
   0  11   7       2346.05       2331.96        13.43 o                         
   1  11   7         23.69         30.15         1.30 o                         
   2  11   7        124.68        125.45         2.72 o                         
   3  11   7        854.46        855.32         6.58 o                         
   4  11   7          7.30          8.80         1.44 o                         
   5  11   7        221.68        227.38         4.38 o                         
  -5  12   7        771.02        774.18        10.15 o                         
  -4  12   7         36.92         36.87         2.97 o                         
  -3  12   7        374.12        396.89         4.72 o                         
  -2  12   7        223.59        228.03         3.59 o                         
  -1  12   7        345.44        355.39         4.54 o                         
   0  12   7        348.74        335.71         3.22 o                         
   1  12   7       3995.52       3929.43        22.87 o                         
   2  12   7        404.15        410.62         4.56 o                         
   3  12   7         57.09         63.35         2.60 o                         
   4  12   7        102.28        105.54         3.02 o                         
   5  12   7        272.12        276.70         4.05 o                         
  -5  13   7         90.02         85.08         3.51 o                         
  -4  13   7         20.72         21.23         3.03 o                         
  -3  13   7         41.97         44.95         2.13 o                         
  -2  13   7        327.27        348.55         4.55 o                         
  -1  13   7        429.21        456.94         5.20 o                         
   0  13   7         17.98         25.55         1.63 o                         
   1  13   7        603.77        630.65         7.95 o                         
   2  13   7        201.74        197.57         5.13 o                         
   3  13   7       1440.82       1388.64        21.20 o                         
   4  13   7         40.34         43.55         2.70 o                         
  -4  14   7        650.97        668.54        10.61 o                         
  -3  14   7        968.67        963.69         9.04 o                         
  -2  14   7        574.76        593.01         6.37 o                         
  -1  14   7          4.48          4.66         1.60 o                         
   0  14   7        478.99        489.16         5.50 o                         
   1  14   7        120.52        109.24         4.68 o                         
   2  14   7        371.76        358.92         5.51 o                         
   3  14   7          0.56          8.13         4.50 o                         
  -4  15   7          0.55          1.72         2.20 o                         
  -3  15   7          0.40          2.60         1.77 o                         
  -2  15   7        205.52        225.95         3.96 o                         
  -1  15   7        146.37        148.77         3.36 o                         
   0  15   7        466.44        482.74         6.22 o                         
   1  15   7         11.34         11.40         2.73 o                         
   2  15   7        861.92        812.94        11.97 o                         
   3  15   7        157.07        148.15         5.30 o                         
  -3  16   7        315.26        341.59         8.35 o                         
  -2  16   7       1061.75       1079.31        11.71 o                         
  -1  16   7        757.01        774.65         9.24 o                         
   0  16   7        244.57        234.86         4.62 o                         
   1  16   7         56.41         60.23         4.93 o                         
   2  16   7         21.01         19.06         3.17 o                         
  -1  17   7          5.85          8.55         2.53 o                         
   0  17   7        102.77         88.64         4.55 o                         
  -8   0   8          6.54          8.58         4.29 o                         
  -6   0   8       1268.66       1306.77        15.60 o                         
  -4   0   8        708.51        703.14         8.94 o                         
  -2   0   8       1528.62       1655.24        16.97 o                         
   0   0   8      17995.42      18663.01       129.19 o                         
   2   0   8       7598.58       7524.17        59.98 o                         
   4   0   8        175.73        177.74         2.46 o                         
   6   0   8        219.97        215.70         7.72 o                         
  -8   1   8        107.48        112.00         4.95 o                         
  -7   1   8        149.91        154.47         3.36 o                         
  -6   1   8        777.22        817.26         7.60 o                         
  -5   1   8        354.15        392.62         4.44 o                         
  -4   1   8       3828.37       3852.37        24.69 o                         
  -3   1   8       6722.52       6746.48        53.88 o                         
  -2   1   8       8456.36       8390.08        57.29 o                         
  -1   1   8       2281.16       2543.88        13.65 o                         
   0   1   8       8663.44       8749.76        53.63 o                         
   1   1   8       2901.56       2898.63        16.74 o                         
   2   1   8         71.02         82.30         1.27 o                         
   3   1   8        397.56        430.65         2.96 o                         
   4   1   8       3370.00       3390.65        18.00 o                         
   5   1   8          1.84          5.21         1.11 o                         
   6   1   8         63.76         58.11         3.64 o                         
   7   1   8          0.11          3.22         2.73 o                         
  -8   2   8          5.02          3.91         1.91 o                         
  -7   2   8        274.83        289.55         3.94 o                         
  -6   2   8        478.59        490.13         4.86 o                         
  -5   2   8         60.89         76.14         2.10 o                         
  -4   2   8        255.95        245.87         2.87 o                         
  -3   2   8       3648.99       3702.52        30.20 o                         
  -2   2   8        206.03        194.40         2.27 o                         
  -1   2   8        291.42        268.78         2.72 o                         
   0   2   8       1540.68       1590.09         9.40 o                         
   1   2   8       3468.72       3283.86        18.86 o                         
   2   2   8        165.55        168.13         1.94 o                         
   3   2   8       2048.64       2121.80        12.62 o                         
   4   2   8         29.35         29.09         1.11 o                         
   5   2   8        242.83        225.83         3.89 o                         
   6   2   8        973.63        938.07        13.04 o                         
   7   2   8        349.82        355.83         7.88 o                         
  -8   3   8         61.19         68.77         2.86 o                         
  -7   3   8        710.72        706.58         6.46 o                         
  -6   3   8        554.85        547.71         5.20 o                         
  -5   3   8        845.46        861.30         6.34 o                         
  -4   3   8        240.99        240.91         2.80 o                         
  -3   3   8       3325.23       3367.55        27.73 o                         
  -2   3   8       2616.15       2786.12        19.94 o                         
  -1   3   8      12207.24      11954.77        69.98 o                         
   0   3   8        744.74        824.88         5.53 o                         
   1   3   8      10469.85      10564.40        58.01 o                         
   2   3   8         51.76         69.80         1.26 o                         
   3   3   8        541.47        534.73         3.88 o                         
   4   3   8        169.87        170.83         2.17 o                         
   5   3   8         49.24         54.27         2.41 o                         
   6   3   8          2.18          5.25         2.56 o                         
  -7   4   8         11.21         16.68         1.98 o                         
  -6   4   8        430.40        408.76         4.35 o                         
  -5   4   8         37.84         44.11         1.42 o                         
  -4   4   8       3316.65       3264.11        19.90 o                         
  -3   4   8       1976.66       1990.05        15.13 o                         
  -2   4   8       3328.98       3336.23        29.28 o                         
  -1   4   8        952.22       1026.22         6.75 o                         
   0   4   8         71.08         76.77         1.29 o                         
   1   4   8        114.16        126.08         2.88 o                         
   2   4   8        474.70        461.27         3.43 o                         
   3   4   8       1140.26       1108.82         7.96 o                         
   4   4   8       1141.06       1125.34         8.18 o                         
   5   4   8       2074.66       2033.17        16.12 o                         
   6   4   8         17.22         18.74         1.96 o                         
  -7   5   8        423.18        444.92         8.29 o                         
  -6   5   8        466.54        446.69         4.50 o                         
  -5   5   8       1463.37       1442.44        10.46 o                         
  -4   5   8        937.99        907.32         7.11 o                         
  -3   5   8        151.95        131.61         3.09 o                         
  -2   5   8       4308.00       4014.56        26.38 o                         
  -1   5   8         16.52         12.69         0.76 o                         
   0   5   8       3204.24       3165.06        19.09 o                         
   1   5   8       1612.63       1556.78        11.20 o                         
   2   5   8       1696.38       1628.41         9.91 o                         
   3   5   8       2086.22       2003.58        13.40 o                         
   4   5   8         93.54         90.12         1.99 o                         
   5   5   8        438.32        432.18         7.59 o                         
   6   5   8        731.73        715.18         7.49 o                         
  -7   6   8          8.30          7.66         1.96 o                         
  -6   6   8         95.00         99.76         2.42 o                         
  -5   6   8        684.14        694.17         6.58 o                         
  -4   6   8          9.31         17.78         3.77 o                         
  -3   6   8        467.87        456.96         5.52 o                         
  -2   6   8       2452.85       2532.49        17.12 o                         
  -1   6   8       1754.22       1703.00        10.69 o                         
   0   6   8        180.17        199.55         2.07 o                         
   1   6   8        227.31        217.94         1.84 o                         
   2   6   8        161.12        164.18         1.64 o                         
   3   6   8         51.84         57.26         1.71 o                         
   4   6   8        769.38        773.83         6.55 o                         
   5   6   8        401.55        378.89         4.92 o                         
   6   6   8        473.01        468.50         5.78 o                         
  -7   7   8        698.97        674.47        12.01 o                         
  -6   7   8        235.32        239.95         5.40 o                         
  -5   7   8         54.61         60.50         2.13 o                         
  -4   7   8       3438.36       3417.02        28.80 o                         
  -3   7   8        421.42        414.46         6.00 o                         
  -2   7   8       1041.24       1059.15         7.87 o                         
  -1   7   8        935.63        861.46         5.89 o                         
   0   7   8        147.43        157.69         1.53 o                         
   1   7   8        175.85        167.32         1.62 o                         
   2   7   8       5363.94       5387.73        27.10 o                         
   3   7   8        169.84        172.80         2.33 o                         
   4   7   8       1008.84       1019.55         7.96 o                         
   5   7   8         10.94         14.67         1.55 o                         
   6   7   8        129.45        112.14         2.90 o                         
  -7   8   8          2.15          4.04         2.87 o                         
  -6   8   8         74.40         85.02         4.09 o                         
  -5   8   8        410.77        414.89         5.61 o                         
  -4   8   8         87.58        102.72         3.01 o                         
  -3   8   8         51.32         50.10         2.04 o                         
  -2   8   8        401.67        401.08         3.48 o                         
  -1   8   8        930.45        926.93         5.80 o                         
   0   8   8        113.82        118.78         1.35 o                         
   1   8   8        198.90        196.95         1.92 o                         
   2   8   8        150.46        161.45         1.75 o                         
   3   8   8       1106.77       1145.91         7.71 o                         
   4   8   8        342.69        355.12         4.93 o                         
   5   8   8        218.61        223.03         3.73 o                         
   6   8   8         17.30         23.51         1.92 o                         
  -6   9   8        191.28        172.69         5.30 o                         
  -5   9   8        679.43        695.30         9.16 o                         
  -4   9   8         52.46         60.75         2.13 o                         
  -3   9   8       1389.43       1442.46        11.39 o                         
  -2   9   8       2901.28       2907.23        17.05 o                         
  -1   9   8        786.13        807.59         5.28 o                         
   0   9   8        121.72        135.81         1.75 o                         
   1   9   8        913.19        887.97         5.28 o                         
   2   9   8         22.33         28.95         1.91 o                         
   3   9   8       3363.12       3372.31        20.96 o                         
   4   9   8        483.70        473.90         6.00 o                         
   5   9   8         69.49         66.80         2.26 o                         
  -6  10   8        157.57        153.46         5.30 o                         
  -5  10   8         23.64         21.75         2.02 o                         
  -4  10   8       1254.20       1264.51        13.74 o                         
  -3  10   8        653.24        655.72         6.56 o                         
  -2  10   8       1122.98       1113.60         7.38 o                         
  -1  10   8        857.33        855.32         5.65 o                         
   0  10   8         83.51         78.48         1.53 o                         
   1  10   8         80.24         78.87         1.56 o                         
   2  10   8        400.76        428.60         4.16 o                         
   3  10   8       1245.07       1239.72        10.90 o                         
   4  10   8        143.58        140.57         5.24 o                         
   5  10   8        317.26        330.56         4.42 o                         
  -6  11   8        569.39        569.55         9.70 o                         
  -5  11   8         48.89         41.57         3.34 o                         
  -4  11   8        895.83        937.62         8.43 o                         
  -3  11   8         67.59         70.38         2.79 o                         
  -2  11   8          6.49          6.23         1.48 o                         
  -1  11   8       2975.89       2967.23        19.37 o                         
   0  11   8       1754.81       1814.82        13.25 o                         
   1  11   8       1152.26       1131.71         8.38 o                         
   2  11   8        550.36        556.87         6.25 o                         
   3  11   8         38.46         33.98         1.75 o                         
   4  11   8        380.68        390.54         4.45 o                         
   5  11   8          0.49          0.04         1.81 o                         
  -5  12   8         42.49         40.96         3.64 o                         
  -4  12   8         30.95         34.14         2.33 o                         
  -3  12   8        103.26         90.24         2.98 o                         
  -2  12   8          4.91          3.38         1.44 o                         
  -1  12   8          0.02          3.61         1.30 o                         
   0  12   8        513.02        530.72         5.22 o                         
   1  12   8        472.27        450.90         4.66 o                         
   2  12   8         16.59         15.87         1.74 o                         
   3  12   8          3.78          5.28         1.89 o                         
   4  12   8        239.20        231.79         6.52 o                         
  -5  13   8        187.07        193.14         5.91 o                         
  -4  13   8       1052.07       1026.10        15.85 o                         
  -3  13   8         58.82         62.96         2.48 o                         
  -2  13   8        754.45        763.01         7.50 o                         
  -1  13   8        566.37        582.13         9.22 o                         
   0  13   8       2143.53       2124.18        15.51 o                         
   1  13   8         54.00         68.37         2.88 o                         
   2  13   8         39.37         43.01         2.45 o                         
   3  13   8          0.59          0.66         1.95 o                         
   4  13   8        144.72        135.44         3.96 o                         
  -4  14   8          0.19          0.99         2.87 o                         
  -3  14   8         75.20         89.84         2.94 o                         
  -2  14   8        259.71        264.10         4.22 o                         
  -1  14   8        137.29        144.32         3.27 o                         
   0  14   8         79.53         81.62         2.67 o                         
   1  14   8         53.09         67.30         3.05 o                         
   2  14   8        784.12        788.99        10.10 o                         
   3  14   8        405.18        381.63         6.08 o                         
  -3  15   8        786.18        789.37         8.79 o                         
  -2  15   8         84.49         96.59         3.10 o                         
  -1  15   8        885.96        901.39         8.60 o                         
   0  15   8         92.74         97.22         2.89 o                         
   1  15   8        387.32        367.29         7.42 o                         
   2  15   8         76.19         92.11         4.39 o                         
  -2  16   8         20.02         20.20         2.36 o                         
  -1  16   8         66.03         64.34         4.54 o                         
   0  16   8         26.45         28.13         4.29 o                         
   1  16   8        894.70        920.04        13.04 o                         
  -7   0   9         48.01         49.51         3.17 o                         
  -5   0   9        643.93        634.33         8.64 o                         
  -3   0   9       7034.31       6899.27        67.31 o                         
  -1   0   9       2445.26       2309.04        19.13 o                         
   1   0   9       1491.44       1369.78        11.79 o                         
   3   0   9       5448.51       5406.42        37.23 o                         
   5   0   9         20.54         13.64         1.53 o                         
  -8   1   9         16.05         15.11         2.01 o                         
  -7   1   9        274.90        282.92         3.82 o                         
  -6   1   9        344.04        366.37         5.52 o                         
  -5   1   9        719.44        738.69         6.09 o                         
  -4   1   9       1138.64       1107.67        10.31 o                         
  -3   1   9       9782.60       9902.20        67.74 o                         
  -2   1   9       1333.97       1323.83         9.80 o                         
  -1   1   9          5.94          3.10         0.77 o                         
   0   1   9       1807.57       1857.87        10.15 o                         
   1   1   9         23.10         27.36         0.79 o                         
   2   1   9         16.28         24.86         1.10 o                         
   3   1   9        107.73         95.40         1.43 o                         
   4   1   9        849.52        839.93         5.84 o                         
   5   1   9          2.70          1.72         2.12 o                         
   6   1   9         16.31         19.24         2.87 o                         
  -7   2   9        811.66        823.75         7.23 o                         
  -6   2   9        239.80        239.34         3.80 o                         
  -5   2   9        354.53        359.80         3.79 o                         
  -4   2   9       1092.38       1142.50        10.73 o                         
  -3   2   9       2686.38       2622.46        22.29 o                         
  -2   2   9       6132.70       5857.28        33.17 o                         
  -1   2   9       1616.21       1445.89         8.70 o                         
   0   2   9       3037.89       2958.80        17.03 o                         
   1   2   9         53.40         52.08         1.13 o                         
   2   2   9       2196.74       2107.97        13.12 o                         
   3   2   9       1794.44       1774.08        13.66 o                         
   4   2   9        376.53        352.52         3.48 o                         
   5   2   9        114.07        129.11         3.78 o                         
   6   2   9        110.52        127.07         6.65 o                         
  -7   3   9         13.02          9.29         1.62 o                         
  -6   3   9       1951.65       1977.61        14.07 o                         
  -5   3   9        429.47        417.23         3.82 o                         
  -4   3   9        843.77        889.14         8.75 o                         
  -3   3   9          0.34          5.82         2.17 o                         
  -2   3   9          4.99          7.88         1.34 o                         
  -1   3   9        831.39        880.12         5.92 o                         
   0   3   9       2665.64       2700.72        16.40 o                         
   1   3   9       8214.06       8321.34        44.84 o                         
   2   3   9        200.73        226.50         2.30 o                         
   3   3   9       1537.62       1525.41         9.46 o                         
   4   3   9        267.88        270.28         3.04 o                         
   5   3   9        209.05        226.57         3.71 o                         
   6   3   9         71.34         59.83         3.64 o                         
  -7   4   9        607.87        636.18         5.48 o                         
  -6   4   9        282.76        282.82         3.27 o                         
  -5   4   9        665.95        648.91         5.55 o                         
  -4   4   9        879.71        829.46         6.60 o                         
  -3   4   9        406.29        401.85         5.45 o                         
  -2   4   9       2415.10       2426.27        16.39 o                         
  -1   4   9       1986.01       1946.95        12.13 o                         
   0   4   9       2731.06       2617.75        15.98 o                         
   1   4   9       2033.92       2069.60        12.86 o                         
   2   4   9       1474.68       1491.74         9.17 o                         
   3   4   9       1273.20       1305.75         8.26 o                         
   4   4   9       1690.55       1668.25        14.64 o                         
   5   4   9       1821.76       1750.65        14.14 o                         
   6   4   9        525.81        531.19        10.94 o                         
  -7   5   9        711.59        718.05         8.17 o                         
  -6   5   9          4.79          3.46         1.46 o                         
  -5   5   9       2503.33       2603.65        19.51 o                         
  -4   5   9         83.58         80.49         3.06 o                         
  -3   5   9         24.12         22.59         1.49 o                         
  -2   5   9        665.53        683.71         5.41 o                         
  -1   5   9       2512.42       2504.96        15.37 o                         
   0   5   9       1099.14       1116.18         7.42 o                         
   1   5   9          3.93          6.75         0.81 o                         
   2   5   9        127.16        144.99         1.80 o                         
   3   5   9        388.33        381.08         4.09 o                         
   4   5   9        143.55        144.97         2.53 o                         
   5   5   9        149.71        151.55         3.25 o                         
   6   5   9        372.82        377.18         5.18 o                         
  -7   6   9        107.67        107.69         3.71 o                         
  -6   6   9        139.68        146.37         4.83 o                         
  -5   6   9       1253.90       1234.41        10.23 o                         
  -4   6   9        421.92        383.85         5.02 o                         
  -3   6   9        129.10        114.18         2.35 o                         
  -2   6   9       2157.46       2094.80        13.15 o                         
  -1   6   9       3038.42       2911.68        17.84 o                         
   0   6   9         60.26         45.71         1.34 o                         
   1   6   9       7867.42       7954.43        41.12 o                         
   2   6   9        882.81        892.09         5.48 o                         
   3   6   9        496.49        500.78         4.86 o                         
   4   6   9          9.33          9.80         1.25 o                         
   5   6   9       2563.92       2577.09        19.99 o                         
   6   6   9         25.40         25.33         2.13 o                         
  -7   7   9         86.96         81.31         6.65 o                         
  -6   7   9         42.71         45.31         2.59 o                         
  -5   7   9        879.95        890.45         9.39 o                         
  -4   7   9         94.56        103.05         4.58 o                         
  -3   7   9        469.67        483.27         5.86 o                         
  -2   7   9         41.64         44.94         1.47 o                         
  -1   7   9       2456.92       2419.43        15.01 o                         
   0   7   9        310.04        286.06         3.65 o                         
   1   7   9        511.65        496.08         3.42 o                         
   2   7   9        200.72        212.17         2.05 o                         
   3   7   9        238.11        228.52         2.75 o                         
   4   7   9        446.07        448.06         4.55 o                         
   5   7   9        118.76        122.50         2.78 o                         
   6   7   9        160.22        145.38         3.13 o                         
  -7   8   9          0.44          2.48         2.68 o                         
  -6   8   9        612.51        600.42         9.55 o                         
  -5   8   9        648.15        674.66         7.72 o                         
  -4   8   9        739.47        722.59         7.90 o                         
  -3   8   9         92.16         81.38         2.70 o                         
  -2   8   9        264.53        283.73         2.83 o                         
  -1   8   9       1179.06       1151.00         8.23 o                         
   0   8   9        750.21        706.80         4.72 o                         
   1   8   9       1855.04       1816.02         9.77 o                         
   2   8   9       4970.87       5020.38        27.44 o                         
   3   8   9         81.85         87.18         2.01 o                         
   4   8   9       1825.84       1790.77        12.83 o                         
   5   8   9          2.79          4.35         2.06 o                         
  -6   9   9         32.25         33.83         3.34 o                         
  -5   9   9        179.02        167.59         3.72 o                         
  -4   9   9        165.45        167.73         3.63 o                         
  -3   9   9        580.55        573.30         6.80 o                         
  -2   9   9       1344.20       1332.18         9.50 o                         
  -1   9   9        620.82        601.00         5.06 o                         
   0   9   9         51.43         47.06         1.42 o                         
   1   9   9         84.81         77.03         1.52 o                         
   2   9   9        317.39        300.19         2.96 o                         
   3   9   9        141.40        137.32         2.44 o                         
   4   9   9        397.94        396.15         6.77 o                         
   5   9   9          8.78          7.61         1.57 o                         
  -6  10   9        145.57        149.23         8.58 o                         
  -5  10   9         86.65         79.85         3.02 o                         
  -4  10   9        522.71        536.61         9.23 o                         
  -3  10   9         69.88         72.75         2.84 o                         
  -2  10   9        526.62        536.20         5.63 o                         
  -1  10   9        138.62        133.27         2.12 o                         
   0  10   9        801.25        816.18         6.05 o                         
   1  10   9       1138.83       1160.88         8.48 o                         
   2  10   9        987.15        985.60         7.56 o                         
   3  10   9       2858.12       2850.21        20.18 o                         
   4  10   9        467.78        464.15         5.62 o                         
   5  10   9          1.25          1.00         1.76 o                         
  -6  11   9        679.93        664.76        10.76 o                         
  -5  11   9        275.61        256.50         6.21 o                         
  -4  11   9          9.94         11.94         1.95 o                         
  -3  11   9         79.57         84.13         2.61 o                         
  -2  11   9          9.37          4.88         1.50 o                         
  -1  11   9        376.75        370.46         4.71 o                         
   0  11   9        163.66        158.00         2.72 o                         
   1  11   9        102.56         97.79         2.19 o                         
   2  11   9          1.58          3.47         1.55 o                         
   3  11   9        575.82        569.34         6.63 o                         
   4  11   9        104.00        111.98         3.17 o                         
   5  11   9         50.54         55.34         2.67 o                         
  -5  12   9         46.48         49.60         3.64 o                         
  -4  12   9          5.32          4.96         2.79 o                         
  -3  12   9        911.84        883.19         8.40 o                         
  -2  12   9          4.21          0.96         1.50 o                         
  -1  12   9       2708.50       2759.39        24.15 o                         
   0  12   9         43.40         45.68         1.81 o                         
   1  12   9        364.09        346.28         7.55 o                         
   2  12   9        315.97        321.17         5.27 o                         
   3  12   9        504.75        504.31        11.53 o                         
   4  12   9         30.35         28.89         2.63 o                         
  -5  13   9        148.46        138.51         5.46 o                         
  -4  13   9         27.04         27.08         2.38 o                         
  -3  13   9        753.81        745.57         7.55 o                         
  -2  13   9        108.23        119.38         3.05 o                         
  -1  13   9         10.28         12.79         1.60 o                         
   0  13   9        107.69        103.70         2.77 o                         
   1  13   9          0.33         -0.27         2.49 o                         
   2  13   9          2.09         -1.29         1.81 o                         
   3  13   9         77.11         75.94         3.27 o                         
   4  13   9        488.21        480.62         9.02 o                         
  -4  14   9         31.87         40.23         5.64 o                         
  -3  14   9        890.24        884.92         8.73 o                         
  -2  14   9       1190.56       1218.60        10.83 o                         
  -1  14   9         35.26         37.58         2.13 o                         
   0  14   9        539.23        533.29         9.22 o                         
   1  14   9         55.23         47.61         2.70 o                         
   2  14   9         88.36         91.89         3.63 o                         
   3  14   9         65.92         58.34         4.14 o                         
  -3  15   9        454.86        440.64         8.17 o                         
  -2  15   9         71.00         68.80         2.66 o                         
  -1  15   9        253.52        251.30         4.18 o                         
   0  15   9        257.18        268.34         4.58 o                         
   1  15   9         13.95          6.72         2.20 o                         
   2  15   9          4.21          4.72         2.73 o                         
  -2  16   9        165.83        165.04         3.75 o                         
  -1  16   9        115.34        109.44         3.40 o                         
   0  16   9         42.25         33.89         3.34 o                         
   1  16   9        190.80        191.27         5.76 o                         
  -6   0  10       4135.57       4148.94        35.07 o                         
  -4   0  10       6742.00       6644.83        78.47 o                         
  -2   0  10         12.28         20.37         3.18 o                         
   0   0  10        803.29        798.61         7.32 o                         
   2   0  10         83.92         56.40         1.97 o                         
   4   0  10       1319.00       1322.68        12.25 o                         
   6   0  10        375.68        376.93        10.72 o                         
  -7   1  10         44.48         42.73         1.94 o                         
  -6   1  10        440.79        443.99         6.33 o                         
  -5   1  10        367.19        358.79         4.95 o                         
  -4   1  10       1913.63       1918.34        14.42 o                         
  -3   1  10        133.34        151.47         3.13 o                         
  -2   1  10        918.17        929.39         6.00 o                         
  -1   1  10        280.28        222.49         2.41 o                         
   0   1  10       1163.40       1032.85         5.98 o                         
   1   1  10       2189.78       2276.19        13.44 o                         
   2   1  10         39.22         51.73         1.51 o                         
   3   1  10          1.94          3.27         0.72 o                         
   4   1  10        966.04        957.94         7.32 o                         
   5   1  10          5.12          1.89         2.26 o                         
   6   1  10       1388.21       1406.60        17.89 o                         
  -7   2  10        793.72        782.48         7.03 o                         
  -6   2  10        746.61        743.11         6.47 o                         
  -5   2  10       4220.76       4229.96        35.15 o                         
  -4   2  10         46.80         52.63         2.05 o                         
  -3   2  10       2466.76       2442.98        17.68 o                         
  -2   2  10       2740.86       2711.54        14.74 o                         
  -1   2  10       1136.77       1175.47         7.27 o                         
   0   2  10       3303.80       3112.53        17.98 o                         
   1   2  10        196.86        166.52         3.26 o                         
   2   2  10        499.09        501.64         3.62 o                         
   3   2  10       1493.21       1456.24         9.10 o                         
   4   2  10         85.65        109.72         3.09 o                         
   5   2  10         38.48         35.11         1.83 o                         
   6   2  10         13.30         14.16         2.73 o                         
  -7   3  10        198.62        206.39         3.46 o                         
  -6   3  10        202.89        218.75         3.59 o                         
  -5   3  10          0.09          2.00         1.49 o                         
  -4   3  10        238.36        215.30         5.57 o                         
  -3   3  10        304.71        283.73         3.37 o                         
  -2   3  10        807.12        790.08         8.34 o                         
  -1   3  10       2251.32       2248.01        14.68 o                         
   0   3  10        113.45        101.83         1.56 o                         
   1   3  10       1700.37       1722.11        10.50 o                         
   2   3  10         88.04         77.30         1.60 o                         
   3   3  10       1306.19       1309.20         8.30 o                         
   4   3  10        181.82        164.61         3.08 o                         
   5   3  10       1424.52       1419.45        13.26 o                         
   6   3  10        142.52        142.16         5.57 o                         
  -7   4  10        879.64        906.64         7.65 o                         
  -6   4  10        325.46        347.94         3.97 o                         
  -5   4  10         80.81         78.00         2.34 o                         
  -4   4  10        638.05        643.61         5.47 o                         
  -3   4  10        844.41        833.06         7.40 o                         
  -2   4  10        495.48        443.13         3.21 o                         
  -1   4  10      11304.49      11083.22        64.85 o                         
   0   4  10        437.77        456.50         3.63 o                         
   1   4  10       1042.55       1055.01         7.12 o                         
   2   4  10          3.14          5.86         0.75 o                         
   3   4  10        189.69        180.98         2.49 o                         
   4   4  10          1.64          2.14         1.61 o                         
   5   4  10         39.48         49.10         2.17 o                         
   6   4  10        172.80        167.93         4.37 o                         
  -7   5  10         24.71         21.05         3.85 o                         
  -6   5  10         11.78         10.99         1.55 o                         
  -5   5  10        159.75        168.03         3.63 o                         
  -4   5  10         13.20         12.29         1.64 o                         
  -3   5  10        636.49        658.42         6.28 o                         
  -2   5  10       3390.04       3245.67        18.08 o                         
  -1   5  10         17.32         19.25         1.37 o                         
   0   5  10         22.98         26.10         0.98 o                         
   1   5  10       2035.87       1978.73        11.32 o                         
   2   5  10       1709.78       1698.10        10.83 o                         
   3   5  10       1495.44       1523.80        11.40 o                         
   4   5  10       1464.20       1443.72        11.95 o                         
   5   5  10         37.10         31.95         2.17 o                         
   6   5  10        529.93        518.63        10.47 o                         
  -7   6  10        117.21        107.83         3.79 o                         
  -6   6  10         42.87         43.13         2.39 o                         
  -5   6  10         28.70         32.73         2.14 o                         
  -4   6  10       1838.91       1845.28        16.58 o                         
  -3   6  10         81.25         84.98         2.29 o                         
  -2   6  10       5389.77       5365.75        32.06 o                         
  -1   6  10        308.25        322.85         3.17 o                         
   0   6  10       1603.58       1584.47        10.18 o                         
   1   6  10        163.50        159.00         1.67 o                         
   2   6  10       2068.40       2052.91        11.41 o                         
   3   6  10         49.78         44.07         1.68 o                         
   4   6  10        193.55        182.76         3.42 o                         
   5   6  10        153.57        161.95         3.47 o                         
   6   6  10          0.46          0.85         2.66 o                         
  -7   7  10          0.65         -0.76         4.93 o                         
  -6   7  10        408.15        407.83         5.80 o                         
  -5   7  10        134.54        152.84         3.52 o                         
  -4   7  10        755.08        741.21         7.99 o                         
  -3   7  10         35.43         33.85         1.52 o                         
  -2   7  10        348.14        370.08         3.32 o                         
  -1   7  10       1543.93       1635.55        10.58 o                         
   0   7  10       1251.78       1237.71         8.28 o                         
   1   7  10         58.82         46.73         2.30 o                         
   2   7  10       6503.77       6346.75        33.25 o                         
   3   7  10       1805.94       1789.01        12.48 o                         
   4   7  10        270.44        278.02         3.57 o                         
   5   7  10        159.43        158.12         3.00 o                         
  -6   8  10          9.83          8.93         2.02 o                         
  -5   8  10        124.47        119.45         3.34 o                         
  -4   8  10       1501.39       1525.02        14.27 o                         
  -3   8  10       3134.40       3129.87        26.65 o                         
  -2   8  10         70.25         81.04         2.14 o                         
  -1   8  10        723.79        738.58         6.26 o                         
   0   8  10        105.68        100.19         1.90 o                         
   1   8  10       1813.02       1766.10        10.88 o                         
   2   8  10       1716.03       1722.19        12.69 o                         
   3   8  10        797.89        787.47         7.01 o                         
   4   8  10         58.95         66.05         2.07 o                         
   5   8  10        198.36        196.85         4.20 o                         
  -6   9  10          0.00         -0.64         3.64 o                         
  -5   9  10         47.59         46.16         2.76 o                         
  -4   9  10         53.94         58.30         2.52 o                         
  -3   9  10         13.32         14.50         1.81 o                         
  -2   9  10        695.66        706.20         6.75 o                         
  -1   9  10       1132.39       1164.03         8.49 o                         
   0   9  10        245.95        239.79         2.96 o                         
   1   9  10       1546.13       1553.33         9.36 o                         
   2   9  10        593.30        592.08         5.20 o                         
   3   9  10       2222.53       2267.64        24.94 o                         
   4   9  10        125.33        139.62         4.02 o                         
   5   9  10        189.72        185.42         3.91 o                         
  -6  10  10         57.72         53.95         4.29 o                         
  -5  10  10        320.12        350.91         6.74 o                         
  -4  10  10        199.82        203.98         4.09 o                         
  -3  10  10        751.19        762.51         7.45 o                         
  -2  10  10        542.38        523.16         5.62 o                         
  -1  10  10       1134.27       1081.81         8.72 o                         
   0  10  10       2159.19       2123.47        13.54 o                         
   1  10  10        329.05        335.61         5.69 o                         
   2  10  10         72.86         69.84         2.50 o                         
   3  10  10         19.39         16.69         1.59 o                         
   4  10  10          6.65          9.09         2.04 o                         
   5  10  10          5.60         10.45         1.98 o                         
  -5  11  10          0.01         -0.22         2.02 o                         
  -4  11  10        722.45        716.85         8.40 o                         
  -3  11  10       1225.54       1220.04        10.61 o                         
  -2  11  10        507.60        464.54         6.38 o                         
  -1  11  10        345.07        338.40         4.39 o                         
   0  11  10       2446.75       2477.27        29.38 o                         
   1  11  10        690.01        685.06         6.21 o                         
   2  11  10        501.15        508.64         6.76 o                         
   3  11  10         19.84         27.13         2.86 o                         
   4  11  10        432.14        419.25         6.52 o                         
  -5  12  10         78.59         74.70         4.25 o                         
  -4  12  10        119.81        130.11         3.66 o                         
  -3  12  10         89.66         87.01         2.82 o                         
  -2  12  10        251.58        232.77         3.79 o                         
  -1  12  10        738.21        754.15         7.29 o                         
   0  12  10       2478.47       2484.70        19.08 o                         
   1  12  10         97.32         92.21         2.88 o                         
   2  12  10        225.94        221.26         4.53 o                         
   3  12  10         17.10         20.04         2.60 o                         
   4  12  10        194.02        176.15         4.44 o                         
  -4  13  10        654.25        671.24         9.97 o                         
  -3  13  10        176.48        183.36         3.64 o                         
  -2  13  10        289.13        307.88         6.81 o                         
  -1  13  10        264.71        281.42         4.17 o                         
   0  13  10        288.59        295.78         4.17 o                         
   1  13  10         30.82         38.21         2.55 o                         
   2  13  10         25.33         27.69         2.38 o                         
   3  13  10        241.56        223.06         4.77 o                         
  -4  14  10          7.86          6.35         1.91 o                         
  -3  14  10        159.76        160.45         5.08 o                         
  -2  14  10          0.93          2.38         2.54 o                         
  -1  14  10        467.50        479.51         7.18 o                         
   0  14  10         16.80         19.35         1.91 o                         
   1  14  10         11.13         12.31         2.86 o                         
   2  14  10          0.53         -0.02         2.14 o                         
   3  14  10         16.94         14.66         2.38 o                         
  -3  15  10        169.88        189.61         4.00 o                         
  -2  15  10        171.60        181.30         5.54 o                         
  -1  15  10        286.04        296.20         4.49 o                         
   0  15  10         86.80         89.06         3.38 o                         
   1  15  10        315.55        335.10         7.73 o                         
   2  15  10          4.02          4.22         2.20 o                         
  -1  16  10          4.32          6.11         1.93 o                         
   0  16  10        204.35        201.93         5.91 o                         
  -7   0  11         77.67         79.87         4.09 o                         
  -5   0  11        963.68        954.99        11.67 o                         
  -3   0  11         97.04         86.47         2.87 o                         
  -1   0  11       9786.27      10366.75        82.51 o                         
   1   0  11        306.52        307.80         3.76 o                         
   3   0  11        460.59        470.50         5.00 o                         
   5   0  11        657.62        683.54        14.58 o                         
  -7   1  11        617.44        643.09         6.13 o                         
  -6   1  11       1645.15       1636.62        13.13 o                         
  -5   1  11        122.07        125.47         2.62 o                         
  -4   1  11       1096.00       1102.99         9.00 o                         
  -3   1  11       6351.64       6291.64        43.57 o                         
  -2   1  11         13.29         10.28         0.80 o                         
  -1   1  11        503.75        490.80         3.32 o                         
   0   1  11         72.45         58.75         1.13 o                         
   1   1  11       2991.49       2866.01        16.76 o                         
   2   1  11       1346.50       1385.52         8.36 o                         
   3   1  11       1632.02       1668.72         9.20 o                         
   4   1  11        688.26        713.73         6.84 o                         
   5   1  11         27.49         29.45         3.03 o                         
   6   1  11          4.12          6.22         2.73 o                         
  -7   2  11          3.05          0.98         1.70 o                         
  -6   2  11         71.68         78.92         3.13 o                         
  -5   2  11        362.87        369.70         5.11 o                         
  -4   2  11          8.73          8.97         1.26 o                         
  -3   2  11        321.54        322.88         3.57 o                         
  -2   2  11        249.00        239.80         2.13 o                         
  -1   2  11       1865.20       1946.78        11.62 o                         
   0   2  11        122.16        125.50         1.53 o                         
   1   2  11        831.13        818.78         5.23 o                         
   2   2  11        519.58        549.61         4.13 o                         
   3   2  11       2660.13       2595.25        15.47 o                         
   4   2  11        589.48        615.41         6.15 o                         
   5   2  11          2.36          1.44         1.81 o                         
   6   2  11       1049.79       1036.38        14.40 o                         
  -7   3  11          0.04          2.01         2.05 o                         
  -6   3  11       1081.07       1077.82        10.97 o                         
  -5   3  11       2285.29       2242.02        19.72 o                         
  -4   3  11       1175.96       1158.79        11.19 o                         
  -3   3  11        766.14        727.86         7.01 o                         
  -2   3  11       3543.30       3494.16        20.32 o                         
  -1   3  11        679.30        739.89         6.92 o                         
   0   3  11       1464.26       1447.81         9.38 o                         
   1   3  11        455.26        454.37         3.94 o                         
   2   3  11       1929.21       2005.42        12.78 o                         
   3   3  11          5.07          5.62         1.05 o                         
   4   3  11       1768.41       1794.76        14.30 o                         
   5   3  11        146.01        153.31         3.40 o                         
   6   3  11        170.11        174.98         5.46 o                         
  -7   4  11       1169.51       1178.29        10.38 o                         
  -6   4  11        243.98        246.41         3.77 o                         
  -5   4  11         30.19         35.62         1.81 o                         
  -4   4  11         42.18         32.26         1.65 o                         
  -3   4  11       1878.06       1882.39        13.11 o                         
  -2   4  11        692.06        699.46         4.60 o                         
  -1   4  11        579.62        591.60         4.49 o                         
   0   4  11        102.14        105.69         1.73 o                         
   1   4  11        331.83        323.42         2.73 o                         
   2   4  11       1005.31       1030.24         6.79 o                         
   3   4  11        204.89        193.61         2.90 o                         
   4   4  11       2917.44       2940.13        22.18 o                         
   5   4  11        754.57        767.96         7.65 o                         
   6   4  11          2.31          3.98         2.14 o                         
  -7   5  11         24.38         24.39         2.61 o                         
  -6   5  11          5.14          8.15         1.89 o                         
  -5   5  11       1332.54       1344.92        19.24 o                         
  -4   5  11          4.26          4.63         1.56 o                         
  -3   5  11        718.88        690.18         6.20 o                         
  -2   5  11         18.42         16.77         0.97 o                         
  -1   5  11       6637.29       6466.09        38.35 o                         
   0   5  11       4107.98       4078.04        29.82 o                         
   1   5  11        952.43        968.77         6.06 o                         
   2   5  11       1421.73       1386.25         8.79 o                         
   3   5  11         74.02         72.94         2.18 o                         
   4   5  11        100.74        100.76         2.77 o                         
   5   5  11       1635.94       1686.19        17.35 o                         
   6   5  11         15.04         16.46         2.55 o                         
  -7   6  11        501.63        497.24        10.72 o                         
  -6   6  11         20.18         17.46         2.02 o                         
  -5   6  11        185.09        201.47         4.02 o                         
  -4   6  11         43.51         44.97         2.20 o                         
  -3   6  11         70.17         45.41         1.74 o                         
  -2   6  11         65.59         71.95         2.08 o                         
  -1   6  11        779.51        834.29         5.98 o                         
   0   6  11        797.21        793.73         5.78 o                         
   1   6  11       2946.27       3027.99        17.73 o                         
   2   6  11          0.35          0.57         0.89 o                         
   3   6  11        580.85        554.00         6.24 o                         
   4   6  11        331.54        325.14         5.08 o                         
   5   6  11         82.51         88.62         2.97 o                         
  -7   7  11        101.03         90.54         7.72 o                         
  -6   7  11         85.75         86.76         3.57 o                         
  -5   7  11       1331.38       1306.30        15.34 o                         
  -4   7  11        176.24        175.88         3.77 o                         
  -3   7  11        157.89        160.07         2.61 o                         
  -2   7  11       1780.87       1793.77        11.65 o                         
  -1   7  11       4644.88       4558.54        27.47 o                         
   0   7  11        381.73        409.38         5.84 o                         
   1   7  11       1587.10       1575.58         9.88 o                         
   2   7  11        242.86        240.70         3.26 o                         
   3   7  11         69.93         61.39         2.24 o                         
   4   7  11         85.65         86.00         2.40 o                         
   5   7  11        333.22        325.95         4.17 o                         
  -6   8  11         13.96         14.81         2.07 o                         
  -5   8  11        221.96        236.37         4.41 o                         
  -4   8  11       1593.57       1604.00        15.01 o                         
  -3   8  11         14.50         14.33         1.55 o                         
  -2   8  11        825.30        825.80         7.56 o                         
  -1   8  11        111.14        109.74         2.26 o                         
   0   8  11       1605.16       1604.51        10.57 o                         
   1   8  11       1954.89       1935.76        11.92 o                         
   2   8  11        193.95        196.11         3.06 o                         
   3   8  11         53.64         48.71         2.13 o                         
   4   8  11        246.38        239.96         4.01 o                         
   5   8  11         98.59         92.24         3.15 o                         
  -6   9  11         91.16         88.66         4.39 o                         
  -5   9  11         10.46          5.42         1.89 o                         
  -4   9  11        638.70        637.88         7.57 o                         
  -3   9  11         48.51         38.61         1.96 o                         
  -2   9  11       1444.74       1463.45        11.95 o                         
  -1   9  11          5.53          6.33         1.13 o                         
   0   9  11       2592.69       2563.86        17.14 o                         
   1   9  11       1132.17       1085.63         8.63 o                         
   2   9  11       2081.24       2063.28        15.89 o                         
   3   9  11         27.53         31.47         1.96 o                         
   4   9  11          3.09          4.21         1.65 o                         
   5   9  11        672.54        645.23         7.18 o                         
  -6  10  11         47.95         45.25         3.94 o                         
  -5  10  11        273.72        272.10         4.91 o                         
  -4  10  11        147.93        134.91         3.66 o                         
  -3  10  11        718.72        701.87         7.07 o                         
  -2  10  11        140.09        123.31         2.94 o                         
  -1  10  11        178.48        190.06         3.09 o                         
   0  10  11          7.79          8.43         1.98 o                         
   1  10  11         57.38         69.09         2.10 o                         
   2  10  11         48.59         51.93         2.55 o                         
   3  10  11        112.73        108.74         2.96 o                         
   4  10  11        249.40        252.91         4.21 o                         
  -5  11  11         24.21         26.41         3.19 o                         
  -4  11  11        138.44        142.29         4.33 o                         
  -3  11  11       1937.19       1963.60        15.75 o                         
  -2  11  11        551.06        521.43         5.83 o                         
  -1  11  11       1077.11       1109.70         9.70 o                         
   0  11  11         18.64         17.73         1.70 o                         
   1  11  11        587.96        569.45         6.48 o                         
   2  11  11          7.78          5.71         1.95 o                         
   3  11  11        267.96        268.92         8.00 o                         
   4  11  11        561.22        538.25         7.51 o                         
  -5  12  11        245.97        241.97         8.36 o                         
  -4  12  11        429.12        428.56         5.56 o                         
  -3  12  11         81.17         84.29         2.87 o                         
  -2  12  11         49.40         47.04         3.43 o                         
  -1  12  11          0.33          1.73         1.55 o                         
   0  12  11         87.65        103.28         2.82 o                         
   1  12  11         14.60         13.97         1.98 o                         
   2  12  11          8.93          6.42         2.05 o                         
   3  12  11        506.26        519.47         7.26 o                         
  -4  13  11        127.20        128.84         3.40 o                         
  -3  13  11        722.62        742.44        10.09 o                         
  -2  13  11       1056.37       1054.73         9.75 o                         
  -1  13  11         31.87         37.18         3.00 o                         
   0  13  11        120.51        129.94         3.13 o                         
   1  13  11        231.87        225.55         4.53 o                         
   2  13  11          2.03          4.43         1.98 o                         
   3  13  11        320.60        317.98         5.76 o                         
  -3  14  11         96.20        105.96         3.25 o                         
  -2  14  11          9.95         10.93         1.98 o                         
  -1  14  11        369.13        371.08         4.92 o                         
   0  14  11          2.15          3.74         2.05 o                         
   1  14  11         41.74         40.44         2.70 o                         
   2  14  11         48.20         51.82         3.02 o                         
  -2  15  11        156.41        164.52         4.60 o                         
  -1  15  11        168.31        162.15         3.59 o                         
   0  15  11        234.31        250.31         5.02 o                         
   1  15  11        139.91        118.51         4.89 o                         
  -6   0  12       1418.81       1415.27        16.52 o                         
  -4   0  12         18.43         16.02         1.95 o                         
  -2   0  12        107.42        105.59         2.60 o                         
   0   0  12      12041.33      12003.40        95.46 o                         
   2   0  12       6877.93       6934.64        55.84 o                         
   4   0  12        856.93        892.62         9.12 o                         
   6   0  12        487.16        443.83        12.44 o                         
  -7   1  12        183.27        191.57         3.70 o                         
  -6   1  12        725.40        742.65         7.23 o                         
  -5   1  12          2.29          3.46         1.33 o                         
  -4   1  12        107.98        135.71         2.56 o                         
  -3   1  12        442.61        420.16         4.93 o                         
  -2   1  12       1507.48       1526.05         9.44 o                         
  -1   1  12        115.06        135.84         1.69 o                         
   0   1  12       1487.82       1429.29         8.85 o                         
   1   1  12       3286.39       3283.09        20.85 o                         
   2   1  12        287.83        279.54         2.59 o                         
   3   1  12        208.87        222.13         3.36 o                         
   4   1  12        208.85        217.81         3.64 o                         
   5   1  12        758.45        743.92        24.01 o                         
   6   1  12        204.13        207.16         6.06 o                         
  -7   2  12        126.42        126.11         3.27 o                         
  -6   2  12         92.74         89.98         2.67 o                         
  -5   2  12       1675.76       1690.70        13.34 o                         
  -4   2  12       1514.90       1545.89        12.05 o                         
  -3   2  12        431.82        405.52         4.79 o                         
  -2   2  12        265.16        253.41         2.25 o                         
  -1   2  12        481.13        461.57         3.47 o                         
   0   2  12       1887.98       1968.17        10.95 o                         
   1   2  12       2667.17       2565.84        14.53 o                         
   2   2  12        326.58        321.05         2.84 o                         
   3   2  12       1597.04       1609.79        12.24 o                         
   4   2  12        444.38        453.00         5.18 o                         
   5   2  12       1521.37       1548.39        15.25 o                         
   6   2  12         26.40         32.36         6.65 o                         
  -7   3  12        713.75        727.87         8.66 o                         
  -6   3  12          1.16          1.57         1.75 o                         
  -5   3  12        271.56        282.37         3.78 o                         
  -4   3  12         15.43         15.06         1.13 o                         
  -3   3  12        309.45        307.90         3.42 o                         
  -2   3  12       1148.34       1168.69         7.53 o                         
  -1   3  12       1410.05       1381.46         9.66 o                         
   0   3  12        303.68        292.53         2.83 o                         
   1   3  12        545.11        578.68         4.78 o                         
   2   3  12       1709.13       1730.80        11.26 o                         
   3   3  12          0.17          1.11         1.13 o                         
   4   3  12        180.06        173.75         3.30 o                         
   5   3  12        159.87        174.76         4.27 o                         
   6   3  12        157.53        158.98         5.60 o                         
  -7   4  12         76.71         83.02         2.86 o                         
  -6   4  12        138.50        134.39         3.53 o                         
  -5   4  12        534.45        546.04         6.81 o                         
  -4   4  12         40.22         39.93         1.45 o                         
  -3   4  12       4704.93       4628.06        29.29 o                         
  -2   4  12        590.82        589.83         4.62 o                         
  -1   4  12       2273.65       2267.60        14.23 o                         
   0   4  12         39.25         42.50         1.28 o                         
   1   4  12         42.25         43.20         2.35 o                         
   2   4  12       2169.26       2187.77        13.93 o                         
   3   4  12       2020.58       2048.35        15.91 o                         
   4   4  12        909.87        915.76         8.51 o                         
   5   4  12        614.64        602.17        10.00 o                         
  -7   5  12         58.26         71.94         4.07 o                         
  -6   5  12        353.52        328.11         5.19 o                         
  -5   5  12       1650.89       1621.22        15.10 o                         
  -4   5  12        626.00        635.57         7.17 o                         
  -3   5  12         21.86         28.69         1.12 o                         
  -2   5  12        759.48        776.97         8.53 o                         
  -1   5  12         37.62         27.61         1.12 o                         
   0   5  12        475.98        499.87         4.15 o                         
   1   5  12        773.90        748.29         7.30 o                         
   2   5  12        235.93        241.64         2.63 o                         
   3   5  12        580.29        544.39         5.67 o                         
   4   5  12        133.48        133.84         3.21 o                         
   5   5  12          5.51          8.38         1.74 o                         
  -7   6  12          0.14         -0.43         2.73 o                         
  -6   6  12         27.00         26.10         2.27 o                         
  -5   6  12          4.48          7.03         1.81 o                         
  -4   6  12        273.22        283.41         4.62 o                         
  -3   6  12         63.24         64.75         1.84 o                         
  -2   6  12       5402.42       5347.15        33.94 o                         
  -1   6  12        300.50        285.53         2.92 o                         
   0   6  12       2574.14       2586.05        17.80 o                         
   1   6  12        215.52        230.59         2.67 o                         
   2   6  12       1278.28       1314.52         8.98 o                         
   3   6  12        258.89        276.41         4.01 o                         
   4   6  12        171.76        190.44         3.59 o                         
   5   6  12          9.48          9.49         1.87 o                         
  -6   7  12         23.40         24.36         2.27 o                         
  -5   7  12        133.51        129.64         3.87 o                         
  -4   7  12       3212.41       3189.57        27.40 o                         
  -3   7  12        709.57        715.45         6.86 o                         
  -2   7  12        287.75        259.47         2.94 o                         
  -1   7  12        160.58        149.69         2.15 o                         
   0   7  12        278.97        271.14         2.89 o                         
   1   7  12         26.46         28.39         1.20 o                         
   2   7  12        301.84        283.88         3.90 o                         
   3   7  12         61.79         66.45         2.34 o                         
   4   7  12        414.28        403.60         5.14 o                         
   5   7  12        148.32        137.24         3.52 o                         
  -6   8  12         51.47         55.36         2.84 o                         
  -5   8  12          5.71          8.54         1.95 o                         
  -4   8  12         26.44         27.67         2.14 o                         
  -3   8  12        692.43        727.39         8.54 o                         
  -2   8  12       1527.13       1441.61        11.85 o                         
  -1   8  12       3059.96       3028.04        23.71 o                         
   0   8  12        922.15        901.88         6.59 o                         
   1   8  12        658.97        662.14         4.99 o                         
   2   8  12        336.83        330.18         3.93 o                         
   3   8  12        311.82        336.85         5.01 o                         
   4   8  12        103.77        114.81         3.21 o                         
   5   8  12         34.87         34.99         2.34 o                         
  -6   9  12        579.77        587.93         7.65 o                         
  -5   9  12       1183.64       1178.50        12.12 o                         
  -4   9  12         37.98         35.28         2.38 o                         
  -3   9  12       1219.79       1177.28        10.27 o                         
  -2   9  12         27.27         26.69         1.65 o                         
  -1   9  12        135.39        142.39         3.15 o                         
   0   9  12        682.75        640.68         5.55 o                         
   1   9  12         56.95         49.41         1.82 o                         
   2   9  12         37.96         43.77         2.84 o                         
   3   9  12          0.16         -0.01         1.48 o                         
   4   9  12        246.50        258.68         4.74 o                         
  -6  10  12         18.23         17.84         3.34 o                         
  -5  10  12         32.84         40.13         2.58 o                         
  -4  10  12        466.31        486.17         6.66 o                         
  -3  10  12        578.55        581.86         6.27 o                         
  -2  10  12         16.34         10.05         1.65 o                         
  -1  10  12        323.99        316.10         4.28 o                         
   0  10  12       2574.33       2571.70        18.24 o                         
   1  10  12        469.15        465.69         7.49 o                         
   2  10  12         13.98         14.06         2.24 o                         
   3  10  12        886.06        841.52         9.74 o                         
   4  10  12         38.66         39.81         2.34 o                         
  -5  11  12         54.66         51.30         2.84 o                         
  -4  11  12        278.88        293.22         4.60 o                         
  -3  11  12          7.41          7.94         1.70 o                         
  -2  11  12        562.50        535.24         5.94 o                         
  -1  11  12        202.55        205.05         5.03 o                         
   0  11  12         61.62         59.07         2.23 o                         
   1  11  12        372.28        369.10         5.08 o                         
   2  11  12        601.38        590.25         7.67 o                         
   3  11  12         43.25         55.04         2.97 o                         
   4  11  12         35.90         35.88         3.77 o                         
  -5  12  12         13.06         11.65         2.33 o                         
  -4  12  12        788.24        790.51         8.08 o                         
  -3  12  12         17.43         15.46         1.91 o                         
  -2  12  12         43.58         49.62         2.30 o                         
  -1  12  12        246.60        250.75         4.09 o                         
   0  12  12        684.01        686.71         6.94 o                         
   1  12  12          3.65          3.88         1.81 o                         
   2  12  12        262.78        254.11         7.62 o                         
   3  12  12        301.38        320.78         5.69 o                         
  -4  13  12          1.61         -0.31         1.87 o                         
  -3  13  12        144.29        153.37         3.59 o                         
  -2  13  12        570.29        572.44        10.40 o                         
  -1  13  12        279.41        296.32         4.43 o                         
   0  13  12        418.07        411.12         8.79 o                         
   1  13  12         68.65         70.91         3.13 o                         
   2  13  12         20.25         26.48         2.63 o                         
  -3  14  12         93.12         92.06         3.21 o                         
  -2  14  12        137.09        133.82         3.47 o                         
  -1  14  12        127.86        136.73         3.43 o                         
   0  14  12        376.49        373.45         9.29 o                         
   1  14  12        121.57        130.58         4.12 o                         
   2  14  12         87.88         90.02         3.70 o                         
  -2  15  12          3.00          4.71         2.03 o                         
  -1  15  12         39.13         50.24         2.56 o                         
   0  15  12          4.81          8.53         2.30 o                         
  -7   0  13        781.32        816.03        21.01 o                         
  -5   0  13        540.19        499.49         7.42 o                         
  -3   0  13       1654.89       1653.32        14.67 o                         
  -1   0  13        232.73        258.29         3.05 o                         
   1   0  13      12723.18      12763.32       101.30 o                         
   3   0  13         52.99         65.97         2.64 o                         
   5   0  13        500.30        487.57        12.44 o                         
  -7   1  13        300.85        310.68         5.14 o                         
  -6   1  13          4.24          2.75         1.48 o                         
  -5   1  13         14.17         10.13         1.48 o                         
  -4   1  13        241.60        249.61         3.30 o                         
  -3   1  13         27.24         32.66         1.29 o                         
  -2   1  13        292.46        272.13         2.47 o                         
  -1   1  13         19.38         31.00         1.04 o                         
   0   1  13         34.59         37.83         1.13 o                         
   1   1  13         50.47         57.19         1.48 o                         
   2   1  13        209.81        213.08         2.52 o                         
   3   1  13       4444.04       4487.86        26.21 o                         
   4   1  13        145.13        142.49         3.04 o                         
   5   1  13        185.20        188.71         5.46 o                         
  -7   2  13        377.56        375.45         5.09 o                         
  -6   2  13        633.25        633.90         7.49 o                         
  -5   2  13          3.97          4.22         1.38 o                         
  -4   2  13          6.50          6.71         1.26 o                         
  -3   2  13       3838.38       3787.94        20.55 o                         
  -2   2  13       2257.79       2188.89        12.28 o                         
  -1   2  13        210.23        214.00         2.18 o                         
   0   2  13       2877.08       2860.13        15.61 o                         
   1   2  13         86.70         81.54         1.53 o                         
   2   2  13       2612.44       2649.74        15.21 o                         
   3   2  13         11.24         15.25         1.24 o                         
   4   2  13          0.39          1.76         1.52 o                         
   5   2  13         44.89         42.71         2.63 o                         
  -7   3  13          2.05          1.59         1.51 o                         
  -6   3  13         16.12         17.00         1.60 o                         
  -5   3  13        290.51        288.55         3.56 o                         
  -4   3  13         37.20         35.58         1.45 o                         
  -3   3  13       1690.65       1640.88         9.57 o                         
  -2   3  13        535.94        504.91         3.85 o                         
  -1   3  13        219.69        211.48         2.60 o                         
   0   3  13        834.47        801.71         6.97 o                         
   1   3  13        685.08        686.36         5.75 o                         
   2   3  13        842.22        838.97         6.21 o                         
   3   3  13        211.80        210.35         3.41 o                         
   4   3  13        948.23        974.05         8.93 o                         
   5   3  13        345.71        327.64         5.68 o                         
  -7   4  13          1.86          3.21         1.55 o                         
  -6   4  13        293.13        302.12         4.01 o                         
  -5   4  13        465.42        466.81         4.59 o                         
  -4   4  13       3530.37       3580.88        25.87 o                         
  -3   4  13          7.64          9.03         1.50 o                         
  -2   4  13       4281.14       4181.79        27.52 o                         
  -1   4  13       2014.93       1998.90        17.57 o                         
   0   4  13         23.02         22.65         1.10 o                         
   1   4  13         63.02         66.55         1.85 o                         
   2   4  13         84.95         70.30         1.77 o                         
   3   4  13         93.93         93.64         2.72 o                         
   4   4  13       1030.34        993.61         9.15 o                         
   5   4  13        124.98        126.78         3.30 o                         
  -7   5  13        194.03        200.95         4.52 o                         
  -6   5  13         73.06         67.68         4.83 o                         
  -5   5  13        303.16        306.68         4.94 o                         
  -4   5  13          2.40          4.37         1.30 o                         
  -3   5  13          6.83          6.78         1.13 o                         
  -2   5  13        602.71        604.48         5.13 o                         
  -1   5  13        145.44        141.10         2.16 o                         
   0   5  13       2182.53       2090.92        13.38 o                         
   1   5  13       4065.12       4055.12        22.68 o                         
   2   5  13        134.86        140.20         2.22 o                         
   3   5  13        230.03        228.28         3.74 o                         
   4   5  13          9.07         10.30         1.76 o                         
   5   5  13        810.74        851.93        12.28 o                         
  -6   6  13        225.39        226.18         4.52 o                         
  -5   6  13       3613.62       3630.40        31.11 o                         
  -4   6  13        680.50        643.64         6.25 o                         
  -3   6  13        716.89        706.07         5.88 o                         
  -2   6  13        157.12        156.72         2.43 o                         
  -1   6  13       2993.72       2919.70        18.16 o                         
   0   6  13         71.57         63.74         2.16 o                         
   1   6  13         29.36         33.15         1.31 o                         
   2   6  13          0.31          1.23         1.25 o                         
   3   6  13         22.88         26.92         2.88 o                         
   4   6  13         27.62         24.69         1.98 o                         
   5   6  13        249.71        253.15         4.44 o                         
  -6   7  13         69.93         64.28         2.95 o                         
  -5   7  13         43.37         43.91         2.45 o                         
  -4   7  13         60.31         66.40         6.05 o                         
  -3   7  13        447.95        433.77         5.04 o                         
  -2   7  13        479.27        475.15         6.50 o                         
  -1   7  13       1175.16       1172.72         8.68 o                         
   0   7  13        422.86        438.05         3.97 o                         
   1   7  13       1715.60       1699.25        10.75 o                         
   2   7  13        370.58        386.95         4.29 o                         
   3   7  13        305.84        299.79         4.27 o                         
   4   7  13        167.53        179.35         3.58 o                         
   5   7  13        405.58        425.01         5.67 o                         
  -6   8  13        618.06        642.19         8.15 o                         
  -5   8  13        869.68        845.18         9.80 o                         
  -4   8  13       2577.26       2515.54        22.36 o                         
  -3   8  13        170.48        156.48         3.16 o                         
  -2   8  13        103.53        104.90         3.39 o                         
  -1   8  13       1009.07       1008.19         8.84 o                         
   0   8  13        341.44        330.21         3.61 o                         
   1   8  13        335.23        319.70         3.42 o                         
   2   8  13        336.93        340.21         5.59 o                         
   3   8  13        122.43        124.04         3.16 o                         
   4   8  13         13.83         16.22         1.91 o                         
  -6   9  13         30.12         35.83         2.77 o                         
  -5   9  13        368.33        375.43         5.91 o                         
  -4   9  13          0.66          1.37         1.60 o                         
  -3   9  13        125.06        132.02         3.05 o                         
  -2   9  13        967.26        939.82         8.57 o                         
  -1   9  13        615.09        618.18         7.67 o                         
   0   9  13       1221.05       1259.71         9.87 o                         
   1   9  13          0.37          1.72         1.23 o                         
   2   9  13         87.58         82.04         2.48 o                         
   3   9  13          4.57          4.69         1.65 o                         
   4   9  13        274.54        267.66         4.44 o                         
  -5  10  13        393.57        400.94         6.08 o                         
  -4  10  13        625.69        630.19         6.80 o                         
  -3  10  13        612.46        596.99         6.43 o                         
  -2  10  13        839.03        803.14         7.82 o                         
  -1  10  13          0.74          1.46         1.44 o                         
   0  10  13         39.65         44.12         2.01 o                         
   1  10  13         11.88         13.44         1.81 o                         
   2  10  13        350.67        315.50         5.36 o                         
   3  10  13         66.75         55.76         2.97 o                         
   4  10  13         66.51         65.60         3.22 o                         
  -5  11  13         40.70         45.29         2.95 o                         
  -4  11  13         75.76         73.90         3.14 o                         
  -3  11  13        442.99        442.99         5.46 o                         
  -2  11  13        140.89        133.04         3.21 o                         
  -1  11  13        607.47        597.61         6.37 o                         
   0  11  13        394.09        378.38         8.23 o                         
   1  11  13          2.66          4.86         1.98 o                         
   2  11  13        501.73        505.98         7.09 o                         
   3  11  13        787.73        786.96         9.66 o                         
  -4  12  13         35.95         37.52         2.39 o                         
  -3  12  13        896.35        905.98         9.28 o                         
  -2  12  13         18.20         25.18         1.98 o                         
  -1  12  13        528.38        520.08         6.00 o                         
   0  12  13        192.70        186.45         3.52 o                         
   1  12  13        130.98        123.50         4.85 o                         
   2  12  13          9.03          3.13         2.05 o                         
   3  12  13        222.47        223.02         5.11 o                         
  -4  13  13         28.60         30.48         2.41 o                         
  -3  13  13          0.22         -0.48         1.81 o                         
  -2  13  13         43.89         42.88         2.36 o                         
  -1  13  13          3.28          4.33         1.65 o                         
   0  13  13          9.50         15.39         2.30 o                         
   1  13  13         48.35         53.74         3.05 o                         
   2  13  13        199.61        186.76         4.53 o                         
  -3  14  13         55.13         46.94         2.67 o                         
  -2  14  13        378.15        408.33         5.51 o                         
  -1  14  13         19.79         20.54         2.07 o                         
   0  14  13         33.44         37.45         2.80 o                         
   1  14  13        658.15        617.41        12.71 o                         
  -6   0  14       1641.02       1649.20        20.80 o                         
  -4   0  14         47.49         45.21         2.56 o                         
  -2   0  14        411.70        390.79         4.73 o                         
   0   0  14          8.98         10.92         1.29 o                         
   2   0  14        275.88        254.93         3.90 o                         
   4   0  14        538.34        542.22        14.15 o                         
  -7   1  14        140.90        130.20         3.32 o                         
  -6   1  14        165.83        167.13         3.36 o                         
  -5   1  14         20.29         18.83         1.60 o                         
  -4   1  14        937.45        900.60         7.80 o                         
  -3   1  14        185.95        190.75         2.40 o                         
  -2   1  14        983.28        933.16         5.93 o                         
  -1   1  14       2912.61       2905.87        17.13 o                         
   0   1  14       4985.19       4896.23        28.16 o                         
   1   1  14       1471.44       1461.80         9.29 o                         
   2   1  14         59.33         64.86         1.59 o                         
   3   1  14         26.58         27.14         1.35 o                         
   4   1  14         87.88         88.06         3.67 o                         
   5   1  14          0.44          1.84         2.56 o                         
  -7   2  14         51.26         58.44         2.57 o                         
  -6   2  14        639.08        627.24         6.58 o                         
  -5   2  14        411.32        418.20         4.81 o                         
  -4   2  14         43.99         45.20         2.28 o                         
  -3   2  14       1652.49       1649.67         9.69 o                         
  -2   2  14         35.30         28.73         1.02 o                         
  -1   2  14        342.66        320.30         3.33 o                         
   0   2  14        116.99        129.37         2.19 o                         
   1   2  14        287.39        272.03         4.70 o                         
   2   2  14        451.79        472.57         8.02 o                         
   3   2  14        319.60        344.32         4.38 o                         
   4   2  14         45.72         52.36         4.59 o                         
   5   2  14        571.30        547.40         7.40 o                         
  -7   3  14        248.98        250.43         3.75 o                         
  -6   3  14         91.04         90.43         2.55 o                         
  -5   3  14        427.38        437.82         4.43 o                         
  -4   3  14        563.27        559.77         4.55 o                         
  -3   3  14       1274.98       1258.34         9.27 o                         
  -2   3  14       1019.87        981.10         7.43 o                         
  -1   3  14       1541.70       1458.90        10.27 o                         
   0   3  14        115.69        118.26         1.86 o                         
   1   3  14       1212.59       1213.92         8.43 o                         
   2   3  14          0.14         -0.19         0.95 o                         
   3   3  14       1483.45       1486.09        12.21 o                         
   4   3  14        249.55        256.69         4.01 o                         
   5   3  14        129.55        117.63         3.95 o                         
  -7   4  14        515.76        522.34         6.43 o                         
  -6   4  14        288.36        293.35         3.78 o                         
  -5   4  14         31.07         32.25         1.91 o                         
  -4   4  14        238.99        246.17         3.51 o                         
  -3   4  14        133.41        133.52         2.42 o                         
  -2   4  14        542.04        515.22         6.28 o                         
  -1   4  14        306.63        292.38         3.28 o                         
   0   4  14          7.36          8.51         0.95 o                         
   1   4  14        419.28        444.30         4.28 o                         
   2   4  14       1089.97       1122.65         8.45 o                         
   3   4  14        200.98        208.87         3.72 o                         
   4   4  14        289.70        300.74         7.12 o                         
   5   4  14         59.33         58.66         3.02 o                         
  -6   5  14         42.14         41.63         2.63 o                         
  -5   5  14        428.70        421.45         5.86 o                         
  -4   5  14       1520.45       1543.53        12.42 o                         
  -3   5  14        254.44        262.61         3.24 o                         
  -2   5  14       3375.46       3270.57        21.43 o                         
  -1   5  14        181.91        170.94         2.48 o                         
   0   5  14         18.23         21.63         1.16 o                         
   1   5  14          2.60          1.36         1.00 o                         
   2   5  14       1953.78       1949.35        12.79 o                         
   3   5  14        164.83        171.70         5.20 o                         
   4   5  14        276.80        290.40         6.87 o                         
   5   5  14        283.47        292.12         5.91 o                         
  -6   6  14         42.75         44.26         2.70 o                         
  -5   6  14         10.43         12.13         2.14 o                         
  -4   6  14        447.41        424.93         4.86 o                         
  -3   6  14        147.32        152.29         2.56 o                         
  -2   6  14        153.56        152.57         2.53 o                         
  -1   6  14         14.22         12.67         1.16 o                         
   0   6  14         28.19         23.42         1.24 o                         
   1   6  14        143.54        146.07         2.08 o                         
   2   6  14        128.60        139.24         2.75 o                         
   3   6  14        254.97        278.54         4.17 o                         
   4   6  14         79.96         85.90         2.99 o                         
  -6   7  14        544.31        519.05         7.08 o                         
  -5   7  14         99.91         96.10         3.45 o                         
  -4   7  14        571.91        569.49         7.18 o                         
  -3   7  14        801.92        823.05         7.82 o                         
  -2   7  14        459.53        481.18         6.13 o                         
  -1   7  14          2.34          3.47         1.41 o                         
   0   7  14        530.42        547.84         5.31 o                         
   1   7  14        521.48        521.68         4.33 o                         
   2   7  14        933.41        913.93         9.01 o                         
   3   7  14        623.17        635.12         6.69 o                         
   4   7  14         46.81         53.75         2.83 o                         
  -6   8  14         24.46         27.70         2.63 o                         
  -5   8  14        371.51        368.58         7.73 o                         
  -4   8  14        567.99        569.17         6.31 o                         
  -3   8  14        139.31        138.85         3.16 o                         
  -2   8  14        210.60        190.07         4.15 o                         
  -1   8  14        277.08        270.86         4.02 o                         
   0   8  14         62.33         61.67         2.10 o                         
   1   8  14        165.45        164.97         2.49 o                         
   2   8  14        249.64        275.41         4.16 o                         
   3   8  14         25.51         32.25         2.60 o                         
   4   8  14        362.94        372.30         5.24 o                         
  -5   9  14        494.51        475.08         6.75 o                         
  -4   9  14          4.51          8.55         1.81 o                         
  -3   9  14       1302.35       1289.52        11.25 o                         
  -2   9  14         85.63         81.71         2.61 o                         
  -1   9  14        542.82        547.65         5.94 o                         
   0   9  14        849.03        838.88         7.92 o                         
   1   9  14        333.98        352.57         7.61 o                         
   2   9  14        200.30        196.64         4.37 o                         
   3   9  14        844.33        828.74         9.28 o                         
   4   9  14          0.99          1.82         1.87 o                         
  -5  10  14         69.87         71.84         3.27 o                         
  -4  10  14        111.34        111.00         3.21 o                         
  -3  10  14         25.84         30.23         2.08 o                         
  -2  10  14        228.21        242.90         5.94 o                         
  -1  10  14          0.03         -0.72         1.48 o                         
   0  10  14         15.73         14.17         1.74 o                         
   1  10  14         30.99         32.19         2.19 o                         
   2  10  14        279.59        286.26         5.28 o                         
   3  10  14        307.18        313.36         5.61 o                         
  -4  11  14        802.05        810.92         8.30 o                         
  -3  11  14        428.58        427.74         5.52 o                         
  -2  11  14         98.03         97.53         3.00 o                         
  -1  11  14         77.71         75.30         2.62 o                         
   0  11  14       1397.21       1390.60        14.59 o                         
   1  11  14         59.96         56.48         2.97 o                         
   2  11  14         61.69         65.97         3.05 o                         
   3  11  14        258.18        243.37         6.42 o                         
  -4  12  14         28.06         22.01         2.24 o                         
  -3  12  14         67.83         71.03         2.82 o                         
  -2  12  14        427.16        402.59         5.36 o                         
  -1  12  14         12.52         11.16         1.87 o                         
   0  12  14        250.99        253.56         5.39 o                         
   1  12  14          0.84          2.57         2.23 o                         
   2  12  14        241.47        235.29         5.11 o                         
  -3  13  14        264.61        238.56         6.56 o                         
  -2  13  14        197.32        214.28         4.68 o                         
  -1  13  14        140.15        145.59         3.53 o                         
   0  13  14       1441.55       1373.68        15.73 o                         
   1  13  14         27.50         23.80         3.29 o                         
  -2  14  14         75.17         63.88         4.27 o                         
  -1  14  14         55.37         59.12         2.67 o                         
   0  14  14         13.72         18.52         2.55 o                         
  -7   0  15         39.04         33.40         3.17 o                         
  -5   0  15       1018.12       1028.80        12.72 o                         
  -3   0  15       1075.52       1117.99        13.00 o                         
  -1   0  15       6572.65       6314.07        51.04 o                         
   1   0  15       3983.41       4064.93        40.46 o                         
   3   0  15        467.53        516.90         6.22 o                         
   5   0  15          9.82         12.44         4.29 o                         
  -7   1  15         17.66         19.48         2.08 o                         
  -6   1  15        378.48        405.90         5.08 o                         
  -5   1  15        461.16        462.18         6.38 o                         
  -4   1  15        562.34        521.98         4.44 o                         
  -3   1  15       1901.39       1833.25        10.66 o                         
  -2   1  15        499.06        498.19         3.72 o                         
  -1   1  15         23.67         24.08         1.65 o                         
   0   1  15         54.65         77.41         1.79 o                         
   1   1  15        361.21        366.53         3.42 o                         
   2   1  15        173.26        178.08         2.68 o                         
   3   1  15        520.44        531.66         4.50 o                         
   4   1  15        270.70        263.46         4.91 o                         
   5   1  15         19.23         18.85         3.03 o                         
  -7   2  15        108.57        117.95         3.37 o                         
  -6   2  15          1.75          4.91         1.70 o                         
  -5   2  15          0.82          0.70         1.35 o                         
  -4   2  15         17.12         21.91         1.18 o                         
  -3   2  15        399.97        373.03         3.67 o                         
  -2   2  15       2649.81       2626.39        19.55 o                         
  -1   2  15         83.66         76.22         1.97 o                         
   0   2  15       2729.37       2712.48        17.94 o                         
   1   2  15        595.95        605.61         5.34 o                         
   2   2  15        546.54        569.03         5.11 o                         
   3   2  15       1553.64       1548.05        12.73 o                         
   4   2  15        465.62        464.71         5.84 o                         
   5   2  15         53.66         55.51         2.95 o                         
  -6   3  15        559.04        574.79         6.43 o                         
  -5   3  15        178.86        170.96         3.32 o                         
  -4   3  15       1188.52       1179.92         8.28 o                         
  -3   3  15        162.08        165.87         2.70 o                         
  -2   3  15       1494.22       1474.53        10.54 o                         
  -1   3  15       1902.74       1959.52        13.42 o                         
   0   3  15        123.45        122.20         1.87 o                         
   1   3  15        441.37        451.83         4.04 o                         
   2   3  15         14.01         15.97         1.35 o                         
   3   3  15        186.22        187.15         3.41 o                         
   4   3  15         35.04         33.38         3.26 o                         
   5   3  15         89.58         89.12         6.35 o                         
  -6   4  15        367.06        375.66         5.08 o                         
  -5   4  15        286.31        292.58         4.94 o                         
  -4   4  15        874.74        837.87         7.00 o                         
  -3   4  15         38.77         39.19         1.64 o                         
  -2   4  15        259.14        261.71         3.16 o                         
  -1   4  15       1150.74       1098.98         8.23 o                         
   0   4  15          5.88          8.46         1.06 o                         
   1   4  15       2248.71       2302.48        15.59 o                         
   2   4  15        935.12        945.22        10.54 o                         
   3   4  15         47.98         48.30         2.19 o                         
   4   4  15       1188.35       1176.28        10.54 o                         
  -6   5  15         99.21         92.46         3.52 o                         
  -5   5  15        298.72        321.68         4.46 o                         
  -4   5  15         64.20         59.29         2.63 o                         
  -3   5  15        133.60        134.44         2.56 o                         
  -2   5  15        230.97        217.33         2.97 o                         
  -1   5  15       1317.84       1285.27         9.43 o                         
   0   5  15         46.37         44.26         1.64 o                         
   1   5  15         72.85         85.05         2.23 o                         
   2   5  15       1275.37       1232.82        10.60 o                         
   3   5  15         31.23         30.66         1.98 o                         
   4   5  15          1.50          3.07         1.70 o                         
  -6   6  15          4.83          3.00         2.14 o                         
  -5   6  15        821.02        806.47         9.15 o                         
  -4   6  15         36.89         38.93         2.45 o                         
  -3   6  15        117.95        113.24         3.00 o                         
  -2   6  15          3.35          4.11         1.16 o                         
  -1   6  15        204.15        195.55         2.85 o                         
   0   6  15          7.03          5.56         1.16 o                         
   1   6  15       1180.07       1216.57         8.58 o                         
   2   6  15        384.12        399.94         4.91 o                         
   3   6  15        559.67        561.11         9.66 o                         
   4   6  15         88.92         89.81         3.09 o                         
  -6   7  15         85.15         81.62         5.90 o                         
  -5   7  15        263.71        255.00         4.86 o                         
  -4   7  15        410.04        404.79         5.14 o                         
  -3   7  15        502.51        495.68         5.57 o                         
  -2   7  15        106.06        102.78         2.79 o                         
  -1   7  15       1128.07       1119.86         9.69 o                         
   0   7  15          3.79          4.11         1.35 o                         
   1   7  15        433.23        423.71         3.65 o                         
   2   7  15        137.31        139.85         3.15 o                         
   3   7  15         12.42         15.44         1.87 o                         
   4   7  15          2.45         -2.19         1.76 o                         
  -5   8  15         68.70         72.86         3.13 o                         
  -4   8  15        178.42        178.88         3.59 o                         
  -3   8  15          9.84          5.58         1.80 o                         
  -2   8  15        808.18        810.50        10.89 o                         
  -1   8  15         91.95         87.12         3.03 o                         
   0   8  15         19.29         22.95         1.74 o                         
   1   8  15        392.42        372.13         7.49 o                         
   2   8  15         20.80         28.96         2.10 o                         
   3   8  15         37.64         44.32         3.28 o                         
   4   8  15        744.33        748.13         7.98 o                         
  -5   9  15         11.29         11.09         2.01 o                         
  -4   9  15        190.05        177.56         3.69 o                         
  -3   9  15          1.86          2.54         1.65 o                         
  -2   9  15          2.35          3.20         2.41 o                         
  -1   9  15        997.91        949.53         8.78 o                         
   0   9  15        598.45        612.05         7.59 o                         
   1   9  15       1013.52        984.37        10.64 o                         
   2   9  15        335.42        311.99         6.22 o                         
   3   9  15         53.66         55.96         3.05 o                         
  -5  10  15          2.37          1.25         1.87 o                         
  -4  10  15        405.17        398.33         6.38 o                         
  -3  10  15        119.95        139.75         3.32 o                         
  -2  10  15        172.46        173.75         3.53 o                         
  -1  10  15         41.93         46.18         2.24 o                         
   0  10  15        655.70        682.84         8.36 o                         
   1  10  15          4.73          3.29         1.98 o                         
   2  10  15        330.93        328.69         5.68 o                         
   3  10  15        277.10        298.00         6.07 o                         
  -4  11  15        383.73        375.88         5.35 o                         
  -3  11  15        162.22        171.96         4.52 o                         
  -2  11  15        288.11        286.70         4.45 o                         
  -1  11  15        154.29        151.13         3.36 o                         
   0  11  15         66.07         72.98         3.88 o                         
   1  11  15         54.91         54.78         2.88 o                         
   2  11  15        107.58        109.27         3.96 o                         
  -3  12  15        170.87        190.64         3.96 o                         
  -2  12  15        114.99        110.44         5.76 o                         
  -1  12  15        102.28        112.29         3.21 o                         
   0  12  15         72.50         73.48         3.22 o                         
   1  12  15       1105.39       1049.86        11.80 o                         
  -2  13  15        285.55        283.98         4.61 o                         
  -1  13  15         38.77         30.25         3.03 o                         
   0  13  15         17.75         19.37         2.63 o                         
  -6   0  16       1074.56       1090.70        27.23 o                         
  -4   0  16       1168.64       1204.04        11.77 o                         
  -2   0  16        607.91        638.32         5.97 o                         
   0   0  16       5077.51       5062.88        41.47 o                         
   2   0  16         57.42         65.94         2.45 o                         
   4   0  16        277.93        291.60         9.43 o                         
  -6   1  16        486.32        493.68         5.78 o                         
  -5   1  16        247.10        246.10         3.77 o                         
  -4   1  16        639.92        596.09         4.90 o                         
  -3   1  16        355.48        347.61         3.54 o                         
  -2   1  16          6.98          8.55         1.16 o                         
  -1   1  16        928.44        897.31         6.37 o                         
   0   1  16        297.14        305.77         3.37 o                         
   1   1  16         11.49         17.93         1.49 o                         
   2   1  16       1352.77       1355.98         9.99 o                         
   3   1  16          9.12         11.24         1.60 o                         
   4   1  16        168.11        175.32         6.28 o                         
  -6   2  16        234.81        253.28         4.23 o                         
  -5   2  16        963.69        986.87         8.09 o                         
  -4   2  16        162.00        154.69         3.44 o                         
  -3   2  16       3471.84       3400.40        22.43 o                         
  -2   2  16         44.99         51.48         2.40 o                         
  -1   2  16       1379.91       1389.41         9.09 o                         
   0   2  16        404.86        386.28         5.33 o                         
   1   2  16        167.96        178.97         2.58 o                         
   2   2  16        119.51        121.55         2.50 o                         
   3   2  16          1.85          2.41         1.48 o                         
   4   2  16        378.27        386.71         5.91 o                         
  -6   3  16        372.57        384.10         5.14 o                         
  -5   3  16          6.30          6.15         1.45 o                         
  -4   3  16        649.61        637.70         5.78 o                         
  -3   3  16         10.53         13.45         1.38 o                         
  -2   3  16       2107.23       2109.35        14.49 o                         
  -1   3  16       1761.68       1748.14        14.35 o                         
   0   3  16         22.68         24.56         1.33 o                         
   1   3  16        914.25        932.14         6.93 o                         
   2   3  16        140.78        141.38         2.61 o                         
   3   3  16        102.12        107.90         2.92 o                         
   4   3  16         17.01         17.31         1.96 o                         
  -6   4  16        102.32        106.49         3.77 o                         
  -5   4  16        277.91        280.93         4.70 o                         
  -4   4  16        849.18        873.66         7.32 o                         
  -3   4  16       1110.93       1047.47         8.20 o                         
  -2   4  16        569.15        571.57         5.20 o                         
  -1   4  16        994.14        999.28         9.72 o                         
   0   4  16        102.37         95.35         2.05 o                         
   1   4  16         46.29         53.53         2.07 o                         
   2   4  16        441.10        426.95         4.41 o                         
   3   4  16       1247.48       1211.85        10.65 o                         
   4   4  16         18.46         20.34         2.07 o                         
  -6   5  16         26.16         26.11         2.55 o                         
  -5   5  16         38.46         44.99         2.63 o                         
  -4   5  16        137.08        140.38         2.76 o                         
  -3   5  16         27.75         23.92         1.52 o                         
  -2   5  16        138.27        135.77         2.59 o                         
  -1   5  16         98.63         77.98         2.16 o                         
   0   5  16        272.97        259.60         2.96 o                         
   1   5  16         23.93         24.40         1.60 o                         
   2   5  16        794.89        825.66         8.99 o                         
   3   5  16        106.00        109.61         3.09 o                         
   4   5  16        157.24        155.72         5.14 o                         
  -6   6  16        427.79        415.95         7.17 o                         
  -5   6  16         98.15        108.48         4.77 o                         
  -4   6  16        280.56        287.48         4.70 o                         
  -3   6  16        333.57        315.52         4.45 o                         
  -2   6  16        285.43        275.20         3.61 o                         
  -1   6  16        206.44        201.55         3.00 o                         
   0   6  16        466.15        442.10         4.80 o                         
   1   6  16         24.59         23.66         1.55 o                         
   2   6  16       2076.65       2061.15        16.50 o                         
   3   6  16          6.61          7.77         2.04 o                         
   4   6  16         14.43         13.11         2.01 o                         
  -5   7  16         40.87         39.79         2.29 o                         
  -4   7  16          2.30          4.81         1.64 o                         
  -3   7  16         24.99         23.38         1.87 o                         
  -2   7  16        237.44        239.42         3.79 o                         
  -1   7  16         35.91         38.15         1.98 o                         
   0   7  16        126.12        132.74         4.39 o                         
   1   7  16         41.32         45.80         1.74 o                         
   2   7  16        197.06        207.20         6.07 o                         
   3   7  16        151.08        166.43         3.64 o                         
  -5   8  16         16.77         14.96         2.46 o                         
  -4   8  16         84.16         85.47         4.02 o                         
  -3   8  16         60.66         64.02         2.91 o                         
  -2   8  16         21.70         22.50         1.93 o                         
  -1   8  16       1330.75       1341.13        11.46 o                         
   0   8  16        496.62        470.24         5.38 o                         
   1   8  16        733.79        740.89        11.09 o                         
   2   8  16        569.56        562.32         7.40 o                         
   3   8  16          1.56          2.10         1.76 o                         
  -5   9  16         29.73         26.24         2.30 o                         
  -4   9  16        112.70        117.73         3.32 o                         
  -3   9  16         99.77        107.51         3.47 o                         
  -2   9  16        194.49        194.37         3.64 o                         
  -1   9  16         55.13         51.86         2.34 o                         
   0   9  16         11.77         12.65         1.74 o                         
   1   9  16         76.67         82.79         3.45 o                         
   2   9  16          0.74          1.50         2.05 o                         
   3   9  16        528.00        558.38         7.83 o                         
  -4  10  16          4.61          4.61         1.87 o                         
  -3  10  16        822.45        828.98         8.41 o                         
  -2  10  16          6.88          9.46         1.87 o                         
  -1  10  16        257.17        250.05         5.63 o                         
   0  10  16        595.72        610.81         6.56 o                         
   1  10  16        234.95        238.65         4.78 o                         
   2  10  16         74.17         75.47         3.38 o                         
  -4  11  16        106.39         97.70         3.42 o                         
  -3  11  16         19.74         21.82         2.29 o                         
  -2  11  16        288.97        254.47         4.33 o                         
  -1  11  16         94.93         99.28         3.04 o                         
   0  11  16        110.32        123.90         3.87 o                         
   1  11  16        541.90        544.22         9.89 o                         
   2  11  16        318.83        319.98         5.77 o                         
  -3  12  16        129.71        119.52         3.48 o                         
  -2  12  16        156.35        162.75         3.75 o                         
  -1  12  16          9.68         15.19         1.98 o                         
   0  12  16        275.33        286.45         5.53 o                         
   1  12  16         12.21         20.31         2.55 o                         
  -5   0  17        684.93        692.39         7.90 o                         
  -3   0  17         66.18         61.06         5.52 o                         
  -1   0  17        409.88        382.14         6.51 o                         
   1   0  17       1337.73       1273.38        15.15 o                         
   3   0  17        307.42        322.59        11.36 o                         
  -6   1  17         48.06         45.73         2.70 o                         
  -5   1  17        456.00        437.13         4.78 o                         
  -4   1  17         76.40         75.58         2.05 o                         
  -3   1  17       2549.22       2513.27        17.10 o                         
  -2   1  17       2232.16       2248.80        14.05 o                         
  -1   1  17        104.72        112.86         2.27 o                         
   0   1  17          7.29         11.26         1.40 o                         
   1   1  17        388.25        398.82         4.10 o                         
   2   1  17         99.66         93.53         2.38 o                         
   3   1  17        219.90        226.60         4.21 o                         
   4   1  17        341.70        349.76         5.66 o                         
  -6   2  17        316.29        327.93         4.76 o                         
  -5   2  17        135.06        152.59         3.16 o                         
  -4   2  17         47.74         45.72         1.69 o                         
  -3   2  17         67.04         61.30         2.15 o                         
  -2   2  17         21.41         14.85         1.36 o                         
  -1   2  17          0.41          0.86         1.01 o                         
   0   2  17         20.71         22.67         1.39 o                         
   1   2  17        260.15        261.91         4.92 o                         
   2   2  17          0.46          4.72         1.27 o                         
   3   2  17        290.12        299.91         9.21 o                         
   4   2  17         14.24         14.72         2.27 o                         
  -6   3  17        296.70        305.69         4.71 o                         
  -5   3  17        183.46        173.69         3.45 o                         
  -4   3  17        588.69        556.20         5.35 o                         
  -3   3  17          2.18          1.76         1.25 o                         
  -2   3  17       1448.92       1389.81        10.23 o                         
  -1   3  17         52.68         70.73         2.88 o                         
   0   3  17        791.63        775.28         6.42 o                         
   1   3  17        602.32        620.60         5.57 o                         
   2   3  17       1117.48       1145.29         8.84 o                         
   3   3  17        220.91        227.53         3.84 o                         
   4   3  17        266.70        262.75         5.09 o                         
  -6   4  17          1.49          2.94         1.91 o                         
  -5   4  17        257.32        262.24         3.79 o                         
  -4   4  17        545.52        550.48         5.39 o                         
  -3   4  17         18.74         21.70         1.52 o                         
  -2   4  17        882.68        819.42        12.56 o                         
  -1   4  17        151.61        165.59         3.72 o                         
   0   4  17        277.39        278.63         3.37 o                         
   1   4  17        392.50        406.11         4.31 o                         
   2   4  17          7.97          9.67         1.60 o                         
   3   4  17        351.02        359.70         6.81 o                         
   4   4  17        168.11        184.52         3.83 o                         
  -6   5  17         59.84         62.33         3.13 o                         
  -5   5  17       1927.08       1944.09        15.91 o                         
  -4   5  17         42.70         43.04         1.82 o                         
  -3   5  17         95.47         89.51         2.33 o                         
  -2   5  17        242.47        223.00         4.33 o                         
  -1   5  17        303.69        326.94         3.71 o                         
   0   5  17       2006.08       1960.96        17.00 o                         
   1   5  17       1235.40       1219.97        11.06 o                         
   2   5  17        164.12        169.78         3.48 o                         
   3   5  17        282.26        261.57         4.28 o                         
  -5   6  17        135.13        138.77         3.53 o                         
  -4   6  17         52.47         46.48         2.30 o                         
  -3   6  17         76.11         76.11         2.85 o                         
  -2   6  17        147.17        135.99         3.10 o                         
  -1   6  17       1114.15       1052.32        20.80 o                         
   0   6  17         65.58         73.25         2.26 o                         
   1   6  17        527.31        537.24         7.07 o                         
   2   6  17          2.48          2.86         1.60 o                         
   3   6  17         90.62         82.16         2.89 o                         
  -5   7  17        262.90        254.21         4.39 o                         
  -4   7  17         95.53         98.60         3.10 o                         
  -3   7  17        175.21        185.77         3.64 o                         
  -2   7  17          7.15         10.45         1.60 o                         
  -1   7  17       1820.03       1792.97        14.52 o                         
   0   7  17        701.60        707.54         7.05 o                         
   1   7  17        495.09        488.21         5.60 o                         
   2   7  17        563.97        583.36         6.46 o                         
   3   7  17        161.33        174.38         3.75 o                         
  -5   8  17         20.59         15.08         2.35 o                         
  -4   8  17          1.62         -0.34         1.70 o                         
  -3   8  17          8.81          6.60         1.76 o                         
  -2   8  17        201.86        206.05         3.75 o                         
  -1   8  17        339.21        327.93         4.59 o                         
   0   8  17        110.16        112.71         3.08 o                         
   1   8  17         81.95         80.83         3.20 o                         
   2   8  17        197.77        206.59         4.53 o                         
   3   8  17          0.17         -1.01         2.30 o                         
  -4   9  17         37.82         40.41         2.48 o                         
  -3   9  17          0.22          1.54         1.76 o                         
  -2   9  17        426.71        427.27         5.51 o                         
  -1   9  17        172.52        158.17         3.36 o                         
   0   9  17       1592.35       1633.16        13.65 o                         
   1   9  17          0.01          1.43         2.05 o                         
   2   9  17        515.12        511.80         7.33 o                         
  -4  10  17        218.78        198.79         4.18 o                         
  -3  10  17         36.15         38.92         2.41 o                         
  -2  10  17         10.47         10.61         1.93 o                         
  -1  10  17        153.12        154.40         3.59 o                         
   0  10  17          1.46          5.25         2.14 o                         
   1  10  17         27.16         27.63         2.55 o                         
   2  10  17        104.98        121.39         4.19 o                         
  -3  11  17        853.88        878.62         8.95 o                         
  -2  11  17          2.09          2.69         1.87 o                         
  -1  11  17        281.42        291.21         4.55 o                         
   0  11  17          2.11          4.15         2.23 o                         
   1  11  17        257.85        254.93         5.28 o                         
  -1  12  17        265.24        278.60         4.74 o                         
  -6   0  18          2.22          4.93         2.73 o                         
  -4   0  18       2019.94       1981.38        22.74 o                         
  -2   0  18        200.33        198.34         4.85 o                         
   0   0  18         52.57         53.46         3.43 o                         
   2   0  18        287.10        300.20        16.72 o                         
  -6   1  18       1429.24       1384.70        11.05 o                         
  -5   1  18         18.13         14.99         1.51 o                         
  -4   1  18         91.29         81.18         2.48 o                         
  -3   1  18          6.13          7.16         1.45 o                         
  -2   1  18         31.12         28.35         1.64 o                         
  -1   1  18          8.74          7.99         2.00 o                         
   0   1  18        373.29        359.86         4.55 o                         
   1   1  18         53.59         46.86         2.07 o                         
   2   1  18          0.16          0.33         1.52 o                         
   3   1  18         53.35         63.76         3.61 o                         
  -6   2  18         25.64         31.11         1.86 o                         
  -5   2  18        489.63        507.43         4.83 o                         
  -4   2  18        151.10        137.59         2.50 o                         
  -3   2  18        209.62        217.58         3.24 o                         
  -2   2  18        249.04        234.60         3.36 o                         
  -1   2  18        527.96        530.42         4.53 o                         
   0   2  18       1407.59       1392.22        10.22 o                         
   1   2  18          9.88         13.10         1.39 o                         
   2   2  18        112.91        109.57         2.58 o                         
   3   2  18        447.66        452.54         8.23 o                         
  -6   3  18         29.18         39.34         1.94 o                         
  -5   3  18        593.45        608.50         5.97 o                         
  -4   3  18        169.67        156.45         2.95 o                         
  -3   3  18        487.04        470.96         4.78 o                         
  -2   3  18          8.30          8.03         1.28 o                         
  -1   3  18         53.00         52.77         2.01 o                         
   0   3  18        184.46        192.09         2.97 o                         
   1   3  18         35.75         35.07         1.67 o                         
   2   3  18         32.69         25.77         1.91 o                         
   3   3  18        114.48        108.93         4.65 o                         
  -5   4  18          3.78          6.92         1.55 o                         
  -4   4  18        109.43        105.90         3.39 o                         
  -3   4  18         19.07         19.54         1.52 o                         
  -2   4  18        359.60        359.31         4.02 o                         
  -1   4  18        531.51        539.24         4.68 o                         
   0   4  18         27.24         21.90         1.63 o                         
   1   4  18       1318.00       1339.07        11.08 o                         
   2   4  18        417.28        433.88         5.33 o                         
   3   4  18        201.68        214.68         3.94 o                         
  -5   5  18         39.78         41.45         2.41 o                         
  -4   5  18        839.60        854.14         9.04 o                         
  -3   5  18        788.01        797.40         7.57 o                         
  -2   5  18        191.31        179.23         2.93 o                         
  -1   5  18        747.97        736.90         9.62 o                         
   0   5  18         85.43         89.90         2.12 o                         
   1   5  18         57.80         65.77         2.07 o                         
   2   5  18        277.37        288.01         4.44 o                         
   3   5  18          0.17          0.77         1.76 o                         
  -5   6  18        137.20        127.60         3.53 o                         
  -4   6  18         17.47         16.63         1.96 o                         
  -3   6  18          1.29         -1.42         1.60 o                         
  -2   6  18        996.51        998.31        19.56 o                         
  -1   6  18          9.14          8.48         1.70 o                         
   0   6  18        446.46        455.60         6.26 o                         
   1   6  18         26.58         24.41         1.85 o                         
   2   6  18        914.55        935.85         8.98 o                         
   3   6  18          4.04          3.00         1.93 o                         
  -5   7  18        271.06        293.34         4.82 o                         
  -4   7  18        629.91        652.62         8.23 o                         
  -3   7  18        108.96        116.71         3.27 o                         
  -2   7  18        949.78        947.76         8.89 o                         
  -1   7  18          3.49          4.90         1.64 o                         
   0   7  18        550.94        537.98         5.27 o                         
   1   7  18         53.86         54.92         2.88 o                         
   2   7  18         28.07         30.01         2.19 o                         
  -4   8  18         42.93         38.37         2.91 o                         
  -3   8  18        433.82        441.46         5.63 o                         
  -2   8  18        376.09        368.08         5.82 o                         
  -1   8  18        284.44        284.11         6.25 o                         
   0   8  18          8.37         11.16         1.70 o                         
   1   8  18        358.25        359.21         5.77 o                         
   2   8  18        170.50        163.79         4.36 o                         
  -4   9  18         12.42          8.60         2.08 o                         
  -3   9  18        694.36        700.60         8.73 o                         
  -2   9  18         40.68         47.26         2.41 o                         
  -1   9  18        458.16        455.31         5.67 o                         
   0   9  18        220.39        229.03         4.05 o                         
   1   9  18          0.98          3.57         2.14 o                         
  -3  10  18         86.79         95.76         3.21 o                         
  -2  10  18         66.53         68.60         2.73 o                         
  -1  10  18        186.97        189.20         3.85 o                         
   0  10  18        888.13        906.03        10.47 o                         
   1  10  18        274.83        288.43         5.45 o                         
  -2  11  18        359.83        362.29         5.25 o                         
  -1  11  18        145.62        150.98         4.70 o                         
  -5   0  19        417.03        415.15         7.88 o                         
  -3   0  19        446.23        478.33         6.52 o                         
  -1   0  19         41.64         21.67         2.43 o                         
   1   0  19        665.30        657.42        17.37 o                         
   3   0  19        692.86        712.27        15.87 o                         
  -5   1  19          0.34          0.63         1.49 o                         
  -4   1  19        368.60        367.55         4.45 o                         
  -3   1  19         90.67        106.48         2.65 o                         
  -2   1  19         25.18         23.09         1.60 o                         
  -1   1  19         14.68         15.03         2.30 o                         
   0   1  19         93.81        103.84         2.82 o                         
   1   1  19          9.92         10.53         1.60 o                         
   2   1  19        202.25        212.47         3.79 o                         
   3   1  19       1120.85       1134.13        15.31 o                         
  -5   2  19         12.07         11.19         1.76 o                         
  -4   2  19         59.26         58.40         2.46 o                         
  -3   2  19        669.74        628.42         6.64 o                         
  -2   2  19        771.67        765.00         6.75 o                         
  -1   2  19         71.46         71.33         2.46 o                         
   0   2  19        257.50        251.20         3.85 o                         
   1   2  19        380.67        395.29         5.02 o                         
   2   2  19        491.97        521.26         6.06 o                         
   3   2  19         41.77         36.35         2.63 o                         
  -5   3  19        395.22        427.42         6.34 o                         
  -4   3  19         71.34         72.96         2.33 o                         
  -3   3  19         50.70         44.28         1.89 o                         
  -2   3  19         28.02         35.11         2.65 o                         
  -1   3  19        431.38        430.20         4.12 o                         
   0   3  19        527.92        529.37         5.77 o                         
   1   3  19         35.71         37.55         1.78 o                         
   2   3  19        130.46        134.26         3.30 o                         
   3   3  19         83.92         95.46         3.79 o                         
  -5   4  19        562.98        559.63         7.55 o                         
  -4   4  19        405.01        394.64         5.72 o                         
  -3   4  19        256.64        235.37         3.40 o                         
  -2   4  19        795.62        806.15         6.89 o                         
  -1   4  19        230.85        229.69         2.99 o                         
   0   4  19        390.62        433.29         4.58 o                         
   1   4  19        486.76        471.07         4.84 o                         
   2   4  19         61.66         66.30         2.56 o                         
   3   4  19        175.52        194.74         3.89 o                         
  -5   5  19          6.53         10.09         2.03 o                         
  -4   5  19        219.33        216.92         4.07 o                         
  -3   5  19          1.73          2.12         1.60 o                         
  -2   5  19         62.84         52.00         1.99 o                         
  -1   5  19        140.98        160.47         3.10 o                         
   0   5  19        314.84        313.37         3.85 o                         
   1   5  19        438.27        445.26         5.76 o                         
   2   5  19        131.45        141.75         3.40 o                         
  -4   6  19          0.64          2.18         1.81 o                         
  -3   6  19        222.77        213.74         3.90 o                         
  -2   6  19         64.36         55.93         2.30 o                         
  -1   6  19        899.94        894.85         8.56 o                         
   0   6  19         24.88         25.10         1.56 o                         
   1   6  19        364.65        363.81         4.95 o                         
   2   6  19        118.29        129.98         3.43 o                         
  -4   7  19         50.00         43.75         2.51 o                         
  -3   7  19        228.90        211.64         4.07 o                         
  -2   7  19         17.22         19.10         1.91 o                         
  -1   7  19          0.72          2.39         2.23 o                         
   0   7  19        125.95        131.72         2.84 o                         
   1   7  19        419.24        422.14         6.40 o                         
   2   7  19         30.66         28.43         2.70 o                         
  -4   8  19        722.79        753.30         9.53 o                         
  -3   8  19          1.09         -0.97         1.76 o                         
  -2   8  19       1317.19       1315.61        11.73 o                         
  -1   8  19        313.41        303.69         5.44 o                         
   0   8  19        321.24        335.51         5.34 o                         
   1   8  19          6.48         15.36         2.38 o                         
  -3   9  19          5.21         12.14         2.08 o                         
  -2   9  19         22.35         18.99         2.14 o                         
  -1   9  19         12.07         10.36         2.04 o                         
   0   9  19        290.99        306.86         5.60 o                         
  -2  10  19        231.49        218.97         4.17 o                         
  -1  10  19         75.97         75.12         2.84 o                         
  -4   0  20        135.63        117.23         3.71 o                         
  -2   0  20       1351.22       1378.27        16.83 o                         
   0   0  20        158.19        130.58         4.25 o                         
   2   0  20        486.35        489.48        21.23 o                         
  -5   1  20          2.46          5.92         1.73 o                         
  -4   1  20        567.12        557.87         5.31 o                         
  -3   1  20          2.68          1.78         1.45 o                         
  -2   1  20         96.32        107.71         2.99 o                         
  -1   1  20        257.85        241.89         3.91 o                         
   0   1  20       1099.83       1063.67         9.70 o                         
   1   1  20        185.13        196.42         3.63 o                         
   2   1  20        131.68        131.47         3.64 o                         
  -5   2  20          1.78          1.73         1.81 o                         
  -4   2  20          9.45          8.82         1.87 o                         
  -3   2  20        202.89        221.06         7.27 o                         
  -2   2  20          8.18          7.27         1.48 o                         
  -1   2  20        354.33        344.65         4.71 o                         
   0   2  20          0.14          2.89         1.50 o                         
   1   2  20          4.06          6.64         1.60 o                         
   2   2  20         50.97         49.23         2.88 o                         
  -5   3  20        136.34        128.37         3.47 o                         
  -4   3  20         66.57         54.99         2.88 o                         
  -3   3  20         61.42         58.02         2.34 o                         
  -2   3  20          1.76          2.45         1.57 o                         
  -1   3  20       1141.01       1151.89        10.28 o                         
   0   3  20        236.15        241.99         4.02 o                         
   1   3  20       1380.51       1406.43        12.10 o                         
   2   3  20        263.02        304.86         6.46 o                         
  -4   4  20        278.92        281.82         5.41 o                         
  -3   4  20         33.38         28.03         1.78 o                         
  -2   4  20          3.97          2.87         1.45 o                         
  -1   4  20         88.89         71.28         2.12 o                         
   0   4  20         47.18         55.72         2.36 o                         
   1   4  20         13.85         14.94         1.91 o                         
   2   4  20         32.39         32.98         2.70 o                         
  -4   5  20        153.61        159.29         3.64 o                         
  -3   5  20        701.20        688.03         7.74 o                         
  -2   5  20        556.97        590.42         6.93 o                         
  -1   5  20        191.02        181.54         2.88 o                         
   0   5  20        109.99        114.43         2.71 o                         
   1   5  20          1.67          1.22         1.55 o                         
   2   5  20        780.46        782.82         8.08 o                         
  -4   6  20        785.63        816.88         8.51 o                         
  -3   6  20          0.82         -0.71         1.76 o                         
  -2   6  20        270.33        283.50         4.49 o                         
  -1   6  20          0.48          0.07         1.45 o                         
   0   6  20        113.94        113.63         3.03 o                         
   1   6  20         82.90         92.72         3.74 o                         
  -3   7  20         51.24         57.36         5.08 o                         
  -2   7  20       1140.98       1112.61        10.27 o                         
  -1   7  20        298.88        315.55         4.70 o                         
   0   7  20         18.58         17.12         1.98 o                         
   1   7  20        156.11        164.78         4.26 o                         
  -3   8  20         76.29         73.22         2.89 o                         
  -2   8  20        118.33        124.54         3.36 o                         
  -1   8  20          7.86          7.50         1.93 o                         
   0   8  20         45.72         48.17         2.95 o                         
  -3   0  21        138.24        129.61         4.69 o                         
  -1   0  21         80.88         67.73         5.57 o                         
   1   0  21        682.26        729.96        10.76 o                         
  -4   1  21        102.49        101.12         2.83 o                         
  -3   1  21        540.92        538.26         5.60 o                         
  -2   1  21        427.96        421.89         5.30 o                         
  -1   1  21        353.39        363.30         4.98 o                         
   0   1  21         41.64         42.51         2.24 o                         
   1   1  21        430.84        437.25         6.50 o                         
   2   1  21         12.01         10.23         2.84 o                         
  -4   2  21          4.06          2.98         1.81 o                         
  -3   2  21        104.06        123.29         2.95 o                         
  -2   2  21          1.59          3.75         1.72 o                         
  -1   2  21        347.19        325.53         4.89 o                         
   0   2  21        318.87        321.44         4.61 o                         
   1   2  21          0.73          2.02         1.60 o                         
  -4   3  21        216.18        208.90         3.98 o                         
  -3   3  21          1.20         -0.62         1.48 o                         
  -2   3  21        375.66        367.59         4.45 o                         
  -1   3  21        394.58        402.88         5.76 o                         
   0   3  21        146.77        150.32         4.21 o                         
   1   3  21        116.29        120.24         3.30 o                         
  -4   4  21         39.76         36.65         2.80 o                         
  -3   4  21         28.92         30.34         2.45 o                         
  -2   4  21        581.59        608.00         6.01 o                         
  -1   4  21        173.72        192.07         4.13 o                         
   0   4  21        228.77        220.89         3.94 o                         
   1   4  21        333.95        326.24        10.63 o                         
  -3   5  21         89.91         93.75         3.13 o                         
  -2   5  21          6.37          2.62         2.14 o                         
  -1   5  21        420.40        447.39         5.62 o                         
   0   5  21          8.39          5.57         1.76 o                         
   1   5  21         17.96         21.16         2.55 o                         
  -3   6  21        339.26        335.93         5.01 o                         
  -2   6  21         36.22         34.97         2.24 o                         
  -1   6  21        233.72        266.51         3.89 o                         
   0   6  21        169.87        169.30         3.62 o                         
  -2   7  21          3.05          3.66         1.87 o                         
  -1   7  21         76.96         63.35         2.33 o                         
  -2   0  22        316.96        282.26         6.37 o                         
   0   0  22        416.11        457.03        12.01 o                         
  -3   1  22        117.57        124.69         3.43 o                         
  -2   1  22         17.75         21.01         2.03 o                         
  -1   1  22          6.48          8.65         2.54 o                         
   0   1  22        293.97        331.45         4.87 o                         
   1   1  22        309.06        328.52         5.14 o                         
  -3   2  22        837.46        794.48         7.28 o                         
  -2   2  22          1.47          0.19         1.60 o                         
  -1   2  22        353.61        355.09         4.98 o                         
   0   2  22        295.35        299.57         4.59 o                         
  -3   3  22         43.02         38.14         2.11 o                         
  -2   3  22        101.48         92.70         3.16 o                         
  -1   3  22        115.14        110.64         4.40 o                         
   0   3  22          6.28          6.03         1.81 o                         
  -3   4  22         49.06         48.03         2.57 o                         
  -2   4  22        538.72        526.01         5.63 o                         
  -1   4  22        426.55        434.52         9.69 o                         
   0   4  22         70.72         90.15         3.16 o                         
  -2   5  22        348.65        359.14         5.76 o                         
  -1   5  22         53.76         48.12         2.95 o                         
  -1   0  23        573.07        605.57         9.85 o                         
                                                                                
