# Supplementary material for: Crystal structure of (1R,5S)-endo-(8-methyl-8-azoniabi­cyclo­[3.2.1]oct-3-yl)ammonium aqua­tri­chlorido­nitratocopper(II)
Source: Acta Crystallogr E Crystallogr Commun. 2017 Oct 20;73(Pt 11):1712–5. doi: 10.1107/S2056989017014633 (PMC5683497; doi:10.1107/S2056989017014633)
Supplement: Supplementary file 3 [file e-73-01712-Isup3.mol]

@<TRIPOS>MOLECULE
1
    39    40     2     0     0
SMALL
NO_CHARGES
****
Generated from the CSD

@<TRIPOS>ATOM
     1 C1      -0.1276   1.2851  11.2256   C.3       1 RES1   0.0000
     2 H1      -0.8354   0.6132  11.3103   H         1 RES1   0.0000
     3 C2      -0.6919   2.6874  11.4123   C.3       1 RES1   0.0000
     4 H2A     -1.1526   2.7243  12.2642   H         1 RES1   0.0000
     5 H2B     -1.3485   2.8505  10.7174   H         1 RES1   0.0000
     6 C3       0.3491   3.8089  11.3722   C.3       1 RES1   0.0000
     7 H3       0.0067   4.5288  11.9428   H         1 RES1   0.0000
     8 C4       1.7005   3.3876  11.9615   C.3       1 RES1   0.0000
     9 H4A      2.3941   3.9427  11.5716   H         1 RES1   0.0000
    10 H4B      1.6887   3.5601  12.9155   H         1 RES1   0.0000
    11 C5       2.0675   1.9248  11.7374   C.3       1 RES1   0.0000
    12 H5       2.9120   1.7054  12.1834   H         1 RES1   0.0000
    13 C6       2.1089   1.5153  10.2625   C.3       1 RES1   0.0000
    14 H6A      2.7310   0.7842  10.1262   H         1 RES1   0.0000
    15 H6B      2.3759   2.2630   9.7051   H         1 RES1   0.0000
    16 C7       0.6668   1.0749   9.9327   C.3       1 RES1   0.0000
    17 H7A      0.2999   1.6132   9.2136   H         1 RES1   0.0000
    18 H7B      0.6458   0.1425   9.6656   H         1 RES1   0.0000
    19 N8       0.9364   1.0766  12.2769   N.4       1 RES1   0.0000
    20 C8       1.3104  -0.3599  12.4699   C.3       1 RES1   0.0000
    21 H8A      0.5385  -0.8575  12.7488   H         1 RES1   0.0000
    22 H8B      1.9939  -0.4247  13.1407   H         1 RES1   0.0000
    23 H8C      1.6401  -0.7191  11.6420   H         1 RES1   0.0000
    24 N9       0.4730   4.3828   9.9825   N.4       1 RES1   0.0000
    25 H8       0.7063   1.3581  12.9705   H         1 RES1   0.0000
    26 H9A      0.6618   3.8233   9.3734   H         1 RES1   0.0000
    27 H9B     -0.2772   4.6821   9.7343   H         1 RES1   0.0000
    28 H9C      1.0334   4.9969   9.9853   H         1 RES1   0.0000
    29 Cu1      3.5549   4.5327   7.0854   Cu        2 RES2   0.0000
    30 Cl1      1.5778   3.3541   7.1028   Cl        2 RES2   0.0000
    31 Cl2      3.6008   5.4279   9.5106   Cl        2 RES2   0.0000
    32 Cl3      2.7354   6.2049   5.8227   Cl        2 RES2   0.0000
    33 N1       4.6998   2.1267   6.9022   N.3       2 RES2   0.0000
    34 O1       4.4980   2.9566   7.8571   O.3       2 RES2   0.0000
    35 O2       4.4432   2.4736   5.7512   O.3       2 RES2   0.0000
    36 O3       5.1594   1.0204   7.1763   O.2       2 RES2   0.0000
    37 OW1      5.4219   5.2732   6.6066   O.3       2 RES2   0.0000
    38 HW1A     6.0618   4.8476   6.7680   H         2 RES2   0.0000
    39 HW1B     5.5178   6.0049   6.8763   H         2 RES2   0.0000
@<TRIPOS>BOND
     1     1     2    1
     2     1     3    1
     3     1    16    1
     4     1    19    1
     5     3     4    1
     6     3     5    1
     7     3     6    1
     8     6     7    1
     9     6     8    1
    10     6    24    1
    11     8     9    1
    12     8    10    1
    13     8    11    1
    14    11    12    1
    15    11    13    1
    16    11    19    1
    17    13    14    1
    18    13    15    1
    19    13    16    1
    20    16    17    1
    21    16    18    1
    22    19    20    1
    23    19    25    1
    24    20    21    1
    25    20    22    1
    26    20    23    1
    27    24    26    1
    28    24    27    1
    29    24    28    1
    30    29    30    1
    31    29    31    1
    32    29    32    1
    33    29    34    1
    34    29    35    1
    35    29    37    1
    36    33    34    1
    37    33    35    1
    38    33    36    1
    39    37    38    1
    40    37    39    1
@<TRIPOS>SUBSTRUCTURE
     1 RES1        1 GROUP             0 ****  ****    0  
     2 RES2       29 GROUP             0 ****  ****    0  
@<TRIPOS>CRYSIN
    6.2464   13.5674   17.4584   90.0000  100.1280   90.0000   231     1
